# Supplementary material for: Comparative Transcriptome Analyses of Different Rheum officinale Tissues Reveal Differentially Expressed Genes Associated with Anthraquinone, Catechin, and Gallic Acid Biosynthesis
Source: Genes (Basel). 2022 Sep 5;13(9):1592. doi: 10.3390/genes13091592 (PMC9498579; doi:10.3390/genes13091592)
Supplement: Supplementary file 1 [file genes-13-01592-s001.zip › Table S1.xlsx]

## Sheet: Sheet1
Table S1 Reads information of nine cDNA libraries from three different tissues.
Sample ID	Read sum	Base sum (bp)	GC (%)	N (%)	Q30 (%)
Ro_R1	24265150	7240999222	49.01	0	93.52
Ro_R2	24580525	7336995720	48.61	0	93.88
Ro_R3	25685194	7677696140	49.24	0	93.4
Ro_S1	29173273	8701386156	50.72	0	94.26
Ro_S2	32077349	9572534366	50.17	0	93.98
Ro_S3	29766104	8882267596	50.22	0	93.68
Ro_L1	26858454	8017418130	50.23	0	94.11
Ro_L2	31376868	9366373496	49.81	0	93.76
Ro_L3	28493615	8509079274	49.84	0	93.64
