# Supplementary material for: Comparative Transcriptome Analyses of Different Rheum officinale Tissues Reveal Differentially Expressed Genes Associated with Anthraquinone, Catechin, and Gallic Acid Biosynthesis
Source: Genes (Basel). 2022 Sep 5;13(9):1592. doi: 10.3390/genes13091592 (PMC9498579; doi:10.3390/genes13091592)
Supplement: Supplementary file 1 [file genes-13-01592-s001.zip › Table S10.xlsx]

## Sheet: Sheet1
Table S10. The primers used in this study for quantitative RT-PCR of randomly selected unigenes.
NO.	GeneName	Unigene ID	Forward primer	Reverse primer	Product length
1	IDI3	TRINITY_DN9139_c0_g1	CACGCTGTTGCATTGCTTCT	ACCAAACGAGGCCTAACGAG	131
2	HMGR11	TRINITY_DN2640_c0_g1	ATCAGTCCTTGCTGGTGAGC	CCCTCACGAGGACATCTTGG	118
3	DHQD/SDH9	TRINITY_DN12994_c0_g1	ACTAGTGTCGGCAGAGGAGA	TGACGTGGTGGAGATAAGGC	96
4	DAHPS1	TRINITY_DN5789_c0_g1	GGTGGTCGAATCCTCCCTTG	GCTCACCGTGTTGATGAAGC	150
5	PAL3	TRINITY_DN11790_c0_g1	CAATGGAGATCGCAAACGGC	GACTTCCGGTTGTCCAAGCA	82
6	CHS4	TRINITY_DN11549_c0_g1	GGATGTCCTCGGTTAGGTGC	GGTAGTTGGTACGTGGGGTG	175
7	HCT6	TRINITY_DN20165_c0_g1	CCTATCGGTCTCCATTGGCTC	ACCGATTGGGCTCGGATTG	177
8	C3'H2	TRINITY_DN9233_c1_g1	ATTCGGTCATGATCCGCTCG	ATCAGTGGAATGGGCGATGG	107
9	F3'H2	TRINITY_DN1962_c0_g1	CCGATAGGTTTCTACCGGGC	ATCGTACGCATGGACTAGCG	161
10	F3H1	TRINITY_DN3660_c0_g1	AAGGGCGGATTCATCGTCTC	AGCTTGTCGCTGTACTCCTG	164
11	DFR	TRINITY_DN6394_c0_g1	CAGGCAACCGCCAACTAAAG	GTTGCAAGCAGCATCAGAGG	131
12	LAR	TRINITY_DN3267_c0_g1	GCAGATGTGGGTGTACGGAA	AGGAAGCAGCATCTTGGACC	199
13	ANS2	TRINITY_DN4207_c0_g1	CCATCGAGAGCCTCAAGCAG	TCTTGCCGCTATCTTGGTCG	168
14	MenB1	TRINITY_DN15468_c0_g1	GGTTTCAGGTTTCTGGATTCGC	GGCGTTATCTGCAGCGATTG	83
15	CMK	TRINITY_DN13102_c0_g1	GCTACCAGCAACCGTAAGAGA	GCCGTGGACAATATGATGCG	155
16	PMK3	TRINITY_DN8788_c0_g1	ATAGTGAACGAGGCCAACCG	GTGTGTTCAGCAGCCATGTG	80
17	PL_741 pksⅢ1	TRINITY_DN741_c0_g1	CAATCCAAGCCTTCTCCGGT	ACGACTACGGGAACATGTCG	106
18	PL_11549 pksⅢ5	TRINITY_DN11549_c0_g1	TGTTGGTGACGCGGAAGTAG	TTAGAAAGGCTCAGAGGGCG	117
19	PL_101745 pksⅢ6	TRINITY_DN101745_c0_g1	ACGGTTGGCGACATTTCGTA	TCCGGAAACCCAACACAACA	80
20	Actin	TRINITY_DN725_c0_g1	GCATGCCATCCTTCGTCTTG	GCGGTTTCGGCTTCTTGTTC	174
