# Supplementary material for: Comparative Transcriptome Analyses of Different Rheum officinale Tissues Reveal Differentially Expressed Genes Associated with Anthraquinone, Catechin, and Gallic Acid Biosynthesis
Source: Genes (Basel). 2022 Sep 5;13(9):1592. doi: 10.3390/genes13091592 (PMC9498579; doi:10.3390/genes13091592)
Supplement: Supplementary file 1 [file genes-13-01592-s001.zip › Table S11.xlsx]

## Sheet: Sheet1
Table S11 SSR primer pairs designed based on the candidate SSR loci in the transcriptome of R. officinale
Sequence ID	SSR motif	Repeat size (bp)	Start position	End position	Forward primer	Tm (℃)	Primer size (bp)	Reverse primer	Tm (℃)	Prime size (bp)	Product size (bp)
TRINITY_DN551_c0_g2	(ACCCCA)2	12	589	600	TGAGACGGATAAATCAACCAA	54.946	21	TCCTGAACAAGAAACCATTAAC	54.575	22	223
TRINITY_DN32406_c1_g1	(AAGTGG)2	12	479	490	TGTCAGCTTCAACTATCCTAC	54.782	21	AAGTTGGAAGCTTTGGATTTC	54.917	21	202
TRINITY_DN146920_c0_g1	(ATCATA)2	12	425	436	AAATGACCTCGATCTACACAG	55.157	21	CTCTCTAAGCTGCTTTTGTTG	55.173	21	218
TRINITY_DN29381_c0_g1	(TGGGAT)2	12	977	988	TTGGCTAATTCCTAATCCTGG	55.034	21	CGGTTCCGGTAAGTTTAATAA	53.674	21	142
TRINITY_DN267845_c0_g1	(AAC)5	15	460	474	GTAATTGTTGATGTGTGCACT	55.06	21	AAGGCAAAACAACGTACTAAC	55.016	21	218
TRINITY_DN267845_c0_g1	(AGCTGA)2	12	711	722	GTTAGTACGTTGTTTTGCCTT	55.016	21	TGGTTTCCAGTCGATTATTGA	54.946	21	185
TRINITY_DN220193_c0_g1	(GCACCA)2	12	402	413	TAAATGCAGTGATTGTTGTCG	55.17	21	GATTACGGGCAGAAGAAGAC	55.954	20	209
TRINITY_DN7568_c0_g1	(TGAAGA)2	12	1075	1086	CAATGGCTTTGCATATGATGA	54.943	21	AGCAACCCAAATTCTACTCTT	55.099	21	196
TRINITY_DN1893_c0_g1	(TCAGGG)2	12	1956	1967	GATGTTTTCACCATGGACTAC	54.574	21	CCGAATGAAGATTATGCAGTC	54.837	21	227
TRINITY_DN26991_c0_g1	(ACATAT)2	12	498	509	GCCCATTTAGCAAAGTACAAA	55.01	21	AGAATGTAAGTGAATGGGCTT	55.168	21	248
TRINITY_DN2020_c0_g1	(TTG)4	12	1348	1359	GGGATTCCTCACATATGTTGA	55.066	21	CTGCCGACGATATCTCTATAC	55.05	21	208
TRINITY_DN2020_c0_g1	(ATCG)3attggctactgtatgcaggatggaagaatcaattacgacgaattccgcaacatgatgaggagtggaactcctcaacaagaaaaactctactagc(TTCT)3	118	2393	2510	TCCAGTTCTACCCTACTACAA	54.773	21	CGTATGCAACAACTATCACTC	54.816	21	226
TRINITY_DN25320_c0_g2	(TAGCAC)2	12	394	405	ACCCTTCTTTTCAGTTCCAG	55.168	20	AGAAATCCAACACAAGAAGGA	55.034	21	127
TRINITY_DN117059_c0_g2	(CCGAAT)2	12	408	419	GAGTGCGTGTAAATTTCAAGT	55.101	21	ATCCGTGGATTAGACTCAATC	54.914	21	184
TRINITY_DN117059_c0_g2	(TCTCAC)2	12	1496	1507	TATTTGCATTTGAGGTGAAGG	54.43	21	AAAGTGTTAGCATCAATTGTG	53	21	230
TRINITY_DN117059_c0_g2	(AAACAA)2acagttggtttacttaataaaaagaaaatacataagtaatgaactttgttc(AATA)3	75	1791	1865	GTGCGATAAGTCACAGATAAC	54.544	21	TGTTCGCATTTTGACAGTATG	55.17	21	223
TRINITY_DN11051_c0_g2	(TAT)5(TTAT)3*atattggaatggttctaaaattgaatagcgcgcgagggagagaggaaactaattcagg(CACTCC)2	93	1956	2048	GGAGAATATCACGGAGGAATT	54.881	21	ATTCAGGTACAATGCTCAAGA	54.919	21	200
TRINITY_DN1156_c1_g1	(AAGAAA)2	12	439	450	AGATTTTGAAGAAGTGTGCAA	54.217	21	CCTAGAATATGAAAACCCGGT	55.076	21	175
TRINITY_DN4243_c0_g1	(TTTATC)2	12	1772	1783	ACCAACTTCTTATCTCCCCTA	55.082	21	GATAGTCCTAGGCGCATTATG	55.811	21	189
TRINITY_DN174826_c0_g1	(CGAAGC)2gatgaagcgcgctcaggcgctcatcgccgcgggtgacgacgaagac(GAG)4gaac(GGCAGA)2	86	371	456	CACTTCAAGGAAAAGCGC	54.764	18	CTATTGCCTGAACCCGTT	54.571	18	237
TRINITY_DN174826_c0_g1	(CGT)4	12	727	738	CTACCTTAACTCCGTCCTTAC	54.902	21	GTAATTTCGTACAGGGGAA	51.911	19	102
TRINITY_DN14436_c0_g1	(CGTCAA)2	12	305	316	ACTTGGACTGTCTGCTTTC	55.044	19	CTTACTCCCACATTCCAGC	55.276	19	149
TRINITY_DN14436_c0_g1	(CTCCCC)2	12	460	471	CTGGAATGTGGGAGTAAGC	55.276	19	AAACAGGAAGAAGCCGAC	54.851	18	250
TRINITY_DN14436_c0_g1	(ACGAGG)2	12	594	605	CTCAGCTACGCCTTCATC	54.947	18	GAGCATGAAGAAGGTGAAGAT	55.67	21	126
TRINITY_DN262319_c0_g1	(CCGTTG)2cgctgtatgtcagaacggccgcgctcatgatccggcacccatccgtctcttcctcgcaaactcccgtcgcat(CCTCCA)2	96	460	555	CGATTTCCAAATACTCGAGAG	54.261	21	ACAGCTGGAATGATAACACC	55.423	20	225
TRINITY_DN785_c0_g2	(AGAATT)2tgctataggacagtgcatttcctaagcattgtgtttgaagctgcagatggttttttaagggttcacatccaagtctggaacctgattgcttataac(TAATAT)2	120	1327	1446	ATTCAGCAATCAAACAGGATG	54.795	21	GACAGGGGTTAGTGATGTTTA	54.942	21	204
TRINITY_DN34253_c0_g1	(ACATGA)2	12	1696	1707	TGACTGTGGCCAAATATATGT	54.968	21	AGCTCCTGTCCAAGATCTATA	54.985	21	169
TRINITY_DN34253_c0_g1	(CATCTC)2	12	2518	2529	GCCAATGAAAGTGATGTCATT	55.084	21	TGGTGGATATGTATGCCAAAT	55.004	21	197
TRINITY_DN34253_c0_g1	(GGT)4	12	4026	4037	GAAATCTGGTTATTGGGAGGT	55.246	21	TGTGGGATTATTAGGCAAACT	54.866	21	206
TRINITY_DN34253_c0_g1	(ATACAT)2	12	5110	5121	AAACCCTAAATGCCTTTGTTG	55.178	21	TGAAAACGACACAACAGTTAC	54.984	21	179
TRINITY_DN3154_c0_g2	(TGTATA)2	12	1761	1772	TCAACATTAGGCCCTTAAACA	55.096	21	CACTGATAGTAGCTGTTCTGT	54.802	21	103
TRINITY_DN3154_c0_g2	(ACAAGG)2tcaacaatactggaaaatatcaaaatgacatt(TTTTTA)2	56	2642	2697	ACTATATGTCTGGCAAAGTCC	55.095	21	ATATTCAGTTTCTGCACGAAC	54.608	21	244
TRINITY_DN3154_c0_g2	(AG)6	12	3696	3707	ACAGAAACAGCAACAAAGAAG	55.191	21	TAGATTCCCGAGTATCAGGAA	55.011	21	226
TRINITY_DN3154_c0_g2	(TCCTCA)2	12	4314	4325	AAGAGGAAAGGGAGAAACAAA	54.932	21	ATTATCCTAAGCCATGGTGAG	54.838	21	243
TRINITY_DN219330_c0_g1	(TTGCGA)2	12	489	500	ATTACTTCCCCTGACAAAGAC	55.209	21	TCAGATGGGTTGGAGGTC	55.431	18	209
TRINITY_DN156912_c0_g1	(TTTG)3	12	1146	1157	CATAGTTTGGTTGCTTTGTGA	54.965	21	TTACAGTCATCGCAGTGTAAT	55.074	21	188
TRINITY_DN5260_c0_g1	(CCGGGT)2	12	350	361	TATTCGAATTCCAAGCTCCTT	54.998	21	TCTGTCAACTGTTAGACCATC	54.994	21	198
TRINITY_DN5260_c0_g1	(ATTCTT)2gcttcatagaggttca(AGCTGG)2	40	829	868	AGATATGTTGAAGCTAGCTCG	55.318	21	CCCATGATTTGTACATTTGCA	55.068	21	224
TRINITY_DN24282_c0_g1	(GAGTCC)2	12	925	936	TGATCTTCTTGTCCATTTCGA	54.965	21	CTCGAAATACCCCATCTTCAT	55.163	21	248
TRINITY_DN809_c0_g1	(CTT)4	12	381	392	TTGTCACGAACTTTTCCTTTC	54.94	21	CGTGTAAACTTTAACATGGCA	55.085	21	140
TRINITY_DN13634_c0_g1	(GGCGGA)3	18	647	664	ATAGTTTCTTGAGCGCGG	55.165	18	GTCAACAACATCCTCCCAG	55.507	19	172
TRINITY_DN33465_c0_g1	(ATGA)3(AATTGA)2*	23	910	932	TTATGTATCTTGGTGCAGCTT	55.28	21	GTGTTTGCAGAAATCGAGTAT	54.608	21	185
TRINITY_DN35603_c0_g1	(GAG)4	12	925	936	ATGTCGGAATTAGAAGGCTG	55.233	20	TGAAGTTCTGCCTCCAAAC	55.33	19	235
TRINITY_DN143728_c0_g1	(ACAAGC)2	12	563	574	GTAAACCGAGCAACATAAGAC	55	21	GTGGATGAAAATTACAGGCTC	54.914	21	107
TRINITY_DN143728_c0_g1	(ACATAA)2	12	2340	2351	CCAATTGGGTGTTCATTCATT	54.955	21	ATGATCCAACTCTTACCCAAG	54.985	21	200
TRINITY_DN7231_c0_g1	(GAAACT)2atgctcaatgcatgtcaccaagacgta(GAAAAT)2	51	3076	3126	ATTCATCAAAAGAGCAGCAAC	55.388	21	CCTGCTACAAGTACACCATTA	55.043	21	238
TRINITY_DN21250_c0_g1	(GAG)4	12	541	552	CGAGGAAAAGGACGAAGATAT	55.233	21	GAAAGGTCTTCGTTCGGA	54.27	18	246
TRINITY_DN16439_c0_g1	(CCTACA)2	12	426	437	CGTTCCTCATATTTCGAATCG	54.987	21	AATTTCTCGATCTCAGGCTTT	55.296	21	153
TRINITY_DN16439_c0_g1	(GCG)4	12	805	816	AATTCGATTACTTCAGCTGGA	55.03	21	TTGAAAACCTCGCATCTGAT	55.355	20	241
TRINITY_DN32534_c0_g1	(CCT)4	12	343	354	ACAGCCGTAACAACACTTC	55.788	19	CCTTTCGTACTCCTCTTCAAT	55.058	21	246
TRINITY_DN23769_c0_g1	(CGTCGA)2	12	394	405	CAGAACTCGTCCGACAAC	55.48	18	GTTGATCTTGGCGAGCTC	55.896	18	204
TRINITY_DN98007_c0_g1	(CAGTCC)2	12	341	352	CTTACCAGTTCTTCAAGGACA	55.175	21	TAGTACTTGATTCCAACGACC	55.084	21	208
TRINITY_DN29800_c0_g2	(GGTACC)2	12	664	675	GCAGCTGTATGTCAAATCTG	54.78	20	TGATCTCATACTGACCAGACT	55.234	21	188
TRINITY_DN1653_c0_g1	(GCATAA)2gcattttttgcttgaatcagc(AT)7	47	1803	1849	CGTCTTACCACTGTTCAAAAG	55.131	21	CGTTTAGATGTGGAAGTGAAG	54.642	21	229
TRINITY_DN1653_c0_g1	(ATTGTA)2	12	2122	2133	TATCCACCACTGTAAACTTCC	54.942	21	ATTGGAGCTTTGTTGATTTCC	54.984	21	228
TRINITY_DN1653_c0_g1	(TGGCCT)2	12	3005	3016	AAACTGAGAATGGTAGGGATG	54.985	21	GCAATGTGTCTGAGTACAATG	55.251	21	211
TRINITY_DN1653_c0_g1	(CAGGGT)2	12	4100	4111	TAGAGATTCACGTCGAGGTT	55.734	20	GTGTTCAAGGACCAATACATC	54.574	21	167
TRINITY_DN1653_c0_g1	(TCC)4	12	4755	4766	AAGCTAATCATTTTGTGGTGG	54.708	21	AATTCAAACAAGATGCAGCAA	55.2	21	226
TRINITY_DN111125_c0_g2	(ACTTTG)2	12	588	599	CACTCTTTCTGGTCGTCATAT	55.157	21	TCTGAAGACTAGCAATCCATG	55.117	21	221
TRINITY_DN89204_c0_g1	(TTTTTC)2	12	702	713	AGTTGGATTCATGAGCAAGTA	54.919	21	GTGATAGGGGTAGAAAATAATGT	53.605	23	181
TRINITY_DN51405_c0_g1	(TTTTCT)2	12	366	377	AGTACAAGTCCAAGAACCTTC	55.172	21	TCTTTAGTCATCTGCAACCAT	54.919	21	200
TRINITY_DN51405_c0_g1	(AGGTGA)2	12	599	610	TTCTGGAAATGGAGGATTCAG	55.268	21	CGGTAAAGCTCATATCAGTCA	55.236	21	228
TRINITY_DN51405_c0_g1	(TAAT)3	12	896	907	ATGCTTCTAGGGATCATAGGA	55.021	21	GCTTCTTTTCCCAATACCAAA	54.619	21	120
TRINITY_DN163942_c0_g1	(GAATTA)2	12	365	376	AATACAAACGCATGCAAAGAT	55.096	21	TGTCCAAGAAATGCATGAATG	55.087	21	247
TRINITY_DN36473_c0_g1	(ATGA)3	12	334	345	AGGTGCAATATTTAAGACACT	52.815	21	TGCAGTCGAAATTTGTGTTAG	55.104	21	149
TRINITY_DN286_c0_g1	(CTTCAT)2	12	1247	1258	GAGCACCAATTTCACTTCTTC	55.426	21	GATGACGTGGATGATTTGAAG	55.044	21	159
TRINITY_DN65895_c0_g1	(TATGAT)2	12	395	406	CCGATCATCATATCTAGCCAA	54.772	21	CGCCTTGTTCTTCGTTTATAA	54.635	21	238
TRINITY_DN2558_c1_g1	(AT)6	12	906	917	CCCAAACCCATTAAAAGGATG	55.033	21	CCCAACTTAAACATGCTTCAA	54.933	21	236
TRINITY_DN35785_c1_g3	(TCT)5	15	630	644	CATCTATATTCGTGCAGAGGA	54.738	21	AGAACCACACCACAGATTTTA	55.047	21	196
TRINITY_DN35785_c1_g3	(AACACC)2	12	1229	1240	CCATTAATCATTCCAGCTGTG	54.972	21	ATTTTCAACATCCAAGACGAC	54.784	21	207
TRINITY_DN39622_c0_g1	(AGCAGA)2	12	713	724	GTTACCGACTATGCAAGAAAC	55	21	TCTTCATATTCTACATCGCGA	54.409	21	104
TRINITY_DN2715_c0_g1	(TGCT)3	12	518	529	CAAGACTTGGTTAAAATGCGA	55.073	21	CCCCTTTACTCAGAGAAACTT	54.848	21	210
TRINITY_DN2715_c0_g1	(TAGTGC)2	12	720	731	AAGTTTCTCTGAGTAAAGGGG	54.848	21	CTCTTGTAGTCATCCTTTCGT	55.09	21	217
TRINITY_DN2715_c0_g1	(CTTCAA)2	12	1852	1863	AAAAGGTCTTGTCTATGGAGG	54.916	21	TCTTTCTCAATCCCAATCTCC	54.985	21	241
TRINITY_DN2715_c0_g1	(CCTACG)2	12	3291	3302	TGTACTCGCGCATCTTTAAG	55.994	20	TCAAAGAGGAATTGGGAAACA	55.3	21	227
TRINITY_DN12875_c0_g1	(CGTCGG)2aaagggcggcgtgggcgtccagacaggtaaaccg(GGC)4acccacgtgagcgtcggcaaaggaggcgtgggcgtagaaacgggcaagccctacggccacggtacacgtgtcggagtaggcaaagg(CGGCGT)2	156	388	543	GGTGGAGGAAGCACTGAC	57.296	18	GCCAGTTGTGACGGTTAC	56.05	18	249
TRINITY_DN769_c1_g1	(AGTTTC)2	12	351	362	GTTCCCTCCAAAACAAACTAG	54.684	21	TAGATTTGTACGAGTGCTTGG	55.731	21	108
TRINITY_DN769_c1_g1	(AGAGGA)2	12	2084	2095	AGGTCGTAGTTTCTTGTTTGA	55.12	21	GCTGCTTAATGGTTTGAAGAA	55.029	21	246
TRINITY_DN769_c1_g1	(AAAAAT)2	12	4274	4285	CATGCATTCTCAAGCCAATAG	55.342	21	CGTCTCTTATGTCTGCGATAT	55.152	21	218
TRINITY_DN769_c1_g1	(AAGATA)2	12	5618	5629	CCCAAATCAACTGCTAAACAA	54.933	21	GTATTTGAGTACGGCTGTTTC	55	21	196
TRINITY_DN170599_c0_g1	(TTCTCT)2	12	438	449	GCAAGGCTTCATCTTCTTATG	55	21	GTGTCTAATTGAGCAATACCG	54.784	21	217
TRINITY_DN14003_c0_g1	(TGCCAC)2	12	1679	1690	CAATTACCTTGCATTTCCCAA	54.968	21	ATCCAGAGGTTTACGTAGGTA	55.237	21	234
TRINITY_DN53077_c0_g1	(ATCA)3aggaaaagaacaaagatgatcaaaagctccttttttcacgcaaaaacaagatgaaaatcagtaac(AAAACA)2	89	483	571	TGATCGCAACTATCATGTAAGA	55.108	22	GCCCAAAACAGATGATGAAAT	55.052	21	231
TRINITY_DN98458_c0_g1	(CCTC)3	12	719	730	GAGGCATTTGTATCACTTTGG	55.191	21	CTTGAAAGCTACCTCCTGTG	55.771	20	184
TRINITY_DN58887_c0_g1	(ATTAGT)2	12	343	354	TTGGTTAAGGGTGGAGAAAAT	54.981	21	AACCACAAGTAAATGCGATTC	55.136	21	160
TRINITY_DN86252_c0_g1	(ATTG)3	12	727	738	TCTGTGAATGGGAAGTGAAAT	55.103	21	ACAGTCGAACTAACTAGGTTG	55.035	21	194
TRINITY_DN237366_c0_g1	(CCGCCA)2	12	470	481	CGCGAATTTGTCCTCTTTG	55.157	19	GAAGAAGGCGCCGATGAG	58.289	18	174
TRINITY_DN85344_c0_g1	(ATTGAA)2	12	528	539	GGATTTGATGCAACCATTACC	55.513	21	AAAATCGATCAATGGTTGCAA	55.001	21	148
TRINITY_DN85344_c0_g1	(AAG)4	12	1243	1254	GAATAACAACGATGCAAAACC	54.42	21	TTCGATTTGACCGTCTGTAAT	55.362	21	169
TRINITY_DN85344_c0_g1	(TCTTTT)2	12	2066	2077	TTCCATCGAATTTGCTACAAC	54.864	21	AAGCTGAATTTGTATCGTGTC	54.608	21	237
TRINITY_DN257094_c0_g1	(ATT)4	12	353	364	GAAAATTTGACCTTGAATACACA	53.797	23	GCGCATCGAATGTTGTAC	54.778	18	227
TRINITY_DN1344_c0_g5	(AACTTG)2	12	810	821	TGCTGACAATAATCTTTTGGC	55.096	21	GCGTATCAACAAAATGCTTTC	54.786	21	215
TRINITY_DN1344_c0_g5	(CACTCT)2	12	1013	1024	GAAAGCATTTTGTTGATACGC	54.786	21	CACCTTGTTAGTTGGGAAAAG	54.962	21	161
TRINITY_DN1344_c0_g5	(ACATAA)2	12	1898	1909	ACGATAAGAAAGCCCAATGAT	55.346	21	ATAGTTTCAACCCTCCGATTT	54.896	21	225
TRINITY_DN1344_c0_g5	(AGAGTG)2	12	2365	2376	CACCTTGTTAGTTGGGAAAAG	54.962	21	GAAAGCATTTTGTTGATACGC	54.786	21	161
TRINITY_DN1344_c0_g5	(CAAGTT)2	12	2568	2579	GCGTATCAACAAAATGCTTTC	54.786	21	TGCTGACAATAATCTTTTGGC	55.096	21	215
TRINITY_DN19549_c0_g1	(ATATTT)2	12	360	371	AATTTTGGAATGCTGTCTTCC	54.984	21	TTGTTGCACATTTTCACAAGT	55.356	21	236
TRINITY_DN30741_c0_g1	(CTTCCT)2tacctcaagttgttccagattaacagcagagtacagggggagtgacactttcaggcaagaa(CTCTAT)2	85	332	416	TAGCCTCTTACGTTTGTATCC	54.872	21	TTTTGCATGTCTTTATCGTGG	55.139	21	173
TRINITY_DN23140_c0_g1	(AAACTC)2	12	431	442	AAGACCAGCCTCTATCTAAGA	54.915	21	GTGTTTTGTTCCATTCACGTA	55.019	21	235
TRINITY_DN13549_c0_g1	(GAA)4	12	2883	2894	ATTTTACCGTCACTTTTGCTC	55.07	21	TCCTTGATTTCGGCTGATATT	55.066	21	236
TRINITY_DN13549_c0_g1	(AC)7	14	3425	3438	AAAGGCTTAAACGATGTCATG	54.851	21	TCAAGTGGACTATGTGATTCC	55.03	21	218
TRINITY_DN13549_c0_g1	(TTTTAA)2	12	3836	3847	GAAGCAATTTAAGCAGCCTAA	54.818	21	AGTTTCGATGACAAATATTCGT	54.237	22	146
TRINITY_DN5140_c0_g1	(CTGAAA)2	12	1443	1454	GAGATTCTTTCAGACCCATCA	55.017	21	CCAACTCAGTATCCAACATCT	55.017	21	185
TRINITY_DN5140_c0_g1	(ATTGGA)2	12	1951	1962	ATTGCTGTAACTTCTCCGTTA	54.975	21	GAGGTAGAAGTTCTGGTAATGT	54.932	22	170
TRINITY_DN1944_c1_g2	(TCC)4gccgccttccgccgtctccggggatagtagtagtactgcgccgcctccaaccacc(ACT)4	79	405	483	TCCCCTACGAGAAGAAGAAG	55.693	20	GGGAAAGAATTAATGGAGATGG	54.549	22	151
TRINITY_DN1944_c1_g2	(ATTA)3	12	672	683	CCAATAGGTTTCCATCTCCAT	55.021	21	TGTTGCCAAGCTTGATTAAAT	54.609	21	231
TRINITY_DN32649_c0_g1	(TGTAGA)2	12	315	326	AAGGTGGTGTATTTGAAAGGA	55.014	21	TCCTCAATACTCTTCACACAC	54.994	21	235
TRINITY_DN6589_c0_g1	(CGTCAT)2	12	2384	2395	CACTGGAAAAGAAGAGGAAGA	55.163	21	TTGGAATTGTTAGACTCGTGA	54.91	21	242
TRINITY_DN6589_c0_g1	(CAACTT)2	12	2695	2706	TGTGCTTTTCATGCTTGTTAA	54.869	21	ATCTATCTTGGCGTTATCTGG	54.981	21	246
TRINITY_DN6589_c0_g1	(ATAAAA)2	12	3189	3200	CTTGTGTAAGCCTTAAACTCG	54.925	21	ATCACAAATTTACCGTGCTTC	55.136	21	219
TRINITY_DN6589_c0_g1	(AGCACC)2aaagtccgcccccaattcaatccaagtacaatggcgatagccattgcgaccggcaaatgcttttcctttttcccttc(CACCAA)2aagcaaggctcctcctccacca(CCAATC)2	135	3486	3620	AAAATGATGTCCACAAGCATG	55.362	21	AGTAGAGGCACGAGAGAC	54.998	18	212
TRINITY_DN6589_c0_g1	(CGTCGC)2	12	3749	3760	AATCCCAATCTTCATCTCCAC	55.334	21	GTGAACACGGACACTACAAT	55.723	20	180
TRINITY_DN6589_c0_g1	(CCCCGA)3ttatcataaaacatgatcttgtaaaacgttatgtacatctgaatagcaaaacaacgttcttg(TTTATA)2	92	4226	4317	CAAAGCGATCTGATTGTCAAG	55.614	21	TAGATCATCGCCCCTACATTA	55.444	21	197
TRINITY_DN3346_c0_g1	(TGCTTC)2	12	1522	1533	TGCTTGAATGCTCATTACATG	54.908	21	TTATTGAGGGATTGAAACGGT	55.193	21	239
TRINITY_DN108259_c0_g1	(CCTTCA)2	12	694	705	CAATTGTGGTTGTTGTTGGG	55.936	20	TAAGGGTATTCAGACTCCGT	54.971	20	213
TRINITY_DN108259_c0_g1	(CGTA)3	12	1182	1193	ATCATGCCTTCTTACCCAATT	55.206	21	CTACACACGCACACTAGATAT	54.991	21	168
TRINITY_DN108259_c0_g1	(CTCTCC)2	12	1421	1432	ATATCTAGTGTGCGTGTGTAG	54.991	21	AACCCCTAATATCATCCAGGA	55.19	21	204
TRINITY_DN108183_c1_g1	(TGAAGC)2	12	313	324	CTATGATGGTGATGTGCAAAG	55.003	21	CAAGCAAAGATTGAGGCTATG	55.275	21	195
TRINITY_DN4163_c0_g1	(AGTGGT)2	12	1696	1707	TAGCCACATCAACTTTCTGAA	55.147	21	ACTCGTTACTTTGTTGAACTC	54.138	21	230
TRINITY_DN326288_c0_g1	(GAGGAA)2	12	375	386	TCAATTGAACCGGAAGATCTT	55.212	21	CTCGATCTCTCTGCTTCTTC	55.125	20	202
TRINITY_DN3946_c0_g3	(CTGATA)2	12	2223	2234	GTGTATCTGGTGGTTCAAGTA	54.975	21	GCTTACTGGAGGTAGATGATC	55.01	21	130
TRINITY_DN3946_c0_g3	(GGGTGA)2	12	2525	2536	AGGTTAGTTGTGGTATGTGTT	54.762	21	AATTTTCCTGATGTAGAGGCA	54.886	21	226
TRINITY_DN3946_c0_g3	(TTCAAA)2	12	2944	2955	ATCTGTTGATTCTGTGTACGT	54.994	21	TTATGATGACAAGACTCCGAG	54.882	21	155
TRINITY_DN113388_c0_g1	(AGTTCA)2	12	448	459	CGTTGTCATCTCCTATACACA	54.895	21	GCAACCAACATGAAGAAGAAT	55.016	21	204
TRINITY_DN350_c0_g2	(GGGAGT)2	12	4034	4045	ATGAATTGAGACTTGAGAGGG	55.004	21	CTATCCAAATCAAACACCCAC	54.818	21	176
TRINITY_DN34327_c0_g1	(GGGTTT)2	12	399	410	TGTACCAAACCCTAAAGTGTT	54.958	21	TTCTTCTTACGCATACCACTT	54.975	21	191
TRINITY_DN34327_c0_g1	(AACCAT)2	12	626	637	AAGAGTTTAAGTGGTATGCGT	55.252	21	AACACTTTAGGGTTTGGTACA	54.958	21	230
TRINITY_DN239081_c0_g1	(CCTCTG)2	12	343	354	GGTCCCTCCTTCACTCTT	55.007	18	CGTGAGTAGTGATTGTGAATG	54.741	21	198
TRINITY_DN38791_c0_g2	(CCCCCG)2	12	869	880	GTTCTCCTTCTCTTCCTCTAC	54.519	21	CACTGTCTCCTGCATCATC	55.401	19	239
TRINITY_DN38791_c0_g2	(CCCGAG)2(CTTCAA)2cgcgaactcatcggcag(CACCCT)2	53	1068	1120	GATGGAGGATGAGGACGA	55.006	18	GAAGAGAGAGGTGGAGGAG	55.531	19	232
TRINITY_DN243196_c0_g1	(TCCTCG)2	12	330	341	GAGGATGTTGATGTTGAGATG	54.374	21	GGGAAGGCGAATGGGTTG	58.397	18	209
TRINITY_DN2012_c0_g1	(GGATGG)2	12	733	744	TACGGCACAGACAAGATAAAA	55.267	21	TTCCCCTGATCTTCCTGAG	55.364	19	175
TRINITY_DN2012_c0_g1	(TTGTGT)2	12	1408	1419	ATATGTGTGTAATGTACCCGG	55.187	21	GATTCAGTTTCATGGGAGGTA	54.998	21	233
TRINITY_DN2012_c0_g1	(CCT)4	12	1934	1945	ATCAGATCTTCCAGCAATTCA	54.975	21	GAGCTGGGAGAAGAACATC	54.991	19	221
TRINITY_DN2012_c0_g1	(TTTTCA)2	12	2757	2768	GTCCTCTCATGTTATGTTGGA	55.03	21	CAGTGGCACGAAACTTAATTA	54.525	21	238
TRINITY_DN2012_c0_g1	(AACAAG)2	12	2965	2976	TGTCTAGCAACCAATACTTCA	54.585	21	GTCAGAAACTCGACATCAATG	55.009	21	242
TRINITY_DN14591_c0_g2	(TGGC)3	12	639	650	GAATTTCCAGGTAAGCTTTGG	55.093	21	GAGTGGCGAAGAACAGAG	55.11	18	181
TRINITY_DN100299_c0_g1	(TGATTG)2	12	546	557	TGGGTTGTGAGATTGTTATGT	55.115	21	TACATAAGTACCCCTCCATCT	54.574	21	110
TRINITY_DN3513_c0_g1	(AGGGAA)2	12	1661	1672	ATGGAAGTCACACAAGTAGAG	54.981	21	TTTTGCCCTTACCTTTGTTTC	55.123	21	182
TRINITY_DN3513_c0_g1	(AACAAA)2	12	2544	2555	GCAAAAGCAAGGACAGTATAG	54.946	21	GGTTAGATGATCATTTTGGGG	54.281	21	176
TRINITY_DN122461_c0_g1	(TGGAAG)2	12	694	705	GTTGGAAGAAGAGGAAGAAGA	54.881	21	TACGCAAATCTTTACCCTCTT	54.942	21	218
TRINITY_DN122461_c0_g1	(AAC)4	12	877	888	AGAGGGTAAAGATTTGCGTAA	54.942	21	GAACTCTTCACCGCTATTTTC	54.987	21	232
TRINITY_DN122461_c0_g1	(GAAAAT)2agcggtgaagagttcggcgaagaggagcagtt(TGACGA)2	56	1053	1108	TCGATTGGTTCAGTGATAACA	54.978	21	TCCTCAGCTTCTTCTTCAATT	54.838	21	202
TRINITY_DN3578_c1_g3	(TCT)5	15	350	364	CGGCATCTTCTTTCTTGTAAG	54.978	21	TTGAGAATACTATGCCACAGG	55.098	21	172
TRINITY_DN3578_c1_g3	(CAGATA)2	12	1828	1839	ATGAACAGCAGTAAAGTGACT	55.163	21	CTGGGTTAGCAATTCCTAGAA	54.998	21	250
TRINITY_DN3578_c1_g3	(AAGAAA)2	12	2155	2166	TTCTAGGAATTGCTAACCCAG	54.998	21	AGATTTGTTTCCAGCTTACCT	55.099	21	190
TRINITY_DN3578_c1_g3	(TTTTTA)2	12	2412	2423	CTTTCTGACCAAAATCACAGG	55.048	21	CCCTTTGCCAAAATTCTATCC	55.129	21	155
TRINITY_DN25585_c0_g1	(ACGGCG)2	12	1718	1729	CTAGGGACCTCATCGATAAC	54.173	20	GGAGAAGATCGAGAAGCTC	54.529	19	210
TRINITY_DN25585_c0_g1	(GA)7	14	2061	2074	CCATTGATGAGGAAGAGAGAG	55.2	21	CCTCATCTTCTGCATTACTCT	54.823	21	107
TRINITY_DN31607_c1_g1	(TTGG)3	12	471	482	CGTTCTTGACTGAGTTGACA	55.674	20	GCATACATCCACACTTCAATC	55.013	21	144
TRINITY_DN146_c0_g1	(TGA)4	12	771	782	TTTAATCACGAGGAGAAGCTT	54.962	21	AAAACTTGCATCTCAGTTGTC	54.981	21	174
TRINITY_DN9730_c0_g1	(TGATGG)2	12	663	674	CTTCAACTCTAATCAAGCACG	55.009	21	GATCCTTCCTTTCCCATCTAG	54.868	21	223
TRINITY_DN153428_c0_g1	(AATCAA)2	12	374	385	TTTCGGGGTTTGTAATGATTG	54.735	21	GTGAGAAATTTATGCGTGTGT	55.167	21	191
TRINITY_DN153428_c0_g1	(AATA)3	12	603	614	GATGCTTACACACGCATAAAT	55.025	21	TGAATCGCAATTTTAAACCGT	55.054	21	218
TRINITY_DN69267_c0_g1	(TATTT)3	15	622	636	ACGACCCAGTGAATATTAGAC	54.859	21	ATCGGAGTGGAAATGGTAAAT	54.965	21	126
TRINITY_DN69267_c0_g1	(ACAAAA)2	12	811	822	ATTTACCATTTCCACTCCGAT	54.965	21	GGTGTAACGTATTTCAAAGGG	54.874	21	189
TRINITY_DN60184_c0_g2	(ATTCAT)2	12	527	538	ACCGTTCATAATACCATTCCA	54.697	21	CAACAAACTGGCCAGAATAAA	54.933	21	243
TRINITY_DN60184_c0_g2	(TGA)4	12	695	706	GTTGTCATCATGAATTCGGAG	55.044	21	ATGCGGTTGATAATGTTGATG	54.984	21	238
TRINITY_DN27155_c1_g1	(CTTTCA)2	12	376	387	GTGTCTTTGTTCTGTTACCAC	55.035	21	GCCAGTTTCAACGATACTTTC	55.54	21	220
TRINITY_DN1287_c0_g1	(TTTTAG)2	12	1477	1488	TTATGACATGGAAGCCTCTTT	54.886	21	AGACAATTGAACATGCAACTC	55.048	21	231
TRINITY_DN7390_c0_g1	(TCGAGC)2	12	748	759	TGGCTTAGCATACAGTTTTCT	55.212	21	TTACTCCCCTGCATCCTATAT	55.002	21	242
TRINITY_DN7390_c0_g1	(ATGTAA)2	12	1789	1800	GTTAAAAGCCATCTCCGTAAC	54.969	21	CTCCAATCAATGCATTCACTC	55.275	21	237
TRINITY_DN7390_c0_g1	(GGA)4	12	1921	1932	TGAACAGCTGTCAAGTATCTT	54.884	21	TCAACACTCCGTACAACAATA	54.923	21	248
TRINITY_DN20205_c0_g1	(GTTCGG)2	12	1060	1071	GAAGAGTGATGTACAGAGGAC	55.185	21	CACCAAATACCCGTCCATATA	54.878	21	182
TRINITY_DN20205_c0_g1	(ATTATG)2	12	1311	1322	TATATGGACGGGTATTTGGTG	54.878	21	ACAACAATAGAACCAGTTTGC	54.962	21	239
TRINITY_DN20205_c0_g1	(ACCTTG)2	12	1500	1511	GCAAACTGGTTCTATTGTTGT	54.962	21	ACTCTAACGGTCTCTAATCCT	54.958	21	225
TRINITY_DN52783_c0_g1	(CGCTAG)2	12	616	627	AGGTTTCTGTCGCAATAAAAG	54.784	21	CGTCTGAATACAAAACCGAAA	54.843	21	228
TRINITY_DN52783_c0_g1	(TA)6	12	742	753	TTTCGGTTTTGTATTCAGACG	54.843	21	ACCCATCTATCTATTAGCAAA	51.383	21	116
TRINITY_DN151961_c0_g1	(CTTGAG)2	12	635	646	GACATTTCCGGGGTAGTTC	55.299	19	TCAGGTTTGCAGACTTCTTTT	55.918	21	125
TRINITY_DN41342_c0_g1	(ACATAA)2	12	661	672	ACCACACCAAGATGTACTATG	55.03	21	GAGTCCAGAGTTCAGATTGAA	54.981	21	194
TRINITY_DN41342_c0_g1	(AACAGG)2cggacgg(ACAA)3	31	981	1011	CACATTGCGAAATCCATACAT	54.984	21	GTTTCTCTGTTCTGGAATTCG	54.912	21	232
TRINITY_DN61162_c0_g1	(GCAAAT)2	12	627	638	ACAAATTCAGTGAAAGAGGGA	55.034	21	ATGGCGTTCTGATTATAGAGG	54.981	21	140
TRINITY_DN61162_c0_g1	(CATCTT)2	12	1100	1111	TTGTATGAGAGAGTTGGACAC	54.994	21	GTACATGTACGAAAGGAAAGC	55	21	135
TRINITY_DN18282_c0_g3	(CAT)5	15	1109	1123	ATCCATCGTCTTCAAATCTGT	55.017	21	TTGAGAATGCACAAACTGAAG	54.984	21	246
TRINITY_DN18282_c0_g3	(CATCTT)2cggaaattccatttaaatcagacttggcgcaaatgagttccatctccagcttctctgacatatcttgtaaactgcgtactttttc(TTG)4	109	2879	2987	ACACTGCTGTTATGTGTATCA	54.965	21	CGTTCCACTTCGAATATAACG	54.935	21	215
TRINITY_DN18282_c0_g3	(TTCATT)2	12	3138	3149	CGTTATATTCGAAGTGGAACG	54.935	21	TATTAGTTCGTGTTACACCCC	55.065	21	209
TRINITY_DN9574_c0_g1	(CCGGGA)2	12	1466	1477	TGACGTGTTAAAGCTGAAAAG	55.038	21	TCAATTCGGATCCAGATATGG	54.952	21	221
TRINITY_DN52133_c0_g1	(GGAG)3	12	388	399	CAAACTCCTTGGAGCTGAC	55.838	19	AGACCCCAACAGACTTTTAC	54.886	20	159
TRINITY_DN45852_c0_g1	(CCTTTA)2	12	1806	1817	TCAAAGCTTATGACTTCGAGT	54.994	21	AGCTCAAGAAACTAAAGGTGT	55.063	21	180
TRINITY_DN263587_c0_g1	(CTCATC)2cagatcactaacaccctccaactcgtcctcatcatcctcccctccatcattctcttccccgttgatcgc(GCCCTT)2	93	389	481	TTCTGATTCTTCACCTCTGAC	54.981	21	AACACCTCGTCGAACAAG	54.94	18	194
TRINITY_DN42644_c0_g1	(GAATTG)2	12	1024	1035	AGTTTTAGGGAGAGGAGAAGA	55.031	21	AGCTGTACAATAATGGTGGAA	54.9	21	152
TRINITY_DN49680_c0_g1	(CATTCA)2	12	311	322	CCTAATTGACACGTACGAGTA	54.95	21	AGACCTGCTCTATGTCATTTC	55.113	21	100
TRINITY_DN52605_c0_g1	(ACGAGA)2	12	327	338	GTTAGATAGGAAATGGGCGTA	54.907	21	CTCAATATGCTGACGTTTAGC	55.149	21	232
TRINITY_DN70247_c0_g1	(GAATTG)2	12	783	794	TTCCAATGTTACAAACGAACC	54.988	21	GGCTGAACTCAATTTACCATC	54.914	21	172
TRINITY_DN70247_c0_g1	(GACCAA)2	12	2275	2286	CACAGACCGGAATGTAATTTC	54.959	21	TAAGAACAAATGGCAATGGTG	55.001	21	182
TRINITY_DN112443_c0_g1	(ACGAGC)2	12	468	479	GGCTTTGTGGTCGAATTTG	55.317	19	GTCAAGAAGGTGAGGCTG	54.95	18	189
TRINITY_DN163688_c0_g1	(AAAGAA)2	12	1011	1022	CGGATCGAAGCAATTTAAAGT	54.959	21	TCCAATCAATATTCTCCGCTT	55.066	21	221
TRINITY_DN111068_c0_g1	(ACGTCG)2	12	1193	1204	CAGAGGAGAGCTGTTTGATC	55.569	20	TTGAGCGAGGAGGAGATAG	55.314	19	226
TRINITY_DN43063_c0_g2	(TTC)4	12	530	541	TGAGAAATATACCTCCCTCCA	54.865	21	ACCGTATACTACCAAGGAAGA	55.237	21	141
TRINITY_DN29952_c0_g1	(AAAGAA)2	12	359	370	CTCCGGATTTCTATTCTCTCG	55.423	21	CAAGTTCTACACCTTCTCCAT	54.949	21	250
TRINITY_DN49564_c0_g1	(GGCGAC)2	12	318	329	ACTTGAAGACTGAGATCCCTA	55.133	21	CTTGATAGCGCAGAATCGA	55.232	19	203
TRINITY_DN2493_c0_g1	(TTC)4	12	1780	1791	TCTATAACCCACATTTCCACC	54.978	21	GATGGAAAGTGGGAAATTAGC	54.882	21	192
TRINITY_DN2493_c0_g1	(GAGAG)3	15	2720	2734	AGACATAATGGCCGACTAAAA	55.011	21	TGAACAGTACCTTCGACATAG	54.828	21	179
TRINITY_DN4666_c0_g1	(GAACCA)2	12	1451	1462	TCTACCAAGTTCACTCTCTCT	55.096	21	GTGGAAGATTCAGACCTTGTA	54.962	21	246
TRINITY_DN4666_c0_g1	(GAGGTC)2	12	1685	1696	TACAAGGTCTGAATCTTCCAC	54.962	21	TGAGATTGTCGGAGTCTTTTA	54.338	21	133
TRINITY_DN4666_c0_g1	(TGGGCC)2	12	2052	2063	GAGTGTAGGGTTTTACGGTTA	54.997	21	TTAACGGGTTATCAGATTGGG	55.37	21	196
TRINITY_DN296677_c0_g1	(ATGAAA)2	12	416	427	TTTGGTTTCGTTTCGCATTAA	55.275	21	AGGTTGACTATTTCTGTTCTT	52.378	21	207
TRINITY_DN6264_c0_g1	(GAT)5	15	857	871	TTTGAGATTCCTTGATCCTCC	54.985	21	AGATAGTGTGTCTGATTGCAA	54.952	21	206
TRINITY_DN6264_c0_g1	(AACCCA)2	12	1050	1061	ATCAGACACACTATCTTGCAA	54.952	21	GTTTGATGAGGAGGAGATGAG	55.487	21	202
TRINITY_DN6264_c0_g1	(CCGGCG)2	12	2034	2045	TTGATTGTGATACTCTTCCCC	54.998	21	GCCTCTTCTCTCATTCAATCT	55.101	21	243
TRINITY_DN6264_c0_g1	(GGAGAA)2	12	2608	2619	GAAGGGTTGAGATTGGAGAC	55.451	20	TAACCCTAACCAGCCTGAA	55.174	19	202
TRINITY_DN6264_c0_g1	(GGTTAG)2cgttccgaagtcgaattcggcggcggagttggcggcggcggggga(GAG)5	72	2779	2850	GAGGTAGACGCTGTTGTTC	55.69	19	ATCAAACAACATCTCCTCTGT	54.838	21	195
TRINITY_DN110581_c0_g1	(GCATCA)2	12	325	336	TAACCTTTCCACCCATATGTC	54.978	21	GACCCCTGAACATGATTATCT	54.769	21	176
TRINITY_DN9798_c1_g1	(GCC)4	12	814	825	ATTGACACGTTACATGTAGGT	54.975	21	GAACCGTTGACTTCCTCTC	55.278	19	195
TRINITY_DN288724_c0_g1	(GGGAAC)2	12	659	670	GGAAGGCATGTAGAAACTTTG	55.124	21	TCATTTTATCGATGTGTGTGC	54.962	21	182
TRINITY_DN246785_c0_g1	(TCAA)3	12	722	733	CATCGACTATATGTTGCACAC	54.881	21	GTAGAAACTTTGCATGCCTTA	54.476	21	174
TRINITY_DN25681_c0_g2	(TAGAAT)2	12	730	741	GAAGAAGGACACAAAACAGTC	55.022	21	ATATGGAATCCTACTGCGAAG	54.981	21	177
TRINITY_DN25681_c0_g2	(TCTCTA)2	12	955	966	TATGTCAAACCAACTACCCTC	54.942	21	TCCTGAATGTGCTTGAAAATG	55.02	21	214
TRINITY_DN23620_c0_g1	(TTC)4tccgtccgattgccgccaattcgaccgccctcggcggcgtcgccggacttgcggaacgagaaaaccttcgatatgaagccccaagcagcggcgc(TCT)5	121	421	541	ATCTCTCTTTCATTGACCTCC	54.721	21	AGGCTGAAGACGAGGAATAA	55.96	20	234
TRINITY_DN23620_c0_g1	(ACG)4	12	695	706	ATTCAAAGGGGATCGAATCG	55.604	20	ACAAATTGAGCGAAAATTGGA	54.933	21	170
TRINITY_DN255549_c0_g1	(GATT)3	12	381	392	AAGGAGGAGACATGAAGTTTC	55.227	21	AGTCTCTTCTATGTCCCATCA	55.203	21	237
TRINITY_DN17483_c0_g1	(GGT)5	15	1568	1582	GCTCTACTGCAATTGATATCG	54.662	21	ACGATCTTGTGCTGTTAAAAC	55.101	21	213
TRINITY_DN7699_c0_g1	(ATGTTG)2	12	1979	1990	CTTGTATGTTTCATTTGCCCA	55.001	21	GTCATATGGTTCCAAGGGTAA	54.978	21	168
TRINITY_DN7699_c0_g1	(CGGGTT)2	12	2139	2150	TTACCCTTGGAACCATATGAC	54.978	21	CAACAATCCAACCAAATGCTA	55.001	21	227
TRINITY_DN30388_c0_g1	(CATTTT)2	12	544	555	ATTTGCCATCCAGTCAATTTC	55.052	21	AATAAATGCATGAAACCGGTT	54.687	21	247
TRINITY_DN5224_c0_g7	(TTCAGG)2	12	3284	3295	GATCAGGATGGAACCACAATA	55.066	21	TGTGCAGAAGATATATTGCCA	55.069	21	224
TRINITY_DN126544_c0_g1	(GTAAAT)2gat(AACTTG)2	27	384	410	CAAGGATGTACATTTTGCAGT	54.741	21	CAAATCTGTTCTTGCTGCTAA	54.774	21	231
TRINITY_DN44857_c0_g1	(ATTTAT)2	12	753	764	TCCTTCTTTCCTGTAAACTCC	54.861	21	GAAAAGGATCTCTCTGCAAGA	55.326	21	212
TRINITY_DN17316_c0_g1	(TGGGGG)2	12	396	407	GGTGTGTGTAGGAAATAGTGT	55.252	21	TGAAAAGCCCTACTAAAGAGG	54.929	21	116
TRINITY_DN2869_c0_g1	(CTGATC)2	12	733	744	ACACACACTTATCCTCAAGAG	54.981	21	TTCATAACAATGGATCGAGCT	55.098	21	178
TRINITY_DN2869_c0_g1	(ATACAA)2	12	1535	1546	GGAATAGTTGACCCTGATGAA	54.998	21	ATTGTTGTTCGTCGGCATAT	55.835	20	240
TRINITY_DN16631_c0_g1	(ATTATC)2	12	444	455	ATATGGTTTGTGATCTTGGGA	54.569	21	CAATCGTCTAGCAGAACAAAG	55.009	21	168
TRINITY_DN16631_c0_g1	(ATATTG)2	12	624	635	CTTTGTTCTGCTAGACGATTG	55.009	21	TGCAAATCCTAGCAGTTGATA	55.001	21	180
TRINITY_DN8894_c0_g1	(CTCTAG)2taag(TCTACA)2ccaaaatcagaaactgcaggacgcctataccgaatagtatgcaggtgttcaaggggctggaaaactatttcacttcctcgtg(CAGGAA)2	122	2084	2205	GTTGCGATTGTCCATATTGAT	54.708	21	TCATGAAGATAGTGCATGGTT	54.988	21	241
TRINITY_DN84354_c0_g1	(CTCCCT)2ccgccgcccctccgaccgcggctatctcatcaaccccgacctgcagcgcgacgtctggtcccacctcttccgctcccttcgcctctcctcctccggcga(CCTCTC)2(CTC)4*	132	402	533	AAAAGCTCCTTATCGCCG	55.13	18	GATGGAGAGGGCGAAGGG	59.175	18	212
TRINITY_DN84354_c0_g1	(AAGTTT)2	12	1135	1146	GAATTGTCAGCTCTTCAGTTC	54.899	21	ATTTCCCATGAGTAGACAAGG	54.985	21	226
TRINITY_DN2064_c0_g1	(GGC)4	12	400	411	CAACTTTCCCGACGAGATC	55.762	19	CAAAAGTCGCTGTCATCATTA	54.612	21	165
TRINITY_DN31252_c0_g1	(CAAA)3	12	1196	1207	AACCTCTCATTTGCAATTCAC	55.016	21	CTATTTGCTTCTTCATGCGG	55.145	20	143
TRINITY_DN8099_c0_g2	(AAAAT)3	15	455	469	AGGCTTCGGTTTTACTATCAA	54.942	21	GCCCAAACTTCAATTCTCAAT	54.984	21	216
TRINITY_DN289239_c0_g1	(GCGTCG)2cgccccggtccgaggccagcggcagctgcaggtcgtcc(AAGCTG)2	62	886	947	ACGAGGATGGGGTTGCTG	59.329	18	CTGATGGACGAGTCGATG	54.674	18	164
TRINITY_DN12648_c0_g1	(CTCTTC)2	12	439	450	ATGCCAAGACTATAGCTAACC	54.881	21	GTTGAGGTATTTGTTCGTACG	55.043	21	170
TRINITY_DN12648_c0_g1	(CTT)5	15	2045	2059	AGTTCTAAGTTGTCTGTGCTT	55.095	21	CAGTCCAAGGTAGCATCTAAG	55.499	21	204
TRINITY_DN122011_c0_g1	(GAGAAG)2	12	2005	2016	CCGCCCACAATTAATAAACTT	54.798	21	TTTTCTCCTCTCCTCTGAAAC	54.881	21	247
TRINITY_DN58731_c0_g1	(GTCAAT)2	12	515	526	GAACGGAGAAATTATAGCACG	54.891	21	CAAATCATGGGGTTTCGTAAG	55.203	21	190
TRINITY_DN273382_c0_g1	(CCTGTT)2	12	305	316	GGAATGGTTTTGGGATCTTTC	55.062	21	GTGGACTGAGGAATATGTCG	55.375	20	195
TRINITY_DN325592_c0_g1	(AATACA)2	12	309	320	GTCACAATCATGGTGTTTCAA	54.965	21	ATCCTATTGTTATTGCTGCCT	55.021	21	225
TRINITY_DN4073_c0_g1	(CCGTCG)2	12	371	382	GAATTATCAAAGGCAGCTGAG	55	21	GATCTCATCCCTTCCAAGTC	54.927	20	245
TRINITY_DN45525_c0_g2	(TTGA)3	12	1269	1280	TACCAGCCAAAGAATAACGAT	55.011	21	TATTTCTGTGTTGGTGCTTTG	54.965	21	197
TRINITY_DN7859_c0_g1	(CCGCTG)2	12	723	734	TATCACCTTCTCTTTGCTCAG	55.049	21	GCACGGTCCACTGATATTATT	55.835	21	180
TRINITY_DN13568_c0_g1	(GAAACT)2	12	1152	1163	TTTACTCTGAACCTGACTCAC	54.927	21	GTTGTTTGTTCAAGTGGT	50.906	18	126
TRINITY_DN289999_c0_g1	(GCTCTC)2	12	721	732	TCTCGACCATCTTCAACTTTT	55.175	21	CTGGAAGTTGATCGCGAA	55.092	18	221
TRINITY_DN100700_c0_g1	(GTCATG)2	12	744	755	TCACTTTGCGAATGTATCAAC	54.896	21	GTACACTCTGCACAACAATTT	54.994	21	167
TRINITY_DN39157_c0_g3	(TTAAAA)2	12	1222	1233	TTGGTTTTCGTGTGGTTTATC	54.988	21	ACACGTTCAATTCTTCCAATG	55.06	21	153
TRINITY_DN7054_c0_g1	(GGTGAT)2	12	562	573	CCTACTAAGAAGACACACGAG	55.227	21	AGACTCAAATCCAAACACAAC	54.607	21	230
TRINITY_DN47011_c0_g1	(GTCGGC)2tacgccggtggcgatggacgtcgatccggcgccgtcgcat(GGGAAC)2	64	411	474	CAAAGAAGCCAAGGTCAAAG	55.08	20	TTTCCGTTCCCGTTTCCATT	58.016	20	213
TRINITY_DN31641_c0_g1	(CGCGAC)2	12	557	568	AAGATCAGGTCGGTAAACAAG	55.625	21	ATACATCATGAAGGACGAGTC	54.946	21	207
TRINITY_DN31641_c0_g1	(GAGTGG)2aggggctcgacaccgccggtgaagtacgccggctgaccgttaccgctcgaaacggggta(CTG)4accgta(CTG)6	107	1231	1337	GTAACCGACCTCCTGCTG	57.087	18	CAACCAGGCTTCCAACTC	55.566	18	214
TRINITY_DN33156_c0_g2	(TGAGGA)2	12	775	786	GGGAATGTTCATAGGGTTTTG	54.785	21	ACAAGAACAAAGAGTAGAAGC	53.796	21	212
TRINITY_DN4018_c0_g1	(ATATGA)2cgttatttattagcaaccaacaaactggtaggtaacagtgagatggccttgaagataaccttggccgttggtatcaatttgattaaacacgcttgt(ATCCAA)2	120	858	977	AACCCATTTGAAGGCCTATAA	54.832	21	GTGAGAATAGTGGATCAGTGT	54.768	21	219
TRINITY_DN4018_c0_g1	(CTCC)3	12	1309	1320	GCATACAGATTCCAGTTGTTC	54.946	21	TCCGTCGCCCTTTATTTTATA	54.823	21	213
TRINITY_DN10909_c0_g1	(TA)8	16	886	901	ATATCCTTTGCAATGAACCCT	55.206	21	ATGTGCGTTAATTAATTGGGG	54.866	21	194
TRINITY_DN10909_c0_g1	(TA)11	22	1100	1121	CCCCAATTAATTAACGCACAT	54.866	21	ACAAATGACTAGCTAGCACTT	54.949	21	157
TRINITY_DN10909_c0_g1	(ATATA)3	15	1245	1259	TGGCAAGCAATATACTGTGTA	55.014	21	CCGGTAAGTCTAACCACAATA	54.775	21	205
TRINITY_DN10909_c0_g1	(TTGCGA)2	12	1889	1900	TCTTGAATAATCCGAACAGCT	55.03	21	CTCCAAGACTCCATCAGCT	56.119	19	214
TRINITY_DN10909_c0_g1	(CCGGAT)2	12	2356	2367	AGAGAGAGGAGGAAGATCTTG	55.599	21	CTCATTCTTATCGGAGCCTC	55.144	20	218
TRINITY_DN270340_c0_g1	(CTTTCG)2ctcctcctctttcatcccatcttttgagatcttggccacatctagactgtaccgcctcgctg(CCCT)3	86	430	515	TTAATTCGCTTTGACCACATC	54.864	21	GTTAACGAGATCAACCAAACA	54.459	21	205
TRINITY_DN3794_c0_g1	(TATGTG)2	12	1005	1016	ATTACGGCAGTTTGTTGTTAC	55.082	21	ACTACTCTTCAACAACAACCA	55.011	21	103
TRINITY_DN3794_c0_g1	(TTGTGG)2	12	1154	1165	TGGTTGTTGTTGAAGAGTAGT	55.011	21	GAATTTGGATGACACAAAGCT	55.016	21	154
TRINITY_DN3794_c0_g1	(TGTT)3	12	1294	1305	AGCTTTGTGTCATCCAAATTC	55.016	21	ATACAAATGCAAACCAGGTTC	54.997	21	215
TRINITY_DN35322_c0_g1	(TATT)3ttatataatagttttatgaattttattatatataaaaa(TATTT)3	65	441	505	CTCAAACTCGTCATAACCAAC	54.925	21	GGCAGATATGGACACTGATAA	54.884	21	215
TRINITY_DN5282_c0_g1	(TTACTT)2	12	928	939	GAGCTAGAAGAACTCCAGATC	54.962	21	ATAGAGCAGAGCCTAGTACAT	55.083	21	134
TRINITY_DN5282_c0_g1	(AAAAAC)2	12	1664	1675	GCATGCCAATTTTGATTTGAG	54.972	21	CATTGATCTTGGATAGCAGGA	55.153	21	167
TRINITY_DN30706_c0_g1	(CAG)4caa(CAG)4	27	517	543	CCTCCTTCGTTCAACTCG	55.124	18	GGGATGGTACCGAAGAGA	54.905	18	215
TRINITY_DN30706_c0_g1	(CCCTTC)2	12	806	817	CCTCTTTCTCTCCCCTTCTA	54.943	20	GAGGGAAGATAGAGAGGAGG	55.22	20	246
TRINITY_DN20858_c0_g1	(GCCCAG)2gccgccgcccagcaggcc(CAG)4	42	794	835	CTACTTCCCAGGACTACGG	55.945	19	CACGAATAGCTCATAATGGTG	54.566	21	224
TRINITY_DN15263_c0_g1	(CGGCAG)2	12	365	376	GATACACACCAGACGAGTATT	54.892	21	TACATCAAGGATCCATCGAAG	54.917	21	225
TRINITY_DN41496_c0_g1	(ACA)4	12	1371	1382	TGACATCGAGAAAGTGAATGA	54.997	21	TTTACCAGAGAGCATAGAAGC	55.126	21	239
TRINITY_DN41496_c0_g1	(TATTTT)2	12	1883	1894	AACCAAAGCCGTTTATCATTC	55.105	21	TTGAAATTGACGAACACACTG	55.311	21	224
TRINITY_DN41496_c0_g1	(TTGT)3	12	2042	2053	CAGTGTGTTCGTCAATTTCAA	55.311	21	TGGCGACTAGTTACGTTAAAT	55.096	21	198
TRINITY_DN41496_c0_g1	(CGGCCG)2	12	2473	2484	GGTAGCACAAATTTACTGCAA	55.042	21	GGTGATACAACAAGCAACATT	55.029	21	159
TRINITY_DN41496_c0_g1	(TGTTCG)2	12	2768	2779	GATTGAGTTGTTCCATTGCTT	55.016	21	TCAACAGCACAATACACAAAG	54.997	21	228
TRINITY_DN46859_c0_g1	(TATGTA)2(TATG)3*	18	386	403	GCAACAATAACATCACGGAAT	55.203	21	CGAAATATACACACGTTTGCT	55.003	21	185
TRINITY_DN1796_c0_g1	(CTC)4	12	315	326	GACAAGATTCATACTGCGTTC	55.084	21	AAGCTTGAGGGATTTCTTGAG	55.855	21	183
TRINITY_DN6632_c0_g2	(ATCAAA)2ctgaaagataatgaagaaaatttcaaatggtttcttagacacagaagaagccgctaactgaaacca(TGAATT)2	90	1170	1259	GATGTGTCAAAGGAATCAACA	54.399	21	TTTCCCCTGAAGTTCAATCAT	55.07	21	236
TRINITY_DN6632_c0_g2	(AAGCAA)2	12	1572	1583	AAACACTAAGAGCTGCTACAT	54.949	21	TTCAATGTGGATATAGAGGGC	54.851	21	221
TRINITY_DN89644_c0_g1	(GGGATA)2	12	365	376	CTTTCTAAACGCCAAAAGACC	55.718	21	AGACTGAGAGATCCATCGATA	54.834	21	245
TRINITY_DN5519_c0_g1	(TAGGGT)2	12	625	636	TCATCTTCATAGCCAACACAT	54.988	21	TCCTTCACCATAACAATACCC	54.978	21	235
TRINITY_DN5519_c0_g1	(CGGCGT)3	18	2432	2449	CTATGCTCTCCCTCTCTTTTG	55.487	21	AGAGTTGAAGCATTGAGGATC	55.67	21	147
TRINITY_DN8654_c0_g1	(CTT)4	12	398	409	ACAGACCATCCCATATTTTGT	54.853	21	TGAGGAATTTGAGAGTGTGTT	55.066	21	183
TRINITY_DN14239_c0_g1	(CCCTTT)2	12	2700	2711	GGTTTACTGCCATTGATCATG	55.257	21	CGTACTATCGTTTCTGCTAGT	55.032	21	146
TRINITY_DN45493_c0_g1	(CT)6cccttcatgtttccaatc(TTA)4	42	540	581	ACCTTAGTGCAAACCTTATCT	54.532	21	GCACACACACTTAACGAATAA	54.843	21	147
TRINITY_DN45493_c0_g1	(CAGCAT)2	12	845	856	GGTGACCATTCGTTTAAACTC	55.176	21	CAGATTGTTACCGCTCAAATT	54.851	21	207
TRINITY_DN45493_c0_g1	(TTGCGT)2	12	1317	1328	TGAATTGTTGAATGTGCTGAG	55.051	21	TCAGATACCAATTGAGCACAT	54.988	21	233
TRINITY_DN101589_c0_g1	(AGGA)3	12	557	568	AAGTAGTCTGCAGGGATAAAC	55.027	21	AGAGATCATCCATTCTCATCT	53.219	21	197
TRINITY_DN9475_c0_g1	(TCCTTC)2	12	1632	1643	TTGGCTTTACTACATCGCTTA	55.055	21	CCTTGCAAAGTAGAATTTCGT	54.784	21	199
TRINITY_DN40185_c0_g1	(TAAATA)2	12	1613	1624	AAAGTCATGCGCATATTGTAC	55.025	21	CCGGACCTCTCATTTTCATTA	55.388	21	240
TRINITY_DN40185_c0_g1	(TCTTTT)2(TTTTC)4*	23	2395	2417	TATGGAAAAGCTAAACCCCAA	55.064	21	TATGATGCAACATTTCAAGGC	55.163	21	201
TRINITY_DN31247_c0_g1	(TTG)4	12	431	442	TTCAACAACAACAGTACAACC	54.844	21	GGTAATATCAAACAACCACCG	54.94	21	209
TRINITY_DN31247_c0_g1	(TTTTGT)2tt(TTC)4	26	581	606	GTGGTTGTTTGATATTACCGG	54.94	21	TCGAAAATCACCCATGTATCA	55.014	21	152
TRINITY_DN68736_c0_g1	(GGGTGG)2	12	580	591	GTGTTTGTTCCTGCTGTAAAT	54.962	21	AAACCAAAAGTACAAGATGCC	54.93	21	211
TRINITY_DN40735_c0_g1	(TGT)5	15	467	481	TGCTGATGAAGAATGAGAGTT	54.939	21	CAATTGAAGAACCCACCAAAA	55.113	21	137
TRINITY_DN113474_c0_g1	(CT)6	12	379	390	GTACTCCTATACTCGTGTTGG	55	21	GATGTGTGCACTAATCAATCA	54.29	21	154
TRINITY_DN113474_c0_g1	(AT)8	16	567	582	TGATTAGTGCACACATCTGTA	54.687	21	GGGTCTGATAAATTAAATAGGCC	54.878	23	242
TRINITY_DN4552_c0_g1	(CAAGTC)2	12	633	644	CCTTAACTGAGAATCCCCAAT	54.952	21	ATCCAACTCTATCAAGCTACG	54.946	21	241
TRINITY_DN4552_c0_g1	(GAATCT)2	12	2999	3010	CGAATGTTAAAGATGCACCAA	55.139	21	GGGGTTTGATCATCCGTATAT	54.929	21	234
TRINITY_DN4552_c0_g1	(TTTGGT)2	12	3378	3389	GTGATGAGAGAGGAAATGGAA	55.017	21	TGACTTTCTTCCTCCAAAACT	54.965	21	146
TRINITY_DN199419_c0_g1	(TGACGG)2	12	486	497	CGTTCTGACTCGAGAATAACT	55.227	21	GACAACGTCGAGATCTACAC	55.763	20	224
TRINITY_DN205305_c0_g1	(ACTTTC)2	12	336	347	TGCTCGAATTATTGCCTCTAA	55.11	21	TGCAGGAAATAAGGAGGTTTT	55.366	21	250
TRINITY_DN27828_c0_g1	(AACACA)2	12	519	530	AAACACAAAGAACCAAAGACC	55.074	21	TAAATCCACATGCGAAATCAC	54.93	21	228
TRINITY_DN27828_c0_g1	(ACAAA)3	15	2867	2881	GAATAGAAAATGTGCCAGCTT	54.805	21	TGCAAAACATTTAGTGCCATT	55.181	21	237
TRINITY_DN27828_c0_g1	(AGAGAA)2	12	3579	3590	AATAAACGAATTTTCTGGCCC	55.074	21	TCGATTGTTGTCAGTTTGTTC	55.038	21	185
TRINITY_DN17965_c0_g2	(TCTGAC)2	12	781	792	AGGCAAGTCAAGAGGATAATC	55.082	21	ATACATAGTTTCTTTGGGCGA	55.011	21	154
TRINITY_DN114544_c0_g1	(TTTG)3	12	1528	1539	GGATACTTTGGTGGTTCATTG	54.818	21	CAACCGTTCCGATTAAATTCA	54.877	21	229
TRINITY_DN8343_c0_g2	(ATCGA)3	15	538	552	TGACTTGTTTAGGGTCCAATT	55.014	21	AGCCCTAAGTTCCTAGATGTA	54.895	21	178
TRINITY_DN6144_c0_g1	(CCACCT)2	12	1577	1588	CGAAACGATGAGATTATGACG	55.018	21	GATGCCAGATTGTTGTTGATT	55.084	21	161
TRINITY_DN116491_c0_g1	(ATGGAC)2	12	430	441	GTTTCACAGACTACGAACAAG	54.891	21	CTTCATGATTTGTTGCTCCAA	55.02	21	215
TRINITY_DN157181_c0_g1	(TTCTAC)2	12	316	327	TTTGTGTTTTACGCCAATGAT	54.946	21	TTGAGCTATTAGTGGAGTGTC	54.782	21	106
TRINITY_DN8943_c0_g1	(GTCATC)2	12	1378	1389	CATCTCGAGTTGTTCAACATC	55.009	21	TGACTAATCGGGTTCAAAAGA	54.878	21	236
TRINITY_DN8943_c0_g1	(CTCATC)2	12	1660	1671	CCTTCCAGCATTACCTCTAAA	54.998	21	AGGGTTTAGCATATCAAAGCA	55.25	21	239
TRINITY_DN20506_c0_g1	(CTGGAG)2	12	1638	1649	TGCCAAAGATATCGACTCTTT	55.03	21	GTTTTAGCAAATTGAATGGCG	55.025	21	176
TRINITY_DN13026_c0_g1	(AAAGAA)2	12	413	424	TTCACGGAAGAAAACCAAATC	54.975	21	CGACGTTGTTTTCTCTGTTTT	55.617	21	177
TRINITY_DN13026_c0_g1	(AGA)4aagaccgcttctacggcagcttctactgcgtcgactagtgcgatcagctcaacctctagtacaacatctacaacttcaacggctagtacat(CAA)4	115	588	702	AAAACAGAGAAAACAACGTCG	55.617	21	GTTGTTGTAGCCGTTGTTG	55.29	19	240
TRINITY_DN23901_c0_g1	(TACA)3	12	651	662	GGTGATGGCAATGTCTACTAA	55.388	21	GAGAGATTGAGGAGTAATGCA	54.836	21	117
TRINITY_DN13027_c0_g1	(GAT)4	12	1168	1179	TGAAGATGATGATGCTTCTGA	54.728	21	TGCTCTTCATGTTTTCCCTTA	55.115	21	243
TRINITY_DN13027_c0_g1	(AGCCAT)2	12	2227	2238	AAGCAAGGAGAAAAGGTAGAG	55.227	21	TCTAGCTGGAGTTGAAAATGT	54.851	21	197
TRINITY_DN2717_c0_g1	(GAT)4	12	1977	1988	TGAAGAGGATGAGAAAGATGC	55.394	21	AAAAGCTGAGATACTAACGCT	55.058	21	198
TRINITY_DN2717_c0_g1	(GGTGAA)2gtggcaactgtctccttgcagcaag(ATTTTA)2atcaagatgagcccggatcctcaaaagaagagtttcct(CCATCA)2	99	3360	3458	TGTCATTGAGAACAGTAGGAC	54.994	21	TGATTCTAAACAGATGGGACC	54.998	21	212
TRINITY_DN2717_c0_g1	(TGCT)3	12	4032	4043	CAGCTTGGGGATTATCATTTG	54.94	21	ACTATAGAGGGTGGAAGGAAA	55.082	21	193
TRINITY_DN25286_c0_g1	(AGT)6	18	404	421	TGTTACCCTGAAGTTTGTGAT	55.047	21	AAGTAGAAAAGCAAGCATGAA	54.003	21	104
TRINITY_DN297544_c0_g1	(TGTTCA)2	12	427	438	TATCTTCAATTGTCAGCGGAT	55.098	21	ATTCTTCTCTACTCTTGGGGA	55.101	21	215
TRINITY_DN12720_c0_g1	(GAA)4(GAG)4	24	1185	1208	AAAACACACATTTCAGCACTC	55.542	21	GACGAAGAAGAGGTTTGATTG	54.912	21	218
TRINITY_DN12720_c0_g1	(AGA)6tctgcatataatcagggattataggaaaataggattaat(TAATTG)2	69	1598	1666	TAGGGTTTCAAGGTTTGGATT	54.981	21	GCACCGTACGAATTAAAATCA	54.984	21	161
TRINITY_DN284934_c0_g1	(TGT)4	12	316	327	TCCAGATGTGTATGTGTTTGT	55.147	21	CGCAGTGTGTATAGATGC	53.071	18	181
TRINITY_DN5096_c0_g1	(GCACAA)2	12	434	445	CACCGAGAGAATTAAACATCC	54.399	21	CTCTTCTCACTCAAGGATGAC	55.449	21	159
TRINITY_DN5096_c0_g1	(GATATA)2	12	3024	3035	ACACACTTTAACCCACCAATA	55.027	21	CGAACCGGTAAGTATAGTCAT	54.694	21	152
TRINITY_DN59056_c0_g1	(TGTGCA)2	12	2757	2768	AACTTCCAATCGTCCAATTTG	55.029	21	TATACGATTGGTTTGGGTCAA	54.926	21	138
TRINITY_DN59056_c0_g1	(CCTTTG)2	12	3383	3394	TTGTCGGTCTCTGTTTGATTA	54.91	21	TTGTGCAAAGAGTTATTCCAC	54.688	21	233
TRINITY_DN59056_c0_g1	(CTT)5	15	3536	3550	GTGGAATAACTCTTTGCACAA	54.688	21	TTCGAATTGATTGCATGTGAA	54.758	21	223
TRINITY_DN59056_c0_g1	(CGTACA)2cttgatatttctcactgatctcatgaatagtgtgattgaatctcatgagctacttttaatt(CAA)5atcc(AACG)3	104	4147	4250	AAATGCTTTCGAAACTATCCG	54.959	21	ACATCGAAGTGGTGAACATAA	55.255	21	170
TRINITY_DN59056_c0_g1	(GTTGAC)2	12	4635	4646	AACTAGGAGCAACAGCAATAT	54.985	21	CATCATATTGACCCGAAACAC	55.025	21	208
TRINITY_DN41376_c0_g1	(GGAAAA)2gagtaaaaagggaagcaaaggaaaaacaaaagtgaatcttcgcatcgaaacagataatgaaaatatgaaggaatacggaacatacgaatcc(TACGAT)2	115	786	900	AAAAGACCATCGACAATTTGT	54.295	21	AGTTAACATTCAGCACTTTGA	53.657	21	231
TRINITY_DN41376_c0_g1	(AAATCG)2	12	1071	1082	ACATTGATACAAGCAAAGACA	53.725	21	TTTCGGCGATATTCTTTAGGT	55.12	21	124
TRINITY_DN41376_c0_g1	(CATCAA)2	12	2176	2187	TCATGTAATGTAAGACTGCGA	54.798	21	AATAATGTTGCTGGCGATTTT	55.065	21	245
TRINITY_DN5591_c1_g1	(CTGCTC)2	12	429	440	GAACATACCTCCTATTCCGAG	55.023	21	ATCTTATAGGGGTTGTCGTTG	55.107	21	229
TRINITY_DN5591_c1_g1	(CCCACC)2	12	852	863	TAATAGCTCCATGACTGTGAC	54.849	21	GCTTATCACTTGTCCTCTTCT	55.046	21	208
TRINITY_DN5591_c1_g1	(AGTTGG)2	12	1593	1604	AGGGCTTGATTACCTCCAT	55.296	19	ACTAGCCCATGTTCAAGATAC	55.095	21	219
TRINITY_DN1469_c0_g1	(CATTGT)2	12	1946	1957	TGGGTTTGCATATGTTTCAAG	55.001	21	TTTGGAGGAGATGGAAGTTAC	54.929	21	204
TRINITY_DN1469_c0_g1	(TTCTCC)2	12	2207	2218	GGCAAGCATGATCATATTCAG	55.133	21	AGTGTACGAGGATGCATTTAA	55.043	21	197
TRINITY_DN1469_c0_g1	(GAAAAG)2	12	2492	2503	ATCCTGTAGACATGACTTTGG	55.017	21	TATTAGCCTTGATCCTTAGCG	54.994	21	178
TRINITY_DN1469_c0_g1	(CCA)4	12	3034	3045	CTTGCTTTGATATCTGCCATC	55.067	21	TCTGTTCTTTGTCCATTCTGT	55.066	21	183
TRINITY_DN1469_c0_g1	(GATCCA)2	12	3748	3759	TATCTTCAACTCGGCAAATCT	55.03	21	TACTTGAATTTGTCTGGTCCA	54.766	21	250
TRINITY_DN1469_c0_g1	(TCCACC)2tccagcaaatccattacccccagatgcacttaactgaccatttccagtcattttactggccttgatatatatgctgccaccgga(TCC)4	108	4401	4508	CCAAAACTACTTCCTCCATGA	55.212	21	TGACGGATTTGATTGAGATGA	55.033	21	241
TRINITY_DN112963_c0_g1	(GAGGAA)2	12	310	321	ATGGACAATGAGATGCTGG	54.913	19	GTGAAACAGACTGTAGAAACG	54.891	21	234
TRINITY_DN123800_c0_g1	(TTGCA)3	15	322	336	AAGTGTAATCTGAGCCTCAAA	54.851	21	TCTGAAGAATGATGTTACTCCT	54.273	22	177
TRINITY_DN24015_c0_g1	(TCTTCG)2	12	2043	2054	TGTTTTCACCCTTTCTACCAT	55.014	21	AAGCCCATTGTCATTGATTTC	55.052	21	199
TRINITY_DN24015_c0_g1	(GTCGAT)2	12	2760	2771	GTCTTTTGCACTCTCGATAAC	55.018	21	GGAAGAGACAAGTTTCCAGTA	54.894	21	198
TRINITY_DN297272_c0_g1	(AGATCA)2	12	554	565	AAGCGGCTAGTCTATGAATAC	55.023	21	TCAAGTGATGCGAGTATATCC	55.026	21	205
TRINITY_DN336451_c0_g1	(ACTTAT)2	12	487	498	TGACCGAAGAACAATTAAACG	54.843	21	TGATCACTTCCACAATGTTTT	53.9	21	241
TRINITY_DN77877_c0_g1	(GAGTTT)2	12	400	411	GTTCAGATCAAGCAACTTTGT	54.981	21	AATTGTATGACCTGATTCACA	52.82	21	157
TRINITY_DN31827_c3_g1	(TCG)4ccg(CCAGCA)2	27	311	337	GTATCGTCAACTCTACTCGAC	55.434	21	CCCGACTTCTCAAGCATG	55.467	18	228
TRINITY_DN31827_c3_g1	(GTCATC)2	12	568	579	CCGAGCTTGGAGAAATCTATT	55.47	21	GACAAGTGGGTCGATGAG	54.761	18	179
TRINITY_DN13162_c0_g1	(GATCGA)2	12	598	609	TTGAAGATGGACAGGAAGATC	55.017	21	TACATCTTCTACTTCAACCCG	54.795	21	233
TRINITY_DN13162_c0_g1	(CTGCGA)2	12	1873	1884	TCTTGTGCGAGTATTGCC	55.057	18	CGTCATCCCAAGCATGAG	55.544	18	185
TRINITY_DN13162_c0_g1	(TGGC)3	12	2008	2019	CTCATGCTTGGGATGACG	55.544	18	CCCTCGCAACAGCTTCGC	61.793	18	148
TRINITY_DN3509_c0_g3	(TAACCC)2	12	2570	2581	TGTTCGACATGCTTTCTATCT	55.062	21	TACAACAAAGGGTGAGGAATT	55.014	21	108
TRINITY_DN3509_c0_g3	(CGGTCC)2	12	2905	2916	GCATCACATAGAACTCACAAC	54.978	21	GTCCAAAACCGGTCTGAAG	56.159	19	156
TRINITY_DN3509_c0_g3	(ATT)4	12	3094	3105	CTTCAGACCGGTTTTGGAC	56.159	19	TATGAGATTTCGGTTTTGGTC	53.922	21	248
TRINITY_DN217712_c0_g1	(GTGAAG)2	12	353	364	CAAAGGTGCTATAGAAGTGGA	55.03	21	GCTTTGTTGATTTTGTGCTTC	55.152	21	238
TRINITY_DN1801_c0_g2	(GAG)5	15	354	368	ATGACACTTATTCAGGTACCC	54.714	21	CACAGTATGCCATGCCTC	55.511	18	149
TRINITY_DN1801_c0_g2	(GGC)4	12	3799	3810	AGGAGTGACAAAGACGAAAG	55.344	20	GAATCCACCTCCTTGAAGTAA	54.929	21	240
TRINITY_DN26890_c0_g1	(TCGATC)2	12	729	740	TTCCTACTTCCGAACATCCT	55.565	20	TAGCAAGAAGAAGAGCAAGTT	55.163	21	201
TRINITY_DN49638_c0_g1	(TGCAGA)2	12	359	370	AAACGAGTAAAAGGGTTCTCA	55.088	21	TCCAATCTCCAACATAACGAA	54.946	21	248
TRINITY_DN19162_c1_g1	(AT)6	12	673	684	GTACATGAGCTTGAGATGAGA	54.869	21	CTGATGACTTTTGGCCTATTT	54.134	21	199
TRINITY_DN16237_c0_g1	(ATCAAT)2	12	300	311	GGCAAGCTCACAATTTTAGAA	55.029	21	TATTTTGTGGTGTGAACTCCT	55.047	21	217
TRINITY_DN16237_c0_g1	(ATACAT)2	12	1157	1168	CGACGATCAATGTGAATTTCA	54.994	21	AACGAGGGAGAAAATCATGAT	54.985	21	112
TRINITY_DN16237_c0_g1	(CACAAA)2	12	1540	1551	TGAAACGATGACAATTTTCGT	54.734	21	TTTCGAATTGCACAACAGATT	54.965	21	111
TRINITY_DN658_c1_g1	(GTAGAA)2	12	529	540	ACTGAAACCTTGTTACCATCA	55.047	21	TCTGAGTTGTTGCTTTGAATG	54.984	21	155
TRINITY_DN658_c1_g1	(CTC)4	12	1147	1158	TTTCTTCACCTTCTTCCCTTT	54.932	21	GGAGGAGAGAGAGAAAAGAAG	54.785	21	203
TRINITY_DN658_c1_g1	(CCG)4cgcttgccggaggcggatgtgttcgtcgccggcgcggaagctgaggcggcggctgtaggggtggggaaacggtagtagaagacgtcgtcatc(GTCGCT)2	116	1589	1704	AAAAGATCGGAGTTTGTGAGG	56.177	21	TCAAACGCAGGTATTACTTCA	55.267	21	240
TRINITY_DN12059_c0_g1	(TA)8	16	425	440	TGGAAATGATGATACGCGATA	55.01	21	GAATTAGAAAAGGCAGCAACA	55.029	21	102
TRINITY_DN12059_c0_g1	(TGAGAA)2	12	593	604	GTTGCTGCCTTTTCTAATTCA	55.029	21	AACAAATCGTATGGCTAACAC	54.588	21	221
TRINITY_DN12059_c0_g1	(TTG)7tttcggcgatttcccatgttattatta(CCTTGG)2ttattacgaccactcttttgattgaaatcgtcattaaatcggttgccacgctgattattattttga(TGATTT)2	138	924	1061	GACGGCGTTTATTTTGGAAG	55.673	20	TTCGGGATTTATGGATAGTCG	55.007	21	242
TRINITY_DN12059_c0_g1	(ACGAAT)2	12	2012	2023	AAACTTCGAATGCTTTGTGAA	54.898	21	TATGGGGAAATTAACGAAGCA	55.274	21	223
TRINITY_DN11448_c0_g1	(TTATGT)2	12	433	444	TGGAGTATGCAATGGATCTAC	54.884	21	ACTCCAAGCATGTATATACGG	54.994	21	176
TRINITY_DN11448_c0_g1	(ATTC)3atccctcccgtcttgttagttagtaattttactacacatttatactg(AT)6	71	1153	1223	ATCTTCTGGATCGACTCTTTC	54.866	21	GTACAGTACAGTTCCTCTCTC	54.567	21	152
TRINITY_DN36453_c0_g1	(GAA)4(AAGA)3*	19	328	346	CTAGGCGCATTTTATCACAAT	54.708	21	AGCCTAAACTTTGGTATCACT	54.532	21	225
TRINITY_DN59408_c0_g1	(GTCATC)2catttcctcct(CTTCTA)2	35	1482	1516	ATTGAGTCATCCATATCGTCC	54.981	21	TTGGAAATCGTGTACAACAAC	55.019	21	151
TRINITY_DN20434_c0_g1	(TTGTTT)2	12	478	489	GACTAGTTACTCTGACCATGG	54.879	21	CCATGAAAAGGGAAACACATT	54.887	21	199
TRINITY_DN12461_c0_g1	(TTCTCT)2	12	406	417	GCCTTTTCATATTCCCGTTAC	55.003	21	AGAGACAACGATTTCAGGAAT	54.949	21	237
TRINITY_DN12461_c0_g1	(CAGATG)2	12	1910	1921	ACATTTTCTTTCTGGACATGC	55.016	21	AAAGTGCTCTACATTCTCCTT	54.553	21	171
TRINITY_DN12461_c0_g1	(TTC)4	12	4114	4125	AAAGAAGAGTTTGAAGACGAC	54.123	21	GGAACAAACCAATTCAGACAA	54.866	21	250
TRINITY_DN41531_c1_g1	(TAACGG)2gtggttttctgcaaaaa(CCCCTT)2	41	1027	1067	TGACTTTGTGTTAACGGAGAT	55.187	21	GAAGAGATAACAAGTCCAGCT	55.046	21	247
TRINITY_DN41531_c1_g1	(ATTTGA)2	12	1302	1313	TACGTCTTTTGATTGAATCGC	55.003	21	GAATACCTGCCCATAGTTCTT	55.063	21	156
TRINITY_DN37294_c0_g2	(GATGAG)2	12	354	365	ACTCAAGGACAACAAGAAGAT	54.769	21	GTTCATCTGGTTCATCATGTC	54.661	21	109
TRINITY_DN37294_c0_g2	(GCATGG)2	12	604	615	GCTTTGGAGGAATCGACTT	55.202	19	CGAGGTGATGGATGAACTAAG	55.878	21	249
TRINITY_DN23178_c0_g1	(CTGAAT)2	12	1173	1184	TCCTTCTTCTTCATCTGGTTC	54.949	21	TCAGAAGAGGTTGTAAAAGCA	55.079	21	222
TRINITY_DN9130_c0_g1	(TTGG)3	12	644	655	AGGAGAGAGGATAAGAAGAGG	55.001	21	GCGTGATCCCCTGTATATAAA	54.975	21	123
TRINITY_DN8288_c0_g1	(AGAGAA)2	12	4155	4166	GTCATCCTCCATTGTAGTTCA	55.03	21	ATTTTCCGGTCCATAACAAGA	55.193	21	248
TRINITY_DN21155_c0_g1	(TTGATA)2	12	2677	2688	CCTACCAAGATCCTTTACCAG	55.095	21	AAAGATTGCATCGTTTGTTGT	55.239	21	196
TRINITY_DN21155_c0_g1	(GCGA)4	16	3111	3126	GAGAGTGAAGAGTGAATTTGC	54.899	21	AGTGGGTTCGTGTCATAAAA	54.903	20	109
TRINITY_DN2324_c0_g1	(CTC)4	12	355	366	AGACCATAATGAACCTCAACC	55.277	21	AAGGCCTAATTTTCTGACTGA	54.817	21	195
TRINITY_DN2324_c0_g1	(CTCATG)2	12	646	657	ATTCTAGTCACGTGCCTTC	54.631	19	TGTTGAAGTAGGTGGATTCG	55.108	20	250
TRINITY_DN2324_c0_g1	(TGTGTA)2	12	1874	1885	TTTACAAGAAGATCGGAGCAT	55.03	21	TTGGACTTCAACAAACACATC	54.898	21	236
TRINITY_DN5479_c0_g1	(CCGATT)2	12	451	462	ATTATCCACGTCATCCAGAAG	55.194	21	ATTGATTCTAGGAGAGTGGGA	55.171	21	174
TRINITY_DN5479_c0_g1	(GGATCC)2	12	785	796	CCGGTTCACTATAGGGAATAC	55.004	21	AATCCTCTTCTTCAACACACA	55.066	21	231
TRINITY_DN5479_c0_g1	(TCTTAT)2	12	2841	2852	GCTTGTGTTTTGAGTTTGACT	55.475	21	ATTCATTTGAGCATCCAGGTA	54.955	21	213
TRINITY_DN300490_c0_g1	(CTCGTC)4	24	473	496	GAAGAAGAGTCCGTGTAATCC	55.819	21	CTTCTATCCGAGGGCAAAC	55.392	19	227
TRINITY_DN225393_c0_g1	(CATGGA)2	12	433	444	CTGCTGCTTTCTTAATATCCG	54.837	21	TGAGATCTTAATGCTCGAAGT	54.491	21	211
TRINITY_DN133665_c0_g3	(AATT)3agtggtaacattaaccatcacgaaattttcattaaatatatattattgtatgtattttatctcaaaattggcaattcaattgattgcaac(GAATGA)2	114	337	450	ACAAATGCAAAAGTCATTCGA	54.965	21	TCAAAACAAAATATGGCAGCA	54.904	21	174
TRINITY_DN133665_c0_g3	(CAGTTG)2	12	2026	2037	GTAGTAAATCCTTTTCGGCAC	54.969	21	AAATGCTTATTCTTCACGAGC	54.946	21	240
TRINITY_DN121303_c0_g1	(CCTCCA)2	12	539	550	TCAAATGTTCCAAACTCCTCT	55.034	21	TCCTCATCCAGATCAACCA	54.944	19	124
TRINITY_DN170781_c0_g1	(ATCGGC)2	12	417	428	CTCTTCGTGGATATCTCACAA	54.882	21	ACACAAAACACCCAAAAGAAG	55.353	21	170
TRINITY_DN191955_c0_g1	(GAGTGA)2	12	712	723	GATGATTGTGAGAGGTTTGTG	54.87	21	TCTAAGCACCAACAGAAATCT	54.851	21	250
TRINITY_DN219140_c0_g1	(TCGTCT)2	12	391	402	TCTTTGTTGGTGATACGTACA	54.923	21	AGCGTACTTCAAGAGATTTCA	54.994	21	147
TRINITY_DN76595_c0_g1	(CCCTCC)2	12	611	622	GAGTGGACAACAACAATAGTC	54.542	21	GAAGACATTGCAGAGAAGGA	55.082	20	152
TRINITY_DN4763_c0_g1	(GTGCTT)2accaatgagggcctcttacgaaagccttggccctccaacacggatattgacgatggctctcgtagg(AAACCA)2	90	1304	1393	TCTTGTCCTATTATCCTGGGA	54.865	21	AATCCTGGACTGCAATTGATA	54.955	21	234
TRINITY_DN4805_c0_g1	(ATAGAT)2	12	400	411	GAGAATGAGGACTGAGAAGAG	54.885	21	GTAATGCTAGGAAATGGTTGC	55.266	21	139
TRINITY_DN9462_c0_g1	(CTACTG)2	12	668	679	GGAAGATGAAGAAGACTCCAA	54.949	21	CTACATTTTCCACCACAACAG	55.06	21	248
TRINITY_DN9462_c0_g1	(TGC)6	18	3167	3184	AGAATATGGCCAAGTCTCTTC	55.082	21	GAAGAACATCTAATCCTGCCT	55.082	21	245
TRINITY_DN9462_c0_g1	(TTGGGA)2	12	3360	3371	AGGCAGGATTAGATGTTCTTC	55.082	21	TCAATAGAGCTATGCAAGGAG	54.904	21	227
TRINITY_DN5551_c0_g1	(CTCCGA)2	12	3371	3382	ATGCGGATAAGGAAAGAGAAA	54.998	21	CTAAACAGTCATCTTCGTCAC	54.403	21	218
TRINITY_DN5740_c0_g1	(ACCTGG)2	12	908	919	CAAATTTCTAGCAGATTCCCG	55.013	21	GATACTGAAGGACCACAAGAT	54.735	21	195
TRINITY_DN5740_c0_g1	(AAAACA)2	12	1980	1991	GAGGTCAGATCAACACTACAC	55.744	21	GATTTACATGCATGGAGGAAC	54.981	21	214
TRINITY_DN5740_c0_g1	(CATG)3	12	2629	2640	CACAGGATTTAATGCAAACCA	55.001	21	ACTATCCAGTCGTCATCAAAG	55.157	21	102
TRINITY_DN5740_c0_g1	(GAGCAT)2	12	2822	2833	AGCAGCCAAGATATTATCAGT	54.474	21	TCGTGAAATCAATGATGGAGA	55.033	21	248
TRINITY_DN5740_c0_g1	(GATCTT)2	12	3300	3311	AGAATGAAGACAAAAGGCAAC	54.949	21	GAAGAGATTCGGTTGTTGAAG	54.912	21	209
TRINITY_DN5740_c0_g1	(AAAACA)2	12	3475	3486	CTTCATCAAGTCAACGAATCC	54.978	21	GGAGGACTATTGTATTGCAGT	55.095	21	221
TRINITY_DN66187_c0_g1	(CGATTC)2acccgtttgccagaatgattctctccgtttgaaatccgcagccttgattg(ATC)4aataaccgcggtcttttcttgttaatggactcctcctcactactca(TCTTCC)2	132	392	523	ATTGAAGAAGAGGAAGCAACT	55.118	21	CAACAACCTGCAAATACAAGA	54.965	21	246
TRINITY_DN2530_c0_g1	(CTT)4	12	638	649	TGTCTATAACGAATGTGTCCC	55.151	21	CTGTCCATCATATCCTCAGTC	55.001	21	152
TRINITY_DN2530_c0_g1	(TGGATC)2	12	2150	2161	TGATCCTGATGTTGATTCCAA	54.89	21	GACTCTCAAGAAATCCTCCAA	54.949	21	202
TRINITY_DN2530_c0_g1	(GCGG)3	12	2263	2274	TTGGAGGATTTCTTGAGAGTC	54.949	21	AGGGACAGAGGGAGTATAAAG	55.565	21	143
TRINITY_DN28816_c0_g1	(CCGCCT)2	12	475	486	CAAGAGGGTTAAGGCTTACC	55.433	20	CAGTCCAGTAGTCAAGTACG	54.984	20	238
TRINITY_DN69470_c0_g1	(TCCGAG)2	12	1086	1097	CAGAAGATGGATATGTTTCGC	54.837	21	ACTGTTCTCTATCAACGTCTC	54.844	21	191
TRINITY_DN88607_c1_g2	(TTTTTG)2	12	1235	1246	TCGGTAGAGATGCCTATTGTA	55.405	21	GTTGTGTATGTGGCAATTTTG	54.583	21	187
TRINITY_DN88294_c0_g1	(GGTTGA)2	12	693	704	GTTCCAAATGAGTACACGATG	54.991	21	CACTCTGAAATCCATCCTAGG	55.181	21	246
TRINITY_DN73126_c0_g1	(TGCTTC)2	12	591	602	GAGTTCCTGGGTTTTGAATTG	55.303	21	CTTATATGCCACCTGTACCAA	55.079	21	118
TRINITY_DN171078_c0_g1	(TCT)4	12	787	798	CAAACCATGACGATAACTCAC	54.991	21	GAAGGTGATGATGAGGAGAAA	55.017	21	145
TRINITY_DN88606_c0_g1	(CACCCT)2	12	1077	1088	TTTTCTCCGTAGATCCACTTC	55.071	21	CCCAGTTATAGCCATGGTTT	55.067	20	249
TRINITY_DN88606_c0_g1	(CAGCTG)2	12	1461	1472	AAGCTAAGTAAGAAGAAGCCT	54.268	21	AGAATGAGCTCCCAAATCTAC	55.082	21	151
TRINITY_DN76379_c0_g1	(AGAAGT)2	12	723	734	CTTGATGGCTAGTTTTGTGC	55.261	20	TCAATCATTTTCAGGCACAAG	55.02	21	198
TRINITY_DN17565_c0_g1	(TGATGG)2	12	988	999	TGGCTCCCTTCATATCATAAC	54.851	21	CAGTCCACTACCTTTGATGAT	55.017	21	106
TRINITY_DN20840_c0_g1	(CGCCTT)2	12	1344	1355	CAATCACTATCATTCCCGGTA	54.897	21	CCTCGAGAAATTCTTAGCGA	55.021	20	137
TRINITY_DN101591_c0_g1	(TAGATA)2	12	362	373	ACTTGAACCTATGTGTCCAAA	55.047	21	GGGAGCAAGTCTAGTGTTTAT	55.027	21	102
TRINITY_DN147714_c0_g1	(TAAGAT)2	12	364	375	GTTGGCCAAGGTTTGAATAAA	55.19	21	GATTACGAAAAGTTCACCCAG	54.893	21	226
TRINITY_DN173538_c0_g2	(GCTTGG)2	12	428	439	AAAGAGAGTGGAGAGAAAGTG	54.901	21	AGTCCGTTAATACATGCTTCA	55.043	21	107
TRINITY_DN2774_c1_g1	(CATAGG)2	12	1727	1738	TTATGGCAGGATTAGAAGCAA	54.968	21	ACTCCTCCTTGCTTAAACTTT	55.031	21	104
TRINITY_DN2774_c1_g1	(AAAGCA)2	12	2489	2500	ACAAGCCCCAAATCTATAGTC	55.063	21	TCTCTCATCCTCCTCTTCTTT	55.12	21	233
TRINITY_DN1601_c0_g2	(ACAAAC)2	12	2972	2983	AAATTTCAACATGGCACCTAC	54.997	21	CAAGGGTTTATAGGGTGACAT	54.965	21	227
TRINITY_DN20907_c0_g1	(TTG)4	12	314	325	CGAAATTAAGAGATGTGCTGG	55.044	21	ATACAGGAACACAACAAAAGC	54.962	21	166
TRINITY_DN20907_c0_g1	(TGT)5	15	842	856	GGAGGCGGTAAAGTTATGTAT	55.184	21	ACTGTGGCAATTATTGTGATG	54.808	21	115
TRINITY_DN20907_c0_g1	(GATTTT)2	12	2037	2048	TCCTTGAGTGCGATATTTTCT	55.03	21	TCAGTGAGTGGACAAAGAAAT	55.066	21	195
TRINITY_DN20907_c0_g1	(AATGAA)2	12	2387	2398	CACACACACAAAGAATATGCT	54.774	21	TATTTGTTCGTTGTCATCGTC	54.669	21	116
TRINITY_DN90350_c0_g1	(AAGGGG)2	12	313	324	GAAATCGAGAGTTGTCATGTG	55.009	21	ATTCCCGTTACTTACCAAACA	55.137	21	205
TRINITY_DN90350_c0_g1	(TGAAGC)2	12	1498	1509	ACTGGATATATGCATTACAGGT	54.446	22	GACTATTTGGCTTGCATTTCT	54.805	21	102
TRINITY_DN10021_c0_g1	(TTTA)3	12	2607	2618	AGTTAGCACTGCATATGACAT	55.085	21	ACCCTACAAACGTATCTTACA	54.032	21	131
TRINITY_DN19613_c0_g1	(AAGCTG)2	12	483	494	CAACCTTCATCTCTTCCCTTC	55.957	21	TTTTCCAAGTACCAGAGTGTT	54.978	21	216
TRINITY_DN19613_c0_g1	(TCTCGC)2	12	822	833	AACACTCTGGTACTTGGAAAA	54.978	21	CGTCTGTTGCTCGTCTATAG	55.542	20	223
TRINITY_DN19613_c0_g1	(CAGAAG)2	12	1176	1187	TTATAGTCTTCAGTGGGCTTC	54.748	21	TCCTCAAGACAATCCAGATAC	54.455	21	138
TRINITY_DN19613_c0_g1	(GTTT)3	12	2591	2602	AACCTTGTCAAGAGCATAGAA	54.851	21	AGGTTGCTGAGGACGTCC	58.939	18	215
TRINITY_DN117028_c0_g1	(CTTCGG)2	12	465	476	GACTCTCACCCTCGATGA	54.965	18	GAGGCTTCTTGTGCGAGT	57.317	18	131
TRINITY_DN88272_c0_g1	(TTTGAT)2	12	2440	2451	CGGGATTACGTTTGATCATTC	55.131	21	CTTGACACATTTCGACAAAGT	55.025	21	250
TRINITY_DN12650_c0_g1	(TTGT)4	16	604	619	TAGCCACTCAACTTGTTATGG	55.6	21	GTAGGAGAACTCACGTGTTAA	55.048	21	137
TRINITY_DN2382_c0_g1	(CTTTTG)2	12	902	913	CCCAGCTATTATTAGGAGCAA	54.851	21	AGCCCCTAAACATATCAATCC	55.099	21	114
TRINITY_DN2382_c0_g1	(AT)7	14	2313	2326	AGATGCAGCAATGATACGATA	54.984	21	CATTGGCTTTCTGTACTGATG	54.937	21	144
TRINITY_DN2382_c0_g1	(TGTCAT)2	12	2571	2582	TAATAAAATAACGGCGTGCTG	55.05	21	TTCACCCCAAGAGAAAATGTA	54.732	21	186
TRINITY_DN2382_c0_g1	(AAAATG)2aagtagctgaaactgcaagtttatgacattgttaacgaggagaccaacaagttgccacacatatgtggatactcccatactcc(AACTAG)2	107	3768	3874	TCTCTCCACATCAACAACTTT	55.066	21	ATGAAAACGTGGCTTTTAACT	54.586	21	249
TRINITY_DN33772_c0_g2	(CCCAAG)2aaggaggagcctgct(GAG)4gacgcagcgccggcc(CCCAAG)2	66	728	793	GAGGGTGGTGAGAAGAAAA	54.284	19	TCAACCTTGTAGATCGAGTAC	54.55	21	248
TRINITY_DN2982_c0_g1	(GTACAA)2	12	569	580	ACATGCACAAGAATCATAGGA	54.988	21	GTTCATTGTATTGGGTTGCTT	54.997	21	152
TRINITY_DN2982_c0_g1	(TGATCT)2	12	2385	2396	ACACCCAACTCAGTTTTCTTA	54.978	21	TCTCTCTGTTTGTTCTTCACA	54.752	21	182
TRINITY_DN7226_c0_g1	(ACAGT)3	15	586	600	GAATGAATGTGGACTTGCTTT	55.016	21	GGTGCAATCTAGTCAACTTTC	54.88	21	133
TRINITY_DN47299_c0_g1	(TTTCTC)2	12	1116	1127	CTGGTAGATGTACAGGCATAG	55.013	21	GAACATTTAAGGAGGCAAACC	55.379	21	125
TRINITY_DN188763_c0_g2	(ATGTAT)2	12	406	417	GGTGCGCAACAAATCTATTAT	54.994	21	TCACCAAATTGACACTTGTTC	54.898	21	185
TRINITY_DN36081_c0_g1	(AAGCTA)2	12	1158	1169	GCAGGGAGATACTCTACATTC	55.01	21	GAAATCTGGTGCATTCTCATC	55	21	186
TRINITY_DN36081_c0_g1	(AAGCTA)2	12	1413	1424	TGGTAGCTTGATGGATATTGG	55.134	21	GAAATCTGGTGCATTCTCATC	55	21	230
TRINITY_DN131287_c0_g1	(ACGTGT)2	12	1677	1688	GCCAAGAGATTCAGGATTACT	55.082	21	AAGTATCGGCTAAACAATGGA	55.011	21	133
TRINITY_DN316689_c0_g1	(TCAGAG)2	12	396	407	GATTTTGGACTTGACGGTTTC	55.718	21	CTATCTCCAAGCCTTCATTCC	55.814	21	130
TRINITY_DN221682_c0_g1	(CGCTGA)2	12	385	396	GATCCAGGTTTGACGATGG	55.694	19	TTGAACTTGGAACCGATGG	55.417	19	250
TRINITY_DN4592_c0_g2	(GAG)9	27	7099	7125	CGATTCGATTGTGGAGAGTAG	56.003	21	TTCCATCACTACACACTTGAA	54.799	21	246
TRINITY_DN78995_c0_g2	(TCGTCC)2ccatcccagtcggt(TTCTAC)2	38	1016	1053	TTCTCGCAGTACATGTTCAA	55.041	20	CACTTCTAGCACGGATCTTG	55.973	20	130
TRINITY_DN23029_c0_g1	(TTCCCT)2tttgtttctctcttgtcctttttgtctgttatttttgtctggttgtttgtttttctccttcctgatgtgtttctggtttttct(TTG)5	110	1170	1279	TATGTTGTGCCTTCTATGTGT	54.933	21	TCATTTCCAAGCAAAGTTGTT	54.755	21	217
TRINITY_DN3754_c0_g1	(AATAAA)2	12	1114	1125	TTTCCTCTGTTCTTAGACGTC	55.035	21	CAGATTTCTTGTGCTGCTAAT	54.55	21	232
TRINITY_DN253798_c0_g1	(GAGGGG)2tatggatcctgttttcgttc(TCGAAG)2	44	333	376	GATAACTGCTTTGTGAACTCC	54.88	21	GACGGATTTAGACCTCATCAA	55.138	21	215
TRINITY_DN1040_c0_g2	(GGC)5	15	2742	2756	GAAGGTCAGGGAGAAGTTG	54.811	19	AAGTCAAAATCAAATCGGACG	55.167	21	195
TRINITY_DN1040_c0_g2	(TTTTCC)2tctatcatgtcacatttactagtagtttaattgattacctttgtcacgctat(GCAACA)2	76	3276	3351	AAGTAAGGCCTCATAACTCAC	55.027	21	AATCCAGGAAGACAACAATCT	54.804	21	206
TRINITY_DN90219_c0_g1	(AACA)3	12	463	474	AATGGTTTGAACGATGGATTC	54.818	21	GACATCTTCTTCATCACTTGC	54.965	21	120
TRINITY_DN90219_c0_g1	(GAG)5	15	622	636	GCAAGTGATGAAGAAGATGTC	54.965	21	CGTTCTCATTTTCACTGTCTC	54.944	21	202
TRINITY_DN16015_c3_g1	(AGAGCA)2	12	1361	1372	CCATGGTAAGAGTCTTGACAT	55.017	21	TCTCTCAGGGAAAAGATGAAC	54.949	21	195
TRINITY_DN16015_c3_g1	(TTTCT)3	15	2306	2320	CTTCGACCTTTAAACAACCAG	55.101	21	CTTAGGTACGACTTTGAACGA	55.429	21	134
TRINITY_DN23093_c0_g1	(GTTG)3	12	342	353	CATCAGTGGTGGAAGACTC	54.921	19	CACCCAACCCACCCCAAC	60.523	18	233
TRINITY_DN63483_c0_g1	(ATTTTA)2	12	599	610	GTGGTCAATTCCTCCTCATTA	54.998	21	TTAGGCCTGAAAACAATGTTG	54.933	21	247
TRINITY_DN1756_c0_g2	(CATAAT)2	12	674	685	GGTGACACAAACATAACCAAA	54.879	21	TTTTATGCCTTGATGTGGAAC	54.721	21	185
TRINITY_DN114826_c0_g1	(AACCCT)2	12	1273	1284	GTATCAACAACAATCTCACCG	54.991	21	GAGCCTTTTGTCTTTCTGAAG	55.076	21	152
TRINITY_DN17469_c0_g2	(GAGGGA)2	12	1403	1414	ACATGCGATCATAAGGAAGTA	54.538	21	CGATACCAGGTCCATTGTATT	55.175	21	212
TRINITY_DN8694_c0_g1	(AGT)4	12	2428	2439	TAAAATTCAGCAGGTCCATCA	55.184	21	TGCGTATTGAGGTTACATCAT	55.11	21	213
TRINITY_DN305941_c0_g1	(TC)6	12	302	313	CAGCAGCTTCTAAGGATATCA	54.904	21	TAAAGAGTGTGCGTGTGTT	55.001	19	122
TRINITY_DN199155_c0_g1	(CGAAAA)2g(AAAAAC)2	25	540	564	CCATGTGTTCCAATTGACATT	54.988	21	ATTCATCGGCTCATGATACAA	55.166	21	129
TRINITY_DN7899_c0_g1	(AATCTT)2	12	1827	1838	AACATCTCATCCAAGTACCTG	55.017	21	TGTGTACCTTGATGATTTCGA	54.978	21	165
TRINITY_DN7899_c0_g1	(TTTCAA)2	12	2256	2267	TCATACACAACCTCCAATACC	55.011	21	ATTGCTCATCAGTCTCGAATT	55.394	21	214
TRINITY_DN14482_c0_g1	(TTGA)3	12	2823	2834	TCAAGCTGATTTTGTAGGCTA	54.933	21	TTGGATGATAGAACTCCCTTG	54.704	21	200
TRINITY_DN14482_c0_g1	(CTGTGG)2	12	3437	3448	TATTCGAGATTGCCAAAGACT	55.03	21	GAGGGAGAGAAATAGTAGGGA	54.995	21	176
TRINITY_DN52901_c0_g1	(CTTGGA)2	12	512	523	CCCTTCTCCTTTCCACAATAT	54.952	21	ACTGGGAAGAAGGTATGATTG	54.985	21	143
TRINITY_DN52901_c0_g1	(TGAGAT)2	12	1558	1569	AAGAACGTAGATATCAGCTGG	54.946	21	GAGAAGGAAAAGTTACTCGGA	55.004	21	235
TRINITY_DN52901_c0_g1	(TTC)4	12	2011	2022	ACATGAAAGAGCGATCAAAAC	55.155	21	CCCTCTCTCTCTCACTCTAAA	55.262	21	224
TRINITY_DN237619_c0_g1	(GCTGCA)2	12	771	782	TACCGCAAATCACAATCAAAA	54.671	21	GTTCATTACAGACAGGACATG	54.322	21	217
TRINITY_DN237619_c0_g1	(GATGAC)2	12	1002	1013	ATCTCCACGTAGAACTTTGTT	54.894	21	TATGATTCACCTTCAACGTCA	54.978	21	106
TRINITY_DN29825_c0_g1	(AGAAAA)2	12	1763	1774	CTATCATTCACCCCTGGATTT	55.021	21	ACTTAATGCTGGTCTCCTTAC	55.027	21	169
TRINITY_DN253510_c0_g1	(AAATGC)2	12	334	345	GGGTGATACTACAACTGACAA	54.975	21	GGAAGCAAATTGTCTGAAGTT	54.949	21	192
TRINITY_DN19968_c0_g1	(AAAG)3	12	485	496	TATCACCGCAGCTAGATATTG	55.093	21	ACGAACACCCCTATAAAGAAG	55.039	21	233
TRINITY_DN29750_c0_g1	(GAGAAC)2	12	663	674	CGCAGAAAGACTCATACATTG	55.075	21	GTCATATCGATCGTGAACTTC	54.372	21	214
TRINITY_DN14890_c0_g1	(AGGAGA)2	12	422	433	AACCGAAATCATGAAACAAGG	55.029	21	TCCATAAGCTTCTCTCACTTG	55.049	21	223
TRINITY_DN14890_c0_g1	(GGC)4	12	792	803	GATTGGGCTGGAATAGGTATT	55.099	21	CTTGAAGAAGAAGCTGATCCA	55.605	21	227
TRINITY_DN14890_c0_g1	(TAGGAG)2	12	1549	1560	AATATGGGCCTAACAGATGTC	55.131	21	TGCATGGATCAAGTTTCTCTA	54.639	21	215
TRINITY_DN77707_c0_g1	(TCTCTT)2	12	518	529	ATCTAATCGACGAACTTCCTC	54.988	21	CGAATCGAGAAAGAGAGAGAA	54.943	21	236
TRINITY_DN23245_c0_g1	(ACA)4	12	1728	1739	GAATGAACGAAGCACATACAT	54.675	21	TACGTGAATTTGTTCCCTTTT	53.928	21	145
TRINITY_DN23245_c0_g1	(ATTTAT)2	12	2422	2433	TCAGTCAACAAACTTTTCAGC	55.203	21	TGTTCGAAGTAAATAGTCGGT	54.741	21	245
TRINITY_DN23245_c0_g1	(AGAAAA)2	12	2642	2653	TCAAATGGAAGAGAGTAGACT	53.336	21	ACAAAACAAGCCAAAGTAAA	51.938	20	227
TRINITY_DN174210_c0_g1	(TTTTGA)2	12	346	357	GGCCCTATTGAATACCTGATT	55.099	21	ATCATGATTACCGTCCTTGTT	54.998	21	214
TRINITY_DN174210_c0_g1	(GAGCTT)2	12	521	532	AACAAGGACGGTAATCATGAT	54.998	21	AGCTTAACATGATGGGAAAGA	54.886	21	219
TRINITY_DN8854_c0_g2	(AAAATT)2	12	1119	1130	TACATTTGCTCTGTCTTCACA	55.178	21	GCTGTGTTTGATGAAATGTCT	55.048	21	234
TRINITY_DN294905_c0_g1	(TGC)4	12	309	320	CTCAAAGCAATTCAACACCAG	55.973	21	TGGATAGAATGTGTGATTGCT	54.988	21	230
TRINITY_DN290633_c0_g1	(CCGTAG)2	12	468	479	AAGCTGAACACATCTAATCCC	55.653	21	CTCCCCACCATCAACAAT	54.055	18	205
TRINITY_DN22056_c0_g1	(AT)9	18	314	331	TTTACATTCCCTACTCGATCG	54.972	21	ACTTGTAGCTCACTAACATCC	55.058	21	231
TRINITY_DN22056_c0_g1	(CCACCT)2	12	997	1008	GTGGAAGAGAAATACCTGGAA	54.929	21	GATCTTCGACAAGGAGCC	54.834	18	238
TRINITY_DN22056_c0_g1	(TA)6	12	1345	1356	TTGAACCTAGCTAGAAGTTGG	54.962	21	TGTTGTAATTAGGTGGGGTTT	54.995	21	198
TRINITY_DN22057_c0_g1	(AAACAA)2	12	341	352	CACCAAAAGGCTAAACAAAGA	54.866	21	GGCTATGTTTGTTGTTCCTTT	54.93	21	191
TRINITY_DN319195_c0_g1	(AATGAA)2	12	318	329	CAAAAGGCAGCCAATAGAATT	55.052	21	TTTTGTGCTTGCTTTATCACA	54.869	21	250
TRINITY_DN11450_c0_g1	(GAAAAT)2	12	550	561	CTCTTCTCTGTTCAAAAGGGA	55.163	21	TGTGGAGAAATACGTGATGTT	55.255	21	204
TRINITY_DN11450_c0_g1	(CTGAGG)2	12	1412	1423	AGGAGATTTGTCAAGAGGAAC	55.227	21	GGCTTTCATGATGACAACTAT	53.958	21	238
TRINITY_DN11450_c0_g1	(TTTGTA)2	12	1546	1557	TTCGGACTGCCATGATTAATA	54.799	21	TACCTACCCTCTCCAAATTCT	55.082	21	226
TRINITY_DN26239_c0_g3	(TGA)4	12	371	382	CTTCTCAGCCTCAAGATCAG	55.271	20	CATGGCGTGTATCTTTCATC	54.577	20	200
TRINITY_DN150425_c0_g1	(ACCGAC)2	12	478	489	GATTCTCAAAGTTCATGCCAG	55.209	21	GTCGAGAACAAAGTGCTTTAC	55.502	21	191
TRINITY_DN150425_c0_g1	(CATCGA)2	12	1068	1079	TTTCCCAAGATCAGCGAATC	55.824	20	GTAGTTGATGACGATGTTGAC	54.75	21	125
TRINITY_DN2115_c0_g1	(CGTCGA)2	12	1687	1698	ATTCGAAATTCCTCCATGACT	54.985	21	CTTTCAAAGGATTCATCGACG	55.355	21	195
TRINITY_DN2115_c0_g1	(TTCCGG)2	12	1960	1971	TCGTCTTTACCGTTCTTGTAA	54.965	21	AATTAGCAGGAATCACAGACA	54.919	21	179
TRINITY_DN151152_c0_g1	(AATGGC)2	12	2534	2545	AAAGTAAGGCGGTTGATATGA	55.011	21	TTGCTTGATTGAAACCGAATT	54.933	21	245
TRINITY_DN151152_c0_g1	(GATCGG)2gatcga(GATCGT)2	30	2909	2938	AAAAGTTCAACAAAGGACTCG	54.927	21	TGTATGATGAGGAGGTGAAAC	55.03	21	153
TRINITY_DN9758_c0_g2	(CTG)7	21	647	667	CCGATACTGTGCTCTTCATAT	55.013	21	CCAGCTAGTAAAGGAATGTGA	55.03	21	224
TRINITY_DN9758_c0_g2	(GGCTTT)2	12	1976	1987	ACCTGTATAGTTCAAAGCACT	54.567	21	AGACGAGTTGGAGAAATTCAA	55.175	21	196
TRINITY_DN184274_c0_g2	(ATTTCA)2	12	575	586	CTACTTCTGGCGAATTGAATG	55.044	21	AAGGAGTCCAAGTGCTTTATT	55.099	21	186
TRINITY_DN8476_c0_g1	(TTGATC)2	12	2003	2014	CTCGAGTCTAAGCAAAAGGAT	55.432	21	GCAACGATCCTTCAAGAATAC	55.053	21	242
TRINITY_DN184264_c0_g1	(ATCAAT)2	12	993	1004	GAATTGAACACTTGAACTGCT	54.981	21	TCTCAACCACCATCATTAGTC	55.03	21	159
TRINITY_DN25305_c0_g1	(GTTTCA)2	12	386	397	TGAACAGGTTGCTAATATGGT	54.9	21	AAGATGAGTCCACAAAGAACA	55.066	21	177
TRINITY_DN58832_c0_g2	(TTATAA)2	12	398	409	TAAATAACAACCGCGGTAAAC	54.899	21	TTTACCACGGTCAAATTGAAC	54.988	21	115
TRINITY_DN22408_c0_g1	(AAT)4	12	483	494	TCGTGCAAGTAGTTAAGAGTT	54.94	21	GAGCACATGTTTGGAATAAGG	55.191	21	202
TRINITY_DN22408_c0_g1	(GTTTTT)2	12	1260	1271	CAGGCTATGAGGTATGTTGAT	54.871	21	ACCACCTCCATTTCACATAAT	54.853	21	190
TRINITY_DN283787_c0_g1	(AGGGGG)2	12	376	387	AGATGAAGAACGAGCGAAG	55.073	19	GTCGAAACTCTTGCTCAACT	56.024	20	247
TRINITY_DN173867_c0_g1	(GACAAT)2	12	746	757	CCTTCAAAATCCCCATAGTCT	54.952	21	CCCTCGTGGCAAATATTACA	55.519	20	131
TRINITY_DN73694_c0_g3	(AATTTA)2	12	308	319	AGAAAGAGTACAAGATCGCTG	55.461	21	AAACAATAGCAACAACACTCC	54.962	21	128
TRINITY_DN73694_c0_g3	(ATCAGC)2	12	1226	1237	TGACGTGCATAAATTGGATTC	54.93	21	AAGGTGCTTTGAATGCTTTAG	55.016	21	226
TRINITY_DN73694_c0_g3	(AACGTC)2	12	1487	1498	CTAAAGCATTCAAAGCACCTT	55.016	21	ACAGAAAAGAAACCAACATCG	54.994	21	181
TRINITY_DN73694_c0_g3	(CCTCAC)2	12	1609	1620	CGATGTTGGTTTCTTTTCTGT	54.994	21	CAGATGAAAGTGAAAAGGCAA	54.952	21	131
TRINITY_DN73694_c0_g3	(AATTAA)2	12	3453	3464	CTAATGTGCCCAATATTAGCG	54.883	21	GTAAAACACTCGATACTGTGC	55.031	21	174
TRINITY_DN6996_c0_g2	(ACCTTC)2	12	1319	1330	GATTCCCTAGCAAAGATGGAA	55.346	21	TCTTCCCATGTTTACCACTTT	55.014	21	201
TRINITY_DN6996_c0_g2	(ATTCAT)2	12	1548	1559	AAAGTGGTAAACATGGGAAGA	55.014	21	CATTAGACTTCTTGCTGTGTG	54.903	21	198
TRINITY_DN6996_c0_g2	(TCAAGC)2	12	2663	2674	GCTCTTGGATTATGCTTCTTG	55	21	AATAAAGGAGCGTATGACACA	55.043	21	125
TRINITY_DN127383_c0_g1	(AT)9	18	512	529	TTATGGTGCCACTGAGTTTAT	54.9	21	ACACCTAAGTTTTCGTCGTAT	55.016	21	217
TRINITY_DN6744_c0_g1	(CCTC)3	12	582	593	TTCACCAAGAACCGTTAATC	53.547	20	ACTGCACTACTACCCAATTTC	55.597	21	196
TRINITY_DN31945_c0_g3	(GTGATT)2	12	344	355	TTAAGGCGGAGAAGGAGAA	55.315	19	TCAAGATCATCCTCATCATCG	55.004	21	163
TRINITY_DN119185_c0_g1	(GGAGAA)2gccttacaaatgcgaagtctgtggcaagcgctacaagaatttgaacggccttaaataccacaaacaacactcgcctccatgcaacccgg(AGCTCA)2	113	614	726	GTACCTTTTCGATTGTCAACC	55.176	21	CAACGTTCACATTGACACC	54.984	19	225
TRINITY_DN12_c0_g1	(ACAA)4	16	943	958	ACTATACTGCAGTCACTTGTC	55.09	21	TGAAAGGAGTGTTGACAGATT	55.066	21	186
TRINITY_DN149613_c0_g2	(TGGCAA)2	12	364	375	AGTGCAGGAGAAAATCGATAA	55.03	21	AAGTGTGCGTCTACATTTCTA	55.007	21	219
TRINITY_DN33583_c0_g1	(GTCAAG)2	12	704	715	AGGCAGATTATCATGATGTGT	54.759	21	TCCTTGACTTTCCTTTGCATA	55.115	21	208
TRINITY_DN21466_c0_g3	(CTATTT)2	12	748	759	AAAACGATTGTCACTATTGCC	55.136	21	GCTCAAGTCCACTCAAGATAT	55.113	21	118
TRINITY_DN33084_c3_g1	(GCCGAG)2	12	788	799	GGTAGTAGAAAGTGTCAAGCT	54.991	21	CACAACAACGAAGGTCTTTTC	55.95	21	220
TRINITY_DN33084_c3_g1	(GCCG)3	12	1137	1148	CCAGCTGATGTCACTTCC	55.028	18	AATGGAATTCAGAAGACGGAT	54.985	21	180
TRINITY_DN11965_c0_g1	(GATA)3	12	2673	2684	TCTCTCAGGCAAAAGATCAAA	55.134	21	TTTCTCCTGGTCAAAATCCTT	55.001	21	181
TRINITY_DN88826_c0_g1	(AACAGC)2	12	1485	1496	GGAATCGGAAATCAAAGACAG	54.946	21	TCTCTTCCGCATCAAACTTAT	55.03	21	233
TRINITY_DN88826_c0_g1	(GACTCA)2	12	2023	2034	ATTCGAAATCAGAATCAACGG	54.675	21	GCACTGTTTATGATTTGGGTT	54.997	21	232
TRINITY_DN34735_c0_g1	(AT)7	14	642	655	GCTAGCATGCTACAGATTTCT	55.841	21	TGGGACCCACTCTACATTAAT	55.739	21	192
TRINITY_DN79241_c0_g1	(AAGCAA)2agaagtcatcgcacgcagcggctcg(TGAAAA)2	49	884	932	ATTGACGGAAATGTTGACAAG	55.06	21	CAAACCAGTGCTTGTATTACC	55.136	21	243
TRINITY_DN2453_c0_g1	(TTGTTC)2ttctgtcaccttcctcttctccttatccttttgtgcttgttctggctttttaactcctcctgctgccactgtaaacttcactttcaac(TTTCCT)2	112	1622	1733	AACTGTTCTCTTGATCCATGT	54.838	21	GGACAGACAGAAAAGGAAGAT	55.227	21	231
TRINITY_DN2453_c0_g1	(TATTCT)2	12	2807	2818	AAATTGGCCCTTGAAAGAATC	54.952	21	CAAAAGGGAGTTTCTTGCATT	55.197	21	193
TRINITY_DN66881_c0_g1	(ACG)4	12	1062	1073	ATACCTGATAAATACGGCTGG	54.962	21	TGTGAACGTCGTATTTGTTTT	54.681	21	226
TRINITY_DN23552_c0_g1	(TGACGG)2	12	843	854	GAAATCTTTATCCACGAGCTC	54.497	21	CCTTGCCGTAGATCATGTT	54.973	19	196
TRINITY_DN23552_c0_g1	(CTACGA)2	12	1272	1283	GTTCTTCAGGACCACTACG	54.98	19	GAAAGAAACGTAGAGACCCTG	56.026	21	237
TRINITY_DN18535_c0_g1	(TGCATA)2	12	1179	1190	AGTAAAACAGCTCAGGATTCA	54.851	21	AATGTCAGGAGTCATTATGGG	55.053	21	187
TRINITY_DN48324_c0_g1	(CGATGA)2	12	466	477	GCACCAGTAGAAGATCATGTA	54.849	21	GGTCTCGGTGGCTTCGTC	60.126	18	198
TRINITY_DN305521_c0_g1	(TCTTGC)2	12	444	455	CGTATTAGAGCCTGTGATGAT	55.013	21	CCTCAATTGGCTCAAAATTCA	54.988	21	139
TRINITY_DN30842_c0_g1	(TGTTTA)2tgtgatgaaagggcaagtgatgaaatccccaatttcctttatttcaaccctgtggcat(CTGGAG)2	82	1355	1436	CTGCACACTTACAATCATCAG	54.969	21	CAGCAAAATCAAGTACAAGCT	55.048	21	236
TRINITY_DN30842_c0_g1	(TATATT)2	12	2089	2100	GCTTTATTGGATTTAGCAGGG	54.949	21	TTAGAAACAGAGGTAGGAGGA	54.759	21	177
TRINITY_DN17267_c0_g1	(GAAGAG)2	12	647	658	GATGGTCCATTCAAAGTCCTA	54.998	21	ATATGTTGGCGCGCTCATT	58.293	19	228
TRINITY_DN17266_c0_g2	(GGGCTT)2	12	576	587	CTTGACCTCGTACTTCTCAG	54.971	20	GATGAGAAGAAGCAGAAGGAT	55.101	21	126
TRINITY_DN120173_c0_g1	(CAAT)3	12	445	456	GTGTTTGCTTTCTTTCAGTCA	55.203	21	AAACCATTTCCACTTCAAACC	55.11	21	245
TRINITY_DN120173_c0_g1	(CCACGC)2	12	760	771	GGTTTGAAGTGGAAATGGTTT	55.11	21	AACAACAACAAGAATATGGGC	54.997	21	242
TRINITY_DN238044_c0_g1	(GTTTGA)2	12	449	460	TGGGAGTTTGAAGTTAGAGTG	55.175	21	CACCACCAACTATCTCTTCTC	55.432	21	154
TRINITY_DN26003_c0_g1	(GAA)4	12	938	949	GCTATCAGAACGAAACCCTAA	55.426	21	TCTCTACATGTTCCTCTCCTT	55.133	21	240
TRINITY_DN38480_c0_g1	(GTTGGG)2	12	1615	1626	CAAACATTTCCTTCATCCCAG	55.084	21	ACTGATAGGGACAAATGCAAT	55.237	21	208
TRINITY_DN75301_c0_g2	(TTGGTG)2	12	327	338	ATAACTGAAGGAATTGACCCC	55.246	21	TTGTGTGTGAGTCTCTTTTCT	55.03	21	144
TRINITY_DN75301_c0_g2	(CACCAA)2	12	678	689	ACCCTAATCTTTTCCCTACAA	53.817	21	GTAGGAGCTAATTTGGTGTTG	54.574	21	248
TRINITY_DN105558_c0_g1	(CAAAAA)2atctatacatccaaataaagggtgaaacgaaaatggcagtgtgcaccgttcgatttataaaaaaaaatctcattgcaaaaatc(AATGTG)2	107	781	887	TGATCTTTTCAGTCGTTCATG	54.259	21	CTGATTTACGACTCATCCTCA	54.882	21	250
TRINITY_DN105558_c0_g1	(CCTCCA)2	12	1549	1560	GAATTGAATTGTGATCGCTGA	54.95	21	TTGACACAGCAGAAAACAAAA	55.013	21	128
TRINITY_DN5408_c0_g1	(AAGGAT)2	12	1715	1726	TATGGCTTGGATTCTGACATT	54.955	21	TAGAGGTGCTACATATTCCCA	55.266	21	224
TRINITY_DN296646_c0_g1	(GAAAAA)2	12	367	378	TTAGACTTGGAACTGGAACTG	55.175	21	AGCTAATACTGGTAGAGATAA	50.194	21	248
TRINITY_DN8981_c0_g1	(AATTTC)2	12	609	620	AAATTTTGTCACCTGTAGCAC	54.962	21	ATCCTTCCCTGATCTTTCATG	55.04	21	216
TRINITY_DN8981_c0_g1	(CCATTC)2	12	3686	3697	TTCAGTTCTTTGTCAGCATTG	54.984	21	TGATGATAGTGAGGAGGAGAA	54.919	21	225
TRINITY_DN8981_c0_g1	(GCTACT)2	12	4690	4701	CTGCTACCTCTTATCTTCTCG	55.073	21	CGATGAGTATGATGACTTGGA	54.949	21	207
TRINITY_DN8981_c0_g1	(TTCCTC)2	12	4898	4909	CCAAGTCATCATACTCATCGA	54.949	21	CGATGAGCTGCTAGAGATTTA	55.045	21	206
TRINITY_DN25232_c0_g1	(AGGGAG)2	12	546	557	GAAGCTTCCGATTTCATGTC	54.79	20	GAAGCTCCGAATTATCAATCG	54.944	21	190
TRINITY_DN25232_c0_g1	(AAATAA)2	12	1137	1148	GGATGCGCAGTTATAATTGTT	54.994	21	TGAAAATGGGTACTGGTTGTA	54.745	21	180
TRINITY_DN119953_c0_g1	(ACGTCT)2tccatccgaattgccacttcgtggaccaccatcgtctccagttgtttcaccaccttcacccgactcttcggcatcttgtccttgc(CCTTGT)7	139	742	880	GACGGAAATTTTGCTTGAAAC	54.894	21	AGGAAATGGTGAAGAAGGAAA	55.001	21	239
TRINITY_DN55611_c0_g1	(CCAAAC)2	12	311	322	AGCTGCAATACTTACCTCAAT	54.985	21	GAGGATCGGATTCTGATTGAT	54.968	21	219
TRINITY_DN55611_c0_g1	(AATTGA)4	24	441	464	AGCTGCAATACTTACCTCAAT	54.985	21	GAGGATCGGATTCTGATTGAT	54.968	21	219
TRINITY_DN30343_c0_g1	(CAA)4	12	357	368	CAAGAAGATGAACGACAACAG	55.215	21	TATACACTTTGCCCACATCAT	54.968	21	178
TRINITY_DN30343_c0_g1	(TTGAGA)2	12	1429	1440	GAATGGGTAAATTTCGTCGAG	55.066	21	TTCCATTGCCTCTTCTACTTT	54.817	21	242
TRINITY_DN47531_c0_g1	(GCC)4(ACC)4(ATGATC)2	36	653	688	GTCGTCTCCTACTTTGTATGT	54.825	21	GACCTCTTAACAACTGCAAAG	55.088	21	181
TRINITY_DN30508_c0_g1	(GAGAAG)2	12	1225	1236	AATGAGATCTTGACTGATGCA	55.007	21	ATATGTTGCTCTTTGATTCGC	55.013	21	227
TRINITY_DN30508_c0_g1	(TTGCCT)2	12	2453	2464	TCCATGAAATAGAGACCCAAC	54.998	21	TCTACTCTTGATTTCAACTCGT	54.902	22	247
TRINITY_DN38329_c0_g1	(GATAGC)2	12	369	380	GCTTGATACATACAATACGGC	54.925	21	CGCTGCTATCATGTCTAAATG	54.934	21	191
TRINITY_DN38329_c0_g1	(TTCGAT)2	12	851	862	TGATACACGACCTGAAATTGA	54.978	21	CTTTTGCTGCTTGTTTCAATG	55.143	21	120
TRINITY_DN38329_c0_g1	(ATTTTT)2	12	1051	1062	CATTGAAACAAGCAGCAAAAG	55.143	21	CACCTACCGTTTTGCATTTAA	55.054	21	198
TRINITY_DN38329_c0_g1	(GTTTTA)2	12	1818	1829	ATTCGCATCGTTCTTATGTTC	54.784	21	CATTTGTTGCGAAACTTATGC	55.055	21	244
TRINITY_DN38329_c0_g1	(TC)6	12	2098	2109	TAATGTCTATGAACTCGTGGG	54.863	21	GAGTCTGGTGGAATTGATACA	55.03	21	106
TRINITY_DN75474_c0_g1	(AAAC)4taaactgaattaagctaagtaatacatttaaa(TATTCC)2	60	479	538	AACAGTTTGGGTGTCTATTGA	55.047	21	GCCTGGTTGTTTGTTCTTATT	54.93	21	215
TRINITY_DN76297_c0_g1	(TTGGGA)2	12	1041	1052	TCACGTTTCCACTTGATACTT	55.187	21	TACAAATGTGAAAACCCTCCT	55.014	21	146
TRINITY_DN181730_c0_g1	(TTATTT)2	12	400	411	TAGAGCATAGAAAGATGGCAG	54.904	21	GAATGTGTCAGGGATCTTCTT	55.296	21	239
TRINITY_DN15486_c0_g1	(AACACA)2	12	315	326	TCTTCACTCTTCAACATACCC	54.962	21	AAGAGCTTAGAGGTGGAATTC	55.014	21	170
TRINITY_DN130355_c0_g1	(TGTTGA)2	12	348	359	TTTATCACCAAAATCGCGTTT	55.054	21	GACCTTGAACAATAAGTGCTC	54.88	21	120
TRINITY_DN109949_c0_g3	(CGTTGT)2	12	645	656	CGTCATGCATCGAATAAGTTT	55.056	21	GTGGATTGCAGCTATACATTG	55.079	21	219
TRINITY_DN109949_c0_g3	(TTCTTT)2	12	1326	1337	AAGATACCATCGACGACATAC	55.067	21	CGTGACGATTTAGGTAGTGAT	55.275	21	208
TRINITY_DN109949_c0_g3	(AACCAG)2	12	1654	1665	ACAGCATTGAATTGTCTTGTC	55.048	21	TCGTTTGTAAAATGTCAGCAA	54.638	21	216
TRINITY_DN10363_c0_g3	(GAGGAT)2	12	1194	1205	GGAGTTGGTTATGAAATCACG	54.959	21	CTTTCATTTCTTTCAGCAGCT	55.035	21	170
TRINITY_DN7950_c0_g3	(TGGTTG)2	12	355	366	AAAAGGCTAAAATTAAGGCGG	55.074	21	ATGTATGTGGTTGGGAGTAAG	54.998	21	227
TRINITY_DN15487_c0_g1	(CAAGAA)2	12	563	574	TATAACATGTCTGGAAGCCTG	55.098	21	CCAAATATATCAGAACCTGCC	54.104	21	199
TRINITY_DN295806_c0_g1	(CCTTCC)2	12	311	322	CCTTGCTCATCCAAAGATACA	55.656	21	TTTGATATTGAGTTCGAGGGG	55.388	21	212
TRINITY_DN22076_c0_g1	(CTCTGC)2	12	1017	1028	CGGCTTATATTATGGGTGGAT	54.998	21	CCAATGCTTTCTCTCTGTCTA	55.049	21	138
TRINITY_DN22076_c0_g1	(AAGATG)2	12	1565	1576	GTTAAGGGATACTGTCGTGAA	55.084	21	AAAACAGACAACAACCGAAAA	55.023	21	243
TRINITY_DN73821_c0_g1	(ACTTCT)2	12	424	435	GTCATCTTTTACGAGAAGGGA	55.071	21	AGATCTGCTTGTGAAAATTGT	53.987	21	153
TRINITY_DN278303_c0_g1	(CCG)5	15	468	482	CTGGATGGAACTGAAGGTC	54.885	19	CAATGCGACTCGGCACCC	61.5	18	137
TRINITY_DN19949_c0_g1	(CGTCGG)2cgaggaggaatctaatttctgattttgaatccaccaaacctaaccccttcccttagtcaat(GGA)4	85	628	712	AGTGGAAGCAAACAATCTTTC	54.949	21	CAACTCCTCCTCCATTGAC	54.885	19	181
TRINITY_DN33746_c0_g3	(TCGACC)2	12	573	584	CACGAGTCTCCAATCGAC	54.922	18	TACAGAAGTATTTGGCGCG	55.748	19	187
TRINITY_DN33746_c0_g3	(AGGCGC)2agcaccacgcgaggatgatggaggcgcagagtagcaaggctgagggggagtcggcgcttttcgactcggatgaggacgaggat(GAG)5	110	1233	1342	GACAACTCTCTGCAGATCTTC	56.098	21	TATCCAACCTCCTGCTCTT	54.94	19	235
TRINITY_DN33747_c0_g1	(GTCCTC)2	12	559	570	GAATAAATCGCTCGTAGTCTG	54.372	21	GTTAGATCCGGTGAAGTAGAG	54.988	21	160
TRINITY_DN33747_c0_g1	(ATA)8	24	1312	1335	GTGAAGAATGAGGGTGAGTTA	54.962	21	TCATATATAGGTGTGCAAGGC	55.243	21	193
TRINITY_DN33747_c0_g1	(CCAAC)3	15	1839	1853	TATACTCAATTGCGCAGATCT	54.917	21	GTGTGTTTCTAATTGGCATCA	54.755	21	193
TRINITY_DN33747_c0_g1	(ATGAGA)2	12	2193	2204	TTTTCTGCGACTACTGGTATT	54.975	21	AATTTGGCTCAGCATTTTCTT	54.874	21	168
TRINITY_DN50002_c0_g1	(CAAGTA)2	12	563	574	GTGTTAGGGCTTTGTTTTGAT	54.93	21	CAGCACCTTTAATTGAAACGA	55.073	21	164
TRINITY_DN10234_c1_g1	(GATGAG)2	12	541	552	TTGTAGATTCATGGTGTTGGA	54.834	21	AAGTTTCCCTGTGTACTCTTC	55.172	21	202
TRINITY_DN10234_c1_g1	(GCAAGT)2	12	944	955	AGTATGAATTGGCTGTGAGAA	54.919	21	ACCACGTTCGTTACAGTATAA	54.755	21	215
TRINITY_DN79821_c0_g2	(CGTCAC)2	12	475	486	GCTGTCAACGATCGATTTTAA	55.003	21	TTGTGCATTGCCAAATATTCA	54.972	21	150
TRINITY_DN79821_c0_g2	(TTG)4	12	815	826	GCTAATTTGTGTACCGGTTTT	55.051	21	GGGTTTTCATAGCACTGATTC	54.914	21	207
TRINITY_DN91985_c0_g1	(GCCTCG)2	12	323	334	CTATCGAGTTGACCGACCT	55.974	19	GTCTTCATGATGGACTCGAA	54.907	20	202
TRINITY_DN87892_c0_g1	(TGCAGG)2	12	458	469	TTGGAAGACGAAGAGTTGG	54.755	19	CTTCCTCATCCACCAGAATG	55.513	20	100
TRINITY_DN219400_c0_g1	(ACATAT)2	12	416	427	TGTCAAAATGCTCGTTTTCTT	54.898	21	TGCACATCGAGAAAACTCTAT	55.062	21	225
TRINITY_DN547_c1_g1	(CTGTTT)2	12	427	438	GAGCACTGATTTATACACCCT	55.095	21	CGAAGCTGAAACTCATGAAAT	54.87	21	108
TRINITY_DN547_c1_g1	(TCTTCC)2	12	1133	1144	ACTGAAATCGTTTACAAAGGC	55.07	21	CAATCTCATCATCCACAATCG	54.827	21	220
TRINITY_DN547_c1_g1	(AAGGAG)2aaaatgaatgtatgt(CAG)6ccacaggtaacagaacagtgagagagccaagagtggtggttcaaacaaagag(TGATAT)2	109	1627	1735	GTTGAACTTTTGCAATTTGGA	54.031	21	CCTCCACCTATAACCATCATC	54.949	21	172
TRINITY_DN547_c1_g1	(AAAC)4	16	2165	2180	TCACGCCATGTATTCTTCTAT	54.538	21	GTAGGTTGTTATCACTGAGCT	55.058	21	238
TRINITY_DN547_c1_g1	(TTTG)3tttatttgtttctgtacattttgag(TTGGGA)2atatatgatcgggtagatagcacagaatagtagttgtgcacttgtgtagtg(TAATAT)2tatacggaaggggaa(ATTGGG)2	139	2847	2985	CAAGTTGCAAGATCAAACTGA	54.984	21	CTTCAGAATGTCCAATCACAC	54.87	21	235
TRINITY_DN228092_c0_g1	(AC)8	16	849	864	AATCGATGCGGAACAATAAAC	55.308	21	CAGCGTTCTCACATTTTACTT	54.817	21	245
TRINITY_DN2117_c0_g1	(AGAAAC)2	12	462	473	CTTCTCTGGATCAAGTTCTCA	54.691	21	GTTTGGATCTGTTGCTCAATT	55.016	21	246
TRINITY_DN2117_c0_g1	(TTCTTG)2	12	2898	2909	TTCTTTGGCTGTTCTAGATGT	54.851	21	AGGTGATCAAGGAAGTGTATG	55.017	21	238
TRINITY_DN2117_c0_g1	(TCCCTC)2	12	3027	3038	CTTGGTAAAATCTTCAGCCAC	55.124	21	AATACGAGTAGTCCAGATTCG	54.714	21	141
TRINITY_DN2117_c0_g1	(GGA)4	12	3914	3925	AGAGAGAAGAAAACGAGGAAG	55.01	21	ATCTCCTACTTCCGTTCTCTC	56.004	21	109
TRINITY_DN2117_c0_g1	(GA)6	12	4364	4375	GTACAACCTAAAACCCTCACT	55.153	21	GCCGATTTAGCTCATTCAATT	54.981	21	146
TRINITY_DN2117_c0_g1	(AG)7	14	4499	4512	GAATGAGCTAAATCGGCAATT	54.981	21	TGTTTGAAATCCCTAGTCCTG	55.212	21	223
TRINITY_DN2117_c0_g1	(CCGAGG)2	12	4631	4642	GGATGAGAGAAGAGAGAGAGA	55.066	21	AAATACTCCAAATTTCGCACC	55.105	21	231
TRINITY_DN212298_c0_g1	(GCCTGG)2	12	368	379	CCAGATCCTGCTCGAGAG	56.215	18	CTGCACCACCATCATATAGC	56.06	20	226
TRINITY_DN9480_c0_g1	(TCAACA)2	12	831	842	AATGGAGGATGTCAACTTTTG	54.349	21	CAGTCAAACATCAACAGCATA	54.501	21	142
TRINITY_DN9480_c0_g1	(ACATGA)2	12	1652	1663	CGATCTGTATTCTGTAGGCAT	55.013	21	TGATTACCAGAGCAACATGAT	54.988	21	155
TRINITY_DN26437_c1_g1	(CAT)5	15	788	802	CAGCAACACCAACAAACATAT	55.306	21	ATGCTGTTATCCATGTAACCA	54.968	21	208
TRINITY_DN184922_c0_g1	(TAGTAT)2	12	1442	1453	CACCCCAAGTAGTATTGTGAT	54.998	21	TTTACACACGTTGACAAGAAC	54.984	21	239
TRINITY_DN266740_c0_g1	(AACG)3	12	302	313	ACAAAATCTAAAGCGTCAACC	55.07	21	TCATTATCGCTTCCAACTGAT	55.098	21	179
TRINITY_DN16935_c0_g3	(CTGTTG)2	12	456	467	TTGTAATTGTTGATTTTGCGC	54.596	21	ACATGGCCTTCTACAACATAA	54.9	21	223
TRINITY_DN16935_c0_g3	(ACAGTT)2	12	1102	1113	TTCGCGACTATTAAAAGCTTG	55.003	21	CACAAAAGCTGAACTCAATCA	54.984	21	238
TRINITY_DN16935_c0_g3	(TTGCAC)2	12	2004	2015	CTGGTTCCAATTTACAGTGTG	55.06	21	TGCGCATCAACATAATCATAC	54.82	21	164
TRINITY_DN52140_c0_g1	(CATCCT)2	12	383	394	CTCAACAATCTTGGACTTGTG	55.079	21	CTATCTGCAGGCGTATTGG	55.569	19	167
TRINITY_DN4807_c0_g1	(AATA)3	12	1600	1611	TCCAAAGTGTCAAGTGTAACT	55.011	21	TCAAAGCTCTTTCCTAGTAGC	55.058	21	188
TRINITY_DN46709_c0_g1	(CGGAGG)2	12	536	547	GTACTCGCTTGGGAAGAAG	55.351	19	TTCTTCATGATGTCTCCGAC	54.907	20	180
TRINITY_DN46709_c0_g1	(AAGGCG)2gcgttgggcgtcgaggagcc(GAA)4gtccgggttctggtaaaggtcgaaacctttccgctccgt(CTCC)3attgcctcatcccgacatacttcatccctccctacctccccgttcgtttactattccctttttcctctttcc(CCCT)3	179	712	890	CGACTACGCGCTCAACAA	58.163	18	GAATAAGTTGAGAGGTGTGGA	54.962	21	246
TRINITY_DN27283_c0_g1	(GCTGAG)2	12	892	903	CCCTAAAGAGTTGACTGTCAT	54.949	21	TCCATACACAGAAATCAGCAT	54.988	21	241
TRINITY_DN27283_c0_g1	(TTGAAT)2	12	1140	1151	ATGCTGATTTCTGTGTATGGA	54.988	21	GCTCACTCAGACTATCCAAAT	55.113	21	223
TRINITY_DN27283_c0_g1	(GGCTGA)2	12	1465	1476	AGCTGATGTGTTTTCTGAGAT	55.218	21	AAACCCCTTTGTTCCATCTTA	54.981	21	141
TRINITY_DN27283_c0_g1	(TCACAT)2	12	3386	3397	GAGTCAGATGTGGATTCCTAC	55.221	21	GGTGAGGATGTAAATGGAGAA	54.998	21	204
TRINITY_DN765_c0_g1	(GAAAAG)2	12	2801	2812	CAGAGAACCAGAGATCAAAGA	54.691	21	TATGCTATCCCTGATACTCCA	54.749	21	188
TRINITY_DN92592_c0_g1	(GGT)4	12	300	311	CACGCTTCCATATTTTCTCAA	54.578	21	TTCTCTCAACAACACATCACC	56.112	21	210
TRINITY_DN62941_c0_g1	(GAT)4	12	620	631	GTATCCGTAGAATTCACCGAT	55.035	21	ACTCGGTTTATTTTCAAGTGC	55.07	21	166
TRINITY_DN321708_c0_g1	(CATACG)2	12	323	334	TATATCGTACCAGCATTGCAA	55.19	21	AACGGTGTCTAGAAGGAAAC	55.034	20	195
TRINITY_DN113603_c0_g1	(AAG)5	15	603	617	TCTCTCTACCTTTCTCTTCCC	55.525	21	GAATTCATTAAAAGCAGCCCA	55.065	21	239
TRINITY_DN250096_c0_g1	(ATAGTT)2	12	358	369	GCGAGTCATGGCATATAATTC	54.978	21	GTAGTGATTCTGTCTTGGTCA	54.994	21	185
TRINITY_DN241756_c0_g1	(GGAGTT)2	12	436	447	TACCTCAACATATACCCCACA	55.465	21	TAAGGAACCTCACGCAATC	54.914	19	234
TRINITY_DN95175_c0_g1	(GGAGCC)2	12	324	335	CATCTACTACTTCATGACCGG	55.33	21	GACCACCACTTGATCGATC	55.424	19	147
TRINITY_DN326079_c0_g1	(GTTGCT)2	12	605	616	CGCATCGATGAAATTTCCTTA	54.754	21	GAAGGTGGCATGAATTAATCC	54.949	21	222
TRINITY_DN109019_c0_g1	(TCGTTT)2	12	694	705	TTCGAACATTTGCCAATATCC	54.898	21	TTAAAGAAAAGCGAGCTAACG	54.937	21	169
TRINITY_DN211062_c0_g1	(GAGAAG)2	12	301	312	TCCCTTACCATCTCTACCG	54.877	19	CTCAGCTTCCTCTCGACT	55.306	18	212
TRINITY_DN4388_c0_g1	(AGCAAA)2	12	1391	1402	GTCAATATACAGGGTAGAGCC	54.991	21	TTTTCGAGAATTTCCCGGATA	55.023	21	172
TRINITY_DN4388_c0_g1	(GCGTAG)2ggatccaagttc(GGGTTA)2gga(TTAGGG)2	51	1566	1616	AAAAGATTGTAGATTTCGCGG	54.959	21	GTCCCTCATGATCCCTTTTAT	54.735	21	179
TRINITY_DN4388_c0_g1	(ATGTGG)2	12	1879	1890	AATATTCAGGCTTGGCAAATC	54.839	21	GTTTGATCCTCCGAAACTTTC	55.164	21	188
TRINITY_DN263682_c0_g1	(AAACAA)2	12	372	383	AATGTCCAAGAAAGCACAAAA	54.755	21	CCATTTCGAAGCTCAAATCAT	54.905	21	211
TRINITY_DN21175_c0_g1	(CTTACG)2	12	396	407	ACTGGAGTTTCTGAGTTCAAA	54.998	21	TGGACTGAAGATTGACTCATG	55.329	21	159
TRINITY_DN805_c0_g2	(GATGAG)2	12	922	933	TTCCTCTACCTCGTTTACCTA	54.886	21	GCATCTCATTTCCCAAACATT	55.052	21	198
TRINITY_DN195842_c0_g1	(ACGTCT)2	12	309	320	GCAACTTATGACCAAAAGGTT	54.93	21	TCTCTCGATAGCTCTCTTGTA	54.813	21	141
TRINITY_DN22666_c0_g3	(TTGG)3tgcgataatggttaagtg(TGGTTA)2catgttgtatgtgatggactgtgtgttatatatataag(TA)7	94	503	596	AATGGGTTATGTGATAGGGTG	55.034	21	AGACTATGGCAAGATTAGCAA	54.704	21	233
TRINITY_DN11317_c0_g1	(TGGGCC)2	12	327	338	TGCCCATATCTTTAGCTTCAA	54.968	21	ATTCATGGAGATTGGAGAGTG	55.072	21	213
TRINITY_DN11317_c0_g1	(CTGTAT)2	12	515	526	ACTCTCCAATCTCCATGAATG	55.072	21	GGAAAAGGTAGATGATTGGGA	54.965	21	124
TRINITY_DN11317_c0_g1	(CCTGCC)3	18	4048	4065	ATTTTGATAAGATGCAACGGG	54.885	21	TGTATGATCTTCACAAGGGTC	55.03	21	109
TRINITY_DN11317_c0_g1	(ATA)4	12	4634	4645	TATGGTATAAAGCGGATTGGG	55.224	21	ACTCCCACACCAATTTCATTT	55.933	21	176
TRINITY_DN28991_c1_g1	(AAACAA)2	12	388	399	AACAAGTTGTACAGATGACCA	55.079	21	TAAGTTTGGTGACTCGTCTAC	55.048	21	200
TRINITY_DN28991_c1_g1	(AACTGA)2	12	594	605	AAGTCTAAACCATCACCACAA	55.047	21	AAGTGGTTCCTATTGTTTCCA	55.014	21	146
TRINITY_DN28991_c1_g1	(CAACTT)2	12	787	798	TTACGACTCTCCTCACTTTTC	55.035	21	TAGTTCCTGGGATATGGAGAA	54.865	21	220
TRINITY_DN1693_c0_g1	(ATATAG)2	12	4537	4548	AAATTAGGGGAAATTGCACAC	54.965	21	ATAGTTTAACGTTCCGAGGAG	55.179	21	199
TRINITY_DN1693_c0_g1	(AAAATA)2	12	4651	4662	CTTATTCGCACTTCTTTCCTC	54.705	21	GACCAACAAAGACGTTTACAA	54.953	21	219
TRINITY_DN9414_c0_g1	(AT)8(GT)6	28	581	608	TGTTATGCATGTGAAAGTTGG	55.032	21	GATAGCAAGCCAAAACAGTTT	55.303	21	164
TRINITY_DN68538_c0_g1	(CGC)4	12	302	313	AACTGAGATTCTGAGAAGGGA	55.703	21	GCTCACCACATCGTCGTC	58.231	18	118
TRINITY_DN9198_c0_g1	(CTATTG)2ttagtttgcaactattcag(ATGGCA)2	43	2120	2162	CTGTTTGTGCTCTATGTTACG	55.022	21	TAGGGGAGAAAATGCAAAAGA	55.083	21	245
TRINITY_DN9198_c0_g1	(GTAGTT)2	12	3090	3101	GAACCCTTGTACATGTTTTCC	55.039	21	GCGAGAGTTGAAGCTTAGTAA	55.755	21	215
TRINITY_DN227126_c0_g1	(TTC)6	18	515	532	CTCACATGGATCCTCTTTCTT	55.004	21	TTCCATAAAACCTACAACCGA	54.858	21	158
TRINITY_DN11390_c0_g1	(CGAAAA)2	12	442	453	TTTAATCAGTCTGACATGCCT	54.919	21	CGTCATATCGGCTGAAATTTT	55.025	21	177
TRINITY_DN1196_c0_g1	(GGGTGG)2	12	805	816	TACGTATTGCCTTTTGACTCT	54.975	21	GCACTATTTCCCATCATGAAC	54.981	21	129
TRINITY_DN1196_c0_g1	(TCTAGA)2	12	1281	1292	TGTAACTGGAAACCTGAACAT	55.047	21	CATCGTCTACTTCAACTCCTT	55.09	21	220
TRINITY_DN1196_c0_g1	(TTGCTG)2gaactgttgctgctgttgttggaa(CGGTTG)2	48	2744	2791	GCTTACTCAATTTGCAAAAGC	54.947	21	AAAATGTCACTCTTCTCCACT	54.769	21	248
TRINITY_DN80359_c0_g1	(CAACAT)2	12	343	354	GGATCAAAGGCAAATTTCGTA	54.831	21	CTATGAACGGTATATGCCACT	54.994	21	220
TRINITY_DN77330_c0_g2	(CGC)4	12	370	381	AGTCTCGTTCGTGTTTGAG	55.241	19	CAGTAGTCGTGGTGATTGAT	54.907	20	155
TRINITY_DN12670_c0_g1	(GCAAGG)3	18	518	535	CACCTGCTCCACCTACTC	56.334	18	GATGCTCCAATCTTCCGAG	55.484	19	217
TRINITY_DN3473_c0_g1	(CGCATT)2	12	427	438	ACTTGGTGATTCTTCTTCCTC	55.227	21	AGAGGTTTGGAATCTGTGAAA	55.034	21	165
TRINITY_DN3473_c0_g1	(ATCTCC)2	12	1718	1729	CTACCCTCTCTAATTCCTCCT	54.981	21	GGATGACTTGTAGTTCTACGT	54.825	21	220
TRINITY_DN3473_c0_g1	(GCGAAG)2	12	2019	2030	GTCTCTTCATATCCGAGTCTC	54.797	21	AATTGGAAGCTACTGATGCA	55.018	20	219
TRINITY_DN3473_c0_g1	(TTTTTA)2	12	2155	2166	ACATGGAAGAAGTCAAGAAGA	54.488	21	TGACTTGTTTCACCAAATGTC	54.898	21	107
TRINITY_DN3473_c0_g1	(TTC)5	15	2637	2651	ATTTCAGCGCATAGATTTTCC	54.981	21	AACGAGAACACTAGCTAGATG	54.911	21	223
TRINITY_DN3473_c0_g1	(ACTTTC)2	12	3381	3392	TAACCCCAACTTTCCAGAAAT	54.981	21	CCATCCCTGTTGTTAAGGTAT	54.965	21	247
TRINITY_DN3473_c0_g1	(AAGATA)2	12	3639	3650	TGCACTTGATTTGGGAGATAT	54.955	21	AAGAGATGGCCTTTAATCCTT	54.551	21	210
TRINITY_DN3473_c0_g1	(TATCTT)2	12	3795	3806	AGGATTAAAGGCCATCTCTTT	54.551	21	TGCACTTGATTTGGGAGATAT	54.955	21	144
TRINITY_DN3473_c0_g1	(TGAAAG)2	12	4052	4063	CCATCCCTGTTGTTAAGGTAT	54.965	21	TAACCCCAACTTTCCAGAAAT	54.981	21	247
TRINITY_DN3473_c0_g1	(GAA)5	15	4794	4808	AACGAGAACACTAGCTAGATG	54.911	21	ATTTCAGCGCATAGATTTTCC	54.981	21	223
TRINITY_DN3473_c0_g1	(TAAAAA)2	12	5279	5290	TGACTTGTTTCACCAAATGTC	54.898	21	ACATGGAAGAAGTCAAGAAGA	54.488	21	107
TRINITY_DN3473_c0_g1	(CTTCGC)2	12	5415	5426	AATTGGAAGCTACTGATGCA	55.018	20	GTCTCTTCATATCCGAGTCTC	54.797	21	219
TRINITY_DN3473_c0_g1	(GGAGAT)2	12	5716	5727	GGATGACTTGTAGTTCTACGT	54.825	21	CTACCCTCTCTAATTCCTCCT	54.981	21	220
TRINITY_DN3473_c0_g1	(AAGATG)2	12	8086	8097	AGACATGGTATGATCTTGGTG	55.085	21	AGTACAACACCCTCAAGAATT	54.749	21	247
TRINITY_DN3473_c0_g1	(TGGAGA)2	12	8606	8617	CAAGCTTGGATGAGATTTCTG	54.924	21	TGACAATCTCATCCAAGGTTT	55.103	21	137
TRINITY_DN33752_c0_g2	(AGCCGG)2	12	352	363	CCTGAACCAACCCCTGAG	56.848	18	GAACTCCCCATCCATCTTG	54.924	19	204
TRINITY_DN42939_c0_g2	(GTC)4	12	623	634	CTCGTCTTCCACTCCCTT	55.496	18	GGGATCGAACCTGCAGTG	57.791	18	129
TRINITY_DN789_c0_g1	(TTCAGT)2ctcaactcaattcagctcccagcttatattctttcaatcagcttcagtccagttcagtcccta(CTTCAG)2	87	911	997	AGAATACCCCTCATTCAAAGG	54.952	21	TTTACTTAGGGTTTGTTCGGT	55.069	21	229
TRINITY_DN789_c0_g1	(TCAACA)2	12	1648	1659	ACAAACTGCTTCTTGTCAAAA	54.721	21	TGTATTATTCTTGCAGTGGGT	54.9	21	177
TRINITY_DN789_c0_g1	(CAG)4	12	2202	2213	TGAAACAGGCAAAGTTACAAA	54.423	21	TTTTGTAGCAAGTTGAATGGT	54.195	21	249
TRINITY_DN150775_c0_g1	(GACGAG)2	12	474	485	AGAAAGCGAAAACACAAGAAG	55.296	21	TTGGAATGGGATCTACAAACA	54.801	21	250
TRINITY_DN150775_c0_g1	(TCCTTG)2	12	1195	1206	TTACCCTTTTCGAGACTGTTT	55.088	21	ACAAGCAATGAGTAATGATCC	53.958	21	107
TRINITY_DN3194_c0_g1	(TTTGAA)2	12	723	734	CTTTCTTGTTTCGCGACTAAT	54.925	21	AGTAAAGAGGGAGAAGACTGA	55.064	21	233
TRINITY_DN3194_c0_g1	(TCCTCA)2	12	1802	1813	CTATATCAGGCTGGAGGGATA	55.203	21	GCAGAAACACAAGCGTATATT	54.959	21	193
TRINITY_DN3194_c0_g1	(CTTCCA)2	12	2450	2461	ACTAGAAACATGATCCACCAA	54.535	21	GTTGTTTTGTTTTGAAGCTGG	54.994	21	225
TRINITY_DN3194_c0_g1	(CACTAG)2	12	2896	2907	AACAAATGAACCTTGCATGTT	55.101	21	AGGTTCTGATAGGATGTGTTG	55.017	21	248
TRINITY_DN3194_c0_g1	(GCG)5	15	3556	3570	ATGGAAGGGGAATACAATGAG	55.021	21	ACCATAGTAGATCAAGACCCT	54.882	21	206
TRINITY_DN57234_c0_g1	(CTCGAC)2	12	841	852	CAAATGACGCTCTACTTGATC	54.803	21	GCCTTGTTCTTCTACTTTGTG	55.088	21	216
TRINITY_DN57234_c0_g1	(ATTTGT)2	12	1026	1037	GGTCGGATCCTTAGTCTTATG	55.023	21	ACCCAGCTATATGAAATGGAC	55.131	21	121
TRINITY_DN321186_c0_g1	(CAAGGA)2	12	880	891	CAATTCGTCAACAGCCAATC	55.653	20	ATTTGCTTTTGTTCTTCCACA	54.755	21	163
TRINITY_DN20387_c0_g1	(TAATGG)2	12	504	515	GTACATCGACTTATCCCAGAG	55.054	21	TTTGATCATACTAAGGCCACC	55.358	21	225
TRINITY_DN1270_c0_g1	(ACA)5	15	1138	1152	TGAGGTCTTGTTGTCTTTTCT	54.998	21	TGTTTTCATCCACTTTGTTGT	54.409	21	188
TRINITY_DN66938_c0_g2	(TCA)4	12	686	697	TTTGTGCAATCAATAACACGA	54.704	21	ACTATCCTTTGTTTCCTTTTGT	53.81	22	208
TRINITY_DN66938_c0_g2	(TTC)4	12	901	912	CGAGTTAACGGAATTTTATGT	52.314	21	CAGATGATAATTCCGCAAAGA	54.079	21	217
TRINITY_DN66938_c0_g2	(TGC)4	12	2971	2982	GCTGTTGAGTTTCGGTTAAAT	55.07	21	CGAAAACATTACCGAACAGTT	55.113	21	101
TRINITY_DN66938_c0_g2	(TTTTGA)2	12	3902	3913	CTCTTCTTCGGCTAATGTTTG	54.978	21	AACAACTGGAAGAAGAGGAAA	54.965	21	188
TRINITY_DN66938_c0_g2	(CCGATC)2	12	6255	6266	TAAAAGTTGCTGCTCCAATTC	55.029	21	ACAAAGGAATAAAGCGTCATG	54.851	21	248
TRINITY_DN44706_c0_g1	(CGGTTG)2	12	427	438	GAGTTGATCATCTCGGGAC	54.81	19	TGATTCTCAAAGTCGGATTC	53.044	20	216
TRINITY_DN44706_c0_g1	(CCG)4	12	635	646	GAATCCGACTTTGAGAATCA	53.044	20	AGAAGAAGAAGGACTGGAGAG	56.105	21	156
TRINITY_DN44707_c0_g1	(TCGTCT)2	12	830	841	GTTCAAGCAGTGTCTCTACA	55.057	20	GGAAAATCCCAACAAAGCC	54.829	19	169
TRINITY_DN227304_c0_g1	(GGT)4	12	435	446	GAGTATAGGTCGATCGAGTC	54.08	20	CTTTGCTCATCCATCCCC	55.032	18	150
TRINITY_DN292022_c0_g1	(CAATGA)2	12	690	701	TTGTGTGGTGAACGATTTTAC	55.019	21	AAGTTATTGTTCGTTTGTGCA	54.911	21	102
TRINITY_DN292022_c0_g1	(ATG)4	12	956	967	AAAACTAGTGTGTGGCAAATC	54.962	21	ACGTCTGTCTGGAGTCAC	55.891	18	106
TRINITY_DN115417_c0_g1	(CACACC)2	12	308	319	CATCGAGTCAGCATCCAAC	56.121	19	CTTGTTGACGTCCTTGATAGT	55.653	21	148
TRINITY_DN1853_c0_g1	(TATTTA)2	12	2575	2586	TTCTACAGTGTATTCGGTGTC	55.115	21	CTACGTATGTCTCATGGAGTG	55.36	21	211
TRINITY_DN1853_c0_g1	(CATGAC)2	12	2728	2739	CCTTCATGACTATATCCACAGT	54.783	22	AATCACATTGTTGATCATGGC	55.151	21	247
TRINITY_DN90370_c0_g3	(ATTTTG)2	12	929	940	ATTTCCATTCCATTCGTTCAC	54.818	21	AAAATGTGTATGGTTAGCGAG	54.301	21	129
TRINITY_DN26591_c0_g1	(CCG)4accacccctctgccctccacaatcgccttcctccccaccaatttcacaatcctcgcgcaccatgcctggcac(ACCCTA)2	96	474	569	CAATTCATCGTCAAATCCCTC	55.013	21	CCATGATTAGGACCTTGGATT	55.021	21	208
TRINITY_DN17661_c0_g1	(CACCCC)2	12	817	828	CACCTATGGCTGTTATGGTAA	55.079	21	CACAAGACCAGAAAATGTACG	55.197	21	186
TRINITY_DN23704_c0_g1	(CAACCT)2	12	628	639	TAGGGCTTACTCAATTTGGTT	54.797	21	GATGGAGAAAGAGCAAAAGTC	54.867	21	222
TRINITY_DN396_c0_g1	(GCCAAA)2	12	1496	1507	AGATGTATTGCGTTCATTTCG	55.056	21	CAAGCCTAGAATAACCGAAGA	55.138	21	223
TRINITY_DN396_c0_g1	(GGCAGC)2	12	1747	1758	ACATCTCCATTTATTCCAGGG	55.021	21	CAAGAGTCTCTGAATCCATGA	54.758	21	130
TRINITY_DN396_c0_g1	(CAGAAC)3cttgcccatgacct(TGACCA)2tgaat(ATGACC)4	73	2883	2955	GGAGAAGACCCCTGATTTAAA	54.896	21	CAGTGAATGTGCTACCATTTC	55.221	21	178
TRINITY_DN396_c0_g1	(GAGCAC)2	12	3306	3317	CAATGGATTTAGTGGATTGCC	55.227	21	CTTAAGAATTCAAGACTGCGG	54.978	21	174
TRINITY_DN396_c0_g1	(GTTTTT)2	12	4308	4319	TCAAACACCAAAACCTCTACT	54.978	21	GGTGCTCTGGTTGAATTTTAA	54.654	21	132
TRINITY_DN396_c0_g1	(TGA)4tggtgaa(GAT)4	31	6414	6444	GAGCCCTTGTTATCTGATGTA	54.816	21	TGTTCCAGTCTGATTATTCCC	54.998	21	203
TRINITY_DN396_c0_g1	(CATTCA)2	12	6908	6919	AAATTGTTTGGTTGAGGTCAG	54.853	21	GATTAAGATACAGTCGAGGGG	55.023	21	196
TRINITY_DN4635_c1_g1	(AGAAAG)2	12	844	855	CTCAGGACTTTCAACAAACAC	55.296	21	CAATATGGCACTAGTCTCCAT	54.871	21	183
TRINITY_DN4635_c1_g1	(TGGTTG)2	12	1649	1660	TAAAGATCCCACTCCCTACTT	55.082	21	TCTTATTCCTTTCTGCGATGT	55.03	21	215
TRINITY_DN4635_c1_g1	(ATGTGG)2	12	1790	1801	TAAAGATCCCACTCCCTACTT	55.082	21	TCTTATTCCTTTCTGCGATGT	55.03	21	215
TRINITY_DN4635_c1_g1	(AATTGA)2	12	2435	2446	GGTCAGATAAAGAAGATGGCT	55.082	21	TGCACAATTAGCAGATCTACA	55.033	21	199
TRINITY_DN336_c0_g1	(CCA)6	18	727	744	TATAAACATGCGAAGTGGCTA	55.123	21	CGGCTTCTCTAATCTTTCAAC	54.705	21	226
TRINITY_DN336_c0_g1	(TCTCCT)2	12	2946	2957	CCAATTCTGACCAAATGAGTC	54.838	21	TCATCTGTTGCTGCTACAATA	55.033	21	111
TRINITY_DN336_c0_g1	(CTGGCA)2	12	3899	3910	GGACTTTTGAGGTTGACATTC	55.057	21	CTAGAAGCAATCAACCTACCA	55.03	21	223
TRINITY_DN336_c0_g1	(ATCCAC)2	12	4500	4511	ACAGGATAATCAGAAGCAGAC	55.113	21	TTTGACTACGGGAAGAACTAC	55.016	21	246
TRINITY_DN336_c0_g1	(AGAAGC)2	12	5844	5855	ATCGGTAGAAAGGGAGAGTAT	54.995	21	TTGGCAAAGGATATGAAGAGT	54.886	21	111
TRINITY_DN118640_c0_g2	(TTTTGG)2	12	3920	3931	AACGTCCCTCTCTAACATTTT	54.861	21	ATGTGGATTTGATGTGGTTTG	54.988	21	158
TRINITY_DN118640_c0_g2	(TAACCT)2	12	5617	5628	TCGTTATGAAGCCACTTAAGT	54.975	21	TCTGACTTGCAAGATACTGAG	55.08	21	101
TRINITY_DN118640_c0_g2	(ATTTGA)2	12	6032	6043	TTTATAAAGACTGGCGCCATA	55.091	21	CAAACGATCGGATCAAAATGA	54.962	21	178
TRINITY_DN118640_c0_g2	(TTTTGG)2	12	6770	6781	TATAGACCCCATCATCTTCCA	54.935	21	TGCACATGTGGATATATTGGT	55.037	21	242
TRINITY_DN118640_c0_g2	(ATC)4	12	11213	11224	CCAAATCGAGTACTTGAACAC	54.925	21	CAAATGCAGATGTTCAATGGA	55.087	21	207
TRINITY_DN125_c0_g1	(TTCTGT)2	12	1048	1059	TGTTTTGCTCTGTCAGTCTTA	55.11	21	ACTCAGGTGCTATTTCATGAA	54.919	21	237
TRINITY_DN62154_c0_g3	(ATGACA)2	12	417	428	TGTTCCTTAAGAGCGAAATCT	54.962	21	CGCATGGTCTTAATCTCAAAG	55.044	21	101
TRINITY_DN66893_c0_g1	(TTG)4	12	1255	1266	CTTTATGTTATTCGCACGTGT	55.003	21	TACAAACGAAACGGAACAAAA	54.87	21	114
TRINITY_DN61273_c0_g1	(CTTCAT)2	12	2031	2042	GCATCGCTTGAACATTATCTT	55.013	21	GAGCCAAACAAACAAGAAGAT	54.949	21	223
TRINITY_DN61273_c0_g1	(CATTTT)2	12	3073	3084	ACAGTCTTCCTCTTGTTTGTT	55.277	21	GTTTTCATTGAGTTGACGACA	55.038	21	228
TRINITY_DN18967_c0_g6	(ATCACC)2	12	1173	1184	ATATGTTCGGTACCACTGGAT	56.222	21	CTTGATTACAGCAACACCAC	54.908	20	200
TRINITY_DN18967_c0_g6	(GAGAAG)2	12	1290	1301	ATATGTTCGGTACCACTGGAT	56.222	21	CTTGATTACAGCAACACCAC	54.908	20	200
TRINITY_DN17582_c0_g1	(CAAGAT)2	12	643	654	ATTTGTGTTGGATGAAGCTTC	55.016	21	AAGCAAACAACGAACCAATTA	54.879	21	149
TRINITY_DN10799_c0_g1	(AG)8	16	1801	1816	GCACTAAGGAGATCAATGTCT	55.113	21	ACATTTGCCAGATTTTGTACC	54.997	21	243
TRINITY_DN11371_c0_g1	(TATTC)3	15	435	449	TAGGAGTTGTTCATTGTGGAA	54.766	21	CCCCTTAAAGACCGAATTTTG	55.105	21	250
TRINITY_DN25779_c0_g1	(GCCTCA)2	12	976	987	CACCTACTCTAACGTGTCTTG	55.782	21	GAAGATGAAGCCGTCCAC	55.477	18	199
TRINITY_DN25779_c0_g1	(CCGCCC)2	12	1429	1440	AAGAAGTACATGTCCGAGTAC	54.825	21	CAAAGGAATGCTGCTGAATAT	54.583	21	250
TRINITY_DN12691_c0_g1	(AGCAGG)3	18	301	318	TAAGACATGTTTGACGGATGA	54.978	21	TGTTCTACGACTTCAACTCTC	55.067	21	204
TRINITY_DN12691_c0_g1	(GGCTGT)2	12	679	690	TTGATTCTCTCCCTCCTAACT	55.101	21	GGAAAAGGAGGAAGATGATGA	54.985	21	148
TRINITY_DN26752_c0_g1	(TTTTAT)2	12	408	419	GCTATATAGTGGCGTTCTGAT	55.09	21	TTTACCGTTGGAATTGTGAAC	54.988	21	245
TRINITY_DN13326_c0_g1	(GTGATG)2	12	1343	1354	ATGCAGAATGAAGAGGAAGAA	54.906	21	ACCACTCAATCCATCAATAGG	55.053	21	210
TRINITY_DN13326_c0_g1	(GAT)5	15	2071	2085	GATGTTGTAAATCGAGGTGTG	54.991	21	GTGTAAGGTGCATCTCTTTTC	54.88	21	224
TRINITY_DN13326_c0_g1	(TGCCGT)2	12	2607	2618	GCCAAGTCAAAGAGAGGTATA	54.748	21	ATTTGGGAAATCAGGAGGTAG	54.952	21	143
TRINITY_DN11537_c0_g1	(CCCGTC)2	12	1998	2009	GATGTGATGAGAGAGGTTGAA	55.049	21	TCACCTTTTAAATTTTCCGCC	55.297	21	239
TRINITY_DN11536_c0_g1	(ACCATC)2	12	579	590	CTTGCATCATCTTCATCCAAG	54.991	21	TGCTTTGTACTCTGATGCTAG	55.435	21	247
TRINITY_DN1446_c0_g1	(CCGTAA)2gtttttcttcttttgaaatttctg(GCTTTT)2	48	526	573	GAATCCTCCTCCTTCTTCTTC	55.11	21	AATTTGGGTGGAAGGAGTAAA	54.981	21	188
TRINITY_DN1446_c0_g1	(ATCTTT)2	12	1012	1023	CTAATCAACGCCATTAACCTG	55.025	21	TGTGCATCAGTTTTAATTACACA	55.091	23	173
TRINITY_DN1446_c0_g1	(TATGAG)2tgatattagggctcgt(TTGATA)2	40	1955	1994	GTATTTGGACTCGACAATCAC	54.718	21	CATACCGATATCCATACACGA	54.554	21	159
TRINITY_DN1446_c0_g1	(CATACC)2	12	2203	2214	CGTGTATGGATATCGGTATGA	54.554	21	ACCAGATACCTAAGGAGTCAT	54.882	21	226
TRINITY_DN1446_c0_g1	(TTGATA)2	12	2327	2338	CCAAACAACACATATCAGCTT	54.741	21	GTAATCCCCTGCGTATTATGA	54.975	21	203
TRINITY_DN1446_c0_g1	(TGGTGT)2	12	3099	3110	TCTACAACACGGTTAACAGAA	54.856	21	TCATTCCTTGATCTGCACTC	55.153	20	228
TRINITY_DN1446_c0_g1	(TCACAA)2	12	3478	3489	ATCAGGAAAGAAAGGTTGTGA	55.034	21	AAATGGATGGCTGTATTTTAC	52.133	21	152
TRINITY_DN7293_c0_g1	(TGAACG)2	12	750	761	GATCTCTGTTGTTGCTTTGTT	54.981	21	CGTAGCCTGATTAAAACGTTT	54.906	21	231
TRINITY_DN27610_c0_g1	(CTC)4(CTTCTC)4	36	423	458	ATTAAATCCCTTCTTCTCCCG	55.063	21	GTATTGCGGAGTTTGTATGTC	55.066	21	218
TRINITY_DN66025_c0_g1	(CGAGAG)2	12	356	367	CTTAAACCTGAAAAGGCCATG	55.37	21	CTCAAGTCTTATGTCAGGGAG	55.145	21	217
TRINITY_DN196066_c0_g1	(TGAAAA)2	12	481	492	CACCAAATGAACAAAGAACCA	55.145	21	CATCATAAACACTCCTCCCTT	54.985	21	177
TRINITY_DN20154_c1_g1	(GTGAAC)2	12	483	494	AAGAAGTCACAGGTATTCTCG	55.09	21	GTTTCCGAGAAGCTTATTGTC	54.987	21	108
TRINITY_DN3444_c0_g1	(CATCCC)2	12	2332	2343	CAGCATGATCTGTAAAGGTTC	54.661	21	TAGTGCTAAGCCTGATTTTGA	54.933	21	161
TRINITY_DN3444_c0_g1	(AAGAGA)2	12	3369	3380	TTCACCTGGAAGTTCTGAAAA	55.262	21	GATGAAATGATTTTGGGCACA	55.344	21	239
TRINITY_DN55067_c0_g1	(GAA)4	12	1012	1023	TGATTGAAGAAGAAGACCCTC	54.949	21	AACCTGTTTGTGAAATTGCTT	55.033	21	220
TRINITY_DN27696_c0_g1	(AGTTCA)2	12	344	355	ACAACGTTGCCTATTGTAGTA	54.988	21	CACTCAAAATGGATCAACTGG	55.115	21	202
TRINITY_DN4217_c0_g1	(CAGTTA)2	12	768	779	CTCCTCACACTCTTTGATCAT	55.036	21	AAGATAACCAGTATTGCACCA	54.9	21	228
TRINITY_DN4217_c0_g1	(AAACAC)2	12	1852	1863	GTATCACATCTTCTCCTAGGC	55.01	21	GGCTTTGTACATAACGGTTTT	55.051	21	187
TRINITY_DN77510_c0_g1	(ATGCAA)2	12	608	619	CTGATGATGATGCAAGGAAAG	54.991	21	TTTGTTGAATTGCTGTGACAA	55.08	21	249
TRINITY_DN77510_c0_g1	(CGTTCA)2	12	926	937	TGCTTGCACTAAATGGTTTAC	55.042	21	CTATCGCTTCTATCACGATGT	55.152	21	214
TRINITY_DN77510_c0_g1	(CATGAA)2	12	1306	1317	AGTGAACAAATTAGCGCATTT	55.029	21	AGCTGAAATTTGTTGGTGATG	55.294	21	204
TRINITY_DN77510_c0_g1	(TGATCG)2tcgatacagacgaaatagtcgtgattatagc(GAT)4	55	1837	1891	CCAAATTTTGTTCAGCTAGCT	55.016	21	TTACCTTTGCTGCTATTACGA	55.055	21	227
TRINITY_DN11143_c0_g1	(TATCTG)2	12	509	520	CTCTTGCAAATGAACAGAACA	54.984	21	TTTCAAGCAAACTCTCTCAAC	54.641	21	212
TRINITY_DN213113_c0_g1	(AAAAAT)2	12	1053	1064	AAAAGTGCGGGAGAAAATAAC	55.039	21	AACACCAAACAAAACGAAACT	55.297	21	184
TRINITY_DN87946_c1_g1	(TA)6	12	633	644	ACTTTGTTTGTGCTTCTCATG	55.257	21	AATAAGGCCCTATAGTGCATG	55.2	21	157
TRINITY_DN87946_c1_g1	(TA)7	14	901	914	TTAAAGTGCACAAATAAGGCC	55.01	21	AGAAGGAAAGGGAAAACAAGA	54.932	21	209
TRINITY_DN130440_c0_g1	(CTT)4	12	561	572	GTCATCATCTTGTTACGAAGC	55.084	21	GGAGAATGCTGATCTCGAC	55.215	19	198
TRINITY_DN130440_c0_g1	(TTCTTT)2ttcagcctctccccctcctcttcctcgtccccctcggccc(TCT)4	64	715	778	GCCTTCTTCTTCTTTCCCTT	55.236	20	CGTGAGCAAGATGAAGAAGAT	56.075	21	243
TRINITY_DN148781_c0_g1	(GAG)4gcaggcttaggtgcgacgatggcggaagaagaagcggccgcggactgttgggtggccgagtc(CATGCA)2	86	375	460	AACCAGTTGCCGTTGATC	55.579	18	GGGATTATTGCTATATGATCTTC	52.372	23	214
TRINITY_DN14177_c0_g2	(CCGTTG)2	12	676	687	GCAGCATATCTTGGATCTTTG	55.067	21	CCTTCAATTCTCAATCGTTCC	54.946	21	216
TRINITY_DN8070_c0_g1	(TCAGAT)2	12	573	584	TTCAAAACCATACCTCCAAGT	55.014	21	GGATCTGATAACGAGGAAGAG	55.042	21	211
TRINITY_DN8070_c0_g1	(GGA)4	12	1497	1508	CTGTTTGAATTTCTGCCTTGA	54.952	21	GACTCCTCCGATCTATCCTAC	55.962	21	199
TRINITY_DN8070_c0_g1	(TTC)14	42	1811	1852	CTGATCCTGATACTGATCCTG	54.711	21	AATGGAAGTTTTGAGATGGGA	55.07	21	211
TRINITY_DN16567_c0_g1	(TTTCCT)2	12	1203	1214	AGTATATGTTGCGTTCAGGAA	55.043	21	GCAGGTATGATCAAGAGCTAT	54.968	21	117
TRINITY_DN217951_c0_g1	(CTGGAA)2aggatgtgaa(ACAACC)2	34	338	371	GCCAGTATCAATGGTATCAGA	54.884	21	CTTTTGGATGAACTTCGTGTG	55.737	21	212
TRINITY_DN217951_c0_g1	(CCA)4	12	808	819	AAACCGAAACAAGATATTGGC	55.105	21	AGTGCTTTTGGATTTGTGTTT	55.033	21	239
TRINITY_DN138674_c0_g2	(CGG)4	12	532	543	ATCGTATCTTTTGCCGTATCT	54.927	21	CTCCTTATCGTTTTCTTCTGC	54.705	21	174
TRINITY_DN16566_c0_g1	(ATTTAT)2	12	596	607	TATTGTAGGTGATGCTGTGTT	54.933	21	ACAATAATGCACAACAGTTCC	55.029	21	185
TRINITY_DN74184_c0_g1	(TGACCA)2	12	1816	1827	TCCGTTTCCATATCAAATCCA	54.981	21	GTTGTGGAATTGTGTGTTTCT	55.172	21	189
TRINITY_DN74184_c0_g1	(AATGA)3	15	2366	2380	TGTTCACTGTTCACCCTTTAA	55.274	21	ATGTGCCAAATTTTCATCGAA	55.001	21	237
TRINITY_DN38381_c0_g3	(TAGCTA)2	12	376	387	ATTAAGCAGTCTCCTTCGAAA	54.962	21	CTGCCTTCAATAGTTTCGATG	55.044	21	161
TRINITY_DN38381_c0_g3	(TAGCTA)2	12	606	617	CATCGAAACTATTGAAGGCAG	55.044	21	ATTAAGCAGTCTCCTTCGAAA	54.962	21	156
TRINITY_DN119850_c0_g1	(TGAGGC)2	12	2207	2218	GAATTGATTGGGTGTTGTTGT	55.209	21	CCAATTTCTCAGCTCGATATG	54.552	21	233
TRINITY_DN171415_c0_g1	(GAA)5	15	1358	1372	TTGGAAGAACGCAGCAAATA	55.96	20	AGCATATCAACAAGTCGATGA	55.129	21	242
TRINITY_DN171415_c0_g1	(TTCATC)2	12	1589	1600	CTCTGATCAACTCGTCCTTC	55.324	20	CGACGAGTTTGAACCATCA	55.594	19	248
TRINITY_DN36547_c0_g1	(CTCGAC)2	12	712	723	CAATGATTTGGATGATCTGCT	54.292	21	ATCCAGACCTACCTTCTCG	55.205	19	214
TRINITY_DN293767_c0_g1	(GACTTC)2	12	307	318	AAGTCATTGTTTGTCGGTTTT	54.798	21	AGGTAGTAAAACTTGGGATCG	55.039	21	209
TRINITY_DN7670_c0_g2	(GAGAAA)2	12	1683	1694	AAGGTAGTAACTTTTCCCTGG	54.828	21	TTCAGTATGTCATCAGGCTTT	54.919	21	200
TRINITY_DN7670_c0_g2	(ATCTAA)2	12	2251	2262	GTTAGAGGGCTCCATGTATAC	54.991	21	GAAGACAGTGAAAAGGGTAAC	54.441	21	162
TRINITY_DN306647_c0_g1	(CAACGG)2	12	302	313	AGGCTGAAAACTATCATCGAT	54.803	21	TACTTGGATGGTATTCGACTG	54.863	21	231
TRINITY_DN63235_c0_g1	(AT)9	18	415	432	ATAGCGGAAAATTCTCAGTGA	55.03	21	CGAGAATATGCGATTGGTTTT	55.025	21	160
TRINITY_DN63235_c0_g1	(ATAC)3	12	749	760	TCGGTTCGATTATTCCTTTGA	55.055	21	ACAGTCGATTGATTCAGAGAG	55.175	21	221
TRINITY_DN212818_c0_g1	(TTTTG)3aaattcttcaaattccatggtgaattagctctgatggaaa(TAGCTC)2	67	387	453	CATAGTGCCCAAAATCAATCA	54.498	21	GTGGCCACTATTCTCTTTACT	55.027	21	182
TRINITY_DN64468_c0_g1	(CTT)5	15	468	482	TGTGGTACGATTGATATTGCT	55.11	21	GTGAACAAGAGTATGCTGAAG	54.629	21	237
TRINITY_DN64468_c0_g1	(CATTTT)2	12	819	830	TAATACACTCCCAGTCGTCTA	54.988	21	AGTGATTCCTTGTTCATTGGA	55.103	21	212
TRINITY_DN117844_c0_g1	(ACGTTC)2	12	633	644	AATTAATCACCCAAAATCCGC	55.142	21	TTTATCTGGATCCAATGGCTT	54.922	21	218
TRINITY_DN104900_c0_g1	(GCTTTT)2	12	773	784	GTCCGAACGAATTTTCTTGAT	54.893	21	TGTTCGTTTAATTCATGCCAG	55.139	21	202
TRINITY_DN8915_c2_g1	(TC)6	12	427	438	TTCTTTCTCCCTCAGTCTTTC	54.881	21	AGCAGAAGAGAAGAACCAAAT	55.118	21	156
TRINITY_DN8915_c2_g1	(TCA)4	12	851	862	TACTACAACAACTACAGCCTG	55.007	21	TGATGATATTGGGGATGCAAT	55.061	21	213
TRINITY_DN8915_c2_g1	(GAT)4catcaaagtatgaagggatcatcacaag(ATC)4aaggagcaagtgggtattggagtggaatgctagggggaggaacatggtaattaattaaaagaaaatattatatatggagtaatggagatcc(TTCTTT)2	155	1406	1560	TATTAACAAGTTCCCAAGCCA	55.096	21	AAACAAGCTAGTGACCATAGA	54.286	21	233
TRINITY_DN3539_c0_g1	(GTT)4cccaatcaaatcatcacccaaacatcatcacctgttgctgca(ACTTCT)2ggaagtgttaccagttcttcctctgcca(CAGCCG)2	106	703	808	AGTGTAAGAATTGTAAACGCC	54.522	21	CTGTTGTGGTTCCAGTTGAA	56.098	20	204
TRINITY_DN111776_c0_g1	(CGG)5	15	2261	2275	TCTCCCTTATGTAACGGTAGA	54.955	21	AGAGCGAAAGAGAGATAGAGA	55.079	21	175
TRINITY_DN1831_c1_g1	(TTTGGA)2	12	1319	1330	TGAAAGAGAGAATGAACGACA	54.93	21	ACCTACTCTTGACTCAATTGT	54.203	21	211
TRINITY_DN8315_c0_g1	(TGTATG)2	12	741	752	AAGAAAGAGACAAAATGGTGC	54.949	21	AAGAGTAAGATGCACAGGTTT	55.131	21	189
TRINITY_DN8315_c0_g1	(AAGTTG)2	12	1195	1206	ATCCTACACCTTCTATAGCCA	54.965	21	AAGTAGAACTGAATCACTGCT	54.588	21	244
TRINITY_DN200992_c0_g1	(AAAAAG)2	12	673	684	ACGGAATTCACATGGTCTTAT	54.998	21	GTTGATATTGTGAGGTTTCGG	54.959	21	245
TRINITY_DN15806_c0_g1	(ATT)5	15	302	316	AGTTGTTTGTGGGATAGAGAG	54.949	21	TGTCTGCGGTACATATTTGAT	55.11	21	242
TRINITY_DN15806_c0_g1	(GTTGCT)2	12	1216	1227	GGCGAACGATATGAATTTGAA	55.038	21	CAATAAATCACTCCGTCGATG	54.881	21	248
TRINITY_DN7887_c0_g1	(CTTGTA)2catgaaattcttgctccaaaatttgttgagcacattacaatcaacttgtatactagtgtaaatgtt(TTTGTG)2	90	1281	1370	GGCGTTCGAGTATTTTATAGC	54.966	21	CAAATCGTGGTCTAATGAAC	52.325	20	155
TRINITY_DN293824_c0_g1	(GGGA)3	12	389	400	CTGAAACCTCGACTTCTTGTA	55.312	21	AAGATGGAGAGGAGGGTTT	54.811	19	233
TRINITY_DN13253_c0_g1	(CAATTC)2	12	509	520	AAGATAAGACACTTGTGGAGG	54.949	21	AATGGGTAGAGATGCCATTTG	55.975	21	247
TRINITY_DN26747_c0_g1	(AGGGCG)2	12	1971	1982	GGATAGTGAGAGGGAAATCTG	54.901	21	CTTCATCCCTAAATCCCTAGC	55.227	21	250
TRINITY_DN27291_c0_g1	(GTCCAA)2	12	307	318	ATTCTCAGTTTGCCGTTACTA	54.975	21	AGAAGCAGAGTGTTAGACAAA	54.816	21	207
TRINITY_DN2431_c0_g1	(TGAGTT)2	12	435	446	CATACTCGATAGCAGGCTTTA	55.026	21	TGCGAAATATAGACCATCTGT	54.538	21	206
TRINITY_DN2431_c0_g1	(TTCACA)2	12	550	561	ACAGATGGTCTATATTTCGCA	54.538	21	CATGGTCAAGAAGATTTGCTC	55.209	21	216
TRINITY_DN2431_c0_g1	(TAGTAT)2	12	1628	1639	ATTATGAACTTGGACCTCTGG	54.985	21	CATAGAAGCTTGTCTCAATGC	55.032	21	235
TRINITY_DN2431_c0_g1	(AG)14	28	1941	1968	AATTGAGGATAGGCGATAAGG	54.949	21	GCCGATCTTGTAAATCTAACG	54.891	21	170
TRINITY_DN33436_c0_g1	(TCT)5	15	452	466	CTAAGGGAAACTACTAGCTCG	54.988	21	TATGGTGTCTGTGTTGAAGAA	54.799	21	172
TRINITY_DN33436_c0_g1	(GGAGAG)2	12	1075	1086	ATCATTGATCAGGACATCGTT	55.085	21	AAGGGAGCAATCATCAAGAAG	55.923	21	153
TRINITY_DN26969_c0_g2	(TAACGG)2	12	836	847	ATTTAATCCTGTGCTGACTGA	54.919	21	GAGGCAAATACAGAATTACGG	54.751	21	197
TRINITY_DN26969_c0_g2	(ATTT)3	12	2603	2614	AATTGTACAATGATGGCCTTC	54.494	21	AGACTAGATTGTTATGGGTGC	55.095	21	218
TRINITY_DN322473_c0_g1	(AATTGC)2	12	605	616	CGATTGCTAAACAGTATTGCA	54.962	21	TCGGATGCTCTGGATTTAAAT	55.066	21	218
TRINITY_DN125740_c0_g1	(CCTCCA)2	12	336	347	CGTATCGAGATCCATCGAC	54.858	19	GGCCTTCGTCTGCTAATAC	55.506	19	245
TRINITY_DN23818_c0_g1	(AAATTT)2	12	885	896	AGCTACAACTCCATATGTGTT	54.636	21	CCTTAGTCAATTTCCCTTTGC	55.093	21	179
TRINITY_DN290006_c0_g1	(CAAGAA)2	12	470	481	ACAACAAATGGCACGATTTTA	54.946	21	TTTAATTTTCCCTCCTCTCCC	54.863	21	197
TRINITY_DN290006_c0_g1	(TGGTTC)2	12	811	822	ACGATTTGGAGAGTGAGAATT	54.949	21	CAAAGATGGATTCGATTCGTC	55.149	21	227
TRINITY_DN290006_c0_g1	(TAATTG)2	12	3073	3084	CGGCTAAAACCTTGAAGAAAA	54.975	21	ACGTTCAGCACATACACTTAA	55.572	21	203
TRINITY_DN290006_c0_g1	(AAAAAT)2	12	3230	3241	TAAGTGTATGTGCTGAACGTT	55.572	21	AGGGTTTACACAAGAAAATAATG	53.232	23	102
TRINITY_DN7308_c0_g1	(GGGTGG)2	12	3061	3072	GCAGCATTCAAGGTTTAAGAA	55.029	21	TCCTTGGAATTGGTGATCTG	55.018	20	233
TRINITY_DN281052_c0_g1	(GGAGAG)2	12	307	318	GATTGTAAGCCATCCTCAGAG	55.841	21	CTCTTCGAGAACCATCGATAC	55.732	21	219
TRINITY_DN5963_c0_g1	(GGA)4	12	625	636	TGCATAGTGTAAACTCGTGAT	55.074	21	CAAATCCGGACAAGATCATTC	55.013	21	149
TRINITY_DN5963_c0_g1	(CAAATC)2	12	2130	2141	GTGGATGATAGGAATTCACCA	55.066	21	GAATTTCTGAGAGCATCCATG	54.714	21	169
TRINITY_DN5963_c0_g1	(AGA)4(AGGAGA)2	24	3987	4010	TTCTGAGCTTGAAAGGGATAG	55.017	21	CACTGAAATACTAACCATGTGT	54.127	22	204
TRINITY_DN80_c0_g1	(AACCCT)2aatttcggtggtggtgggggttcggtggtttcgtcgaactcggcggtgatagattctggtggtaggccggttattccgcctaggggctacc(CGCCGT)2acggggacggtggtggcagggttttcccgcctccgc(CGCAGA)2	163	737	899	GTTGTATTCTCAGAGAGCTCC	55.525	21	TTCCTCCTGAAAACCTCCTT	55.948	20	249
TRINITY_DN80_c0_g1	(TTTGGA)2	12	1207	1218	GATGTTCTGGAAGGATGGTTA	54.998	21	TCCTTAAGTACTGATCGAACG	54.937	21	208
TRINITY_DN80_c0_g1	(TGTTTC)2	12	1825	1836	GGATTGTACAGTGCATTTGTT	55.029	21	TTTCAGTACAATGCCCTGAAT	55.465	21	151
TRINITY_DN288781_c0_g1	(GAAGGT)2	12	1001	1012	CGTGAAATGCTAGATGGAGAT	55.566	21	ATAGCCATGACGTTTGATGA	54.842	20	240
TRINITY_DN16028_c0_g2	(CAAGAA)2	12	506	517	CACAAGCAATGGAAGGTTTTA	54.933	21	TCGTTCAAGTTCCAATTGTTC	55.006	21	152
TRINITY_DN16028_c0_g2	(CAAGTT)2	12	1178	1189	GGTTTCGGTGTGTATTTTGAA	54.988	21	CACCACATTCAAGATCGTTAC	54.991	21	136
TRINITY_DN16028_c0_g2	(ATTTTG)2	12	1566	1577	GCGTCTTCTATACCCGATAAA	55.048	21	GATTGACTTTTCTACTCCCGT	55.347	21	150
TRINITY_DN35166_c0_g1	(CCTGGA)2	12	905	916	GTCGAGGGTCATGACATC	54.52	18	CACCTCTTCCGTTACTGTG	55.281	19	190
TRINITY_DN35166_c0_g1	(ACCGGC)2	12	1269	1280	CAATTGAGTGGTGTAGGTCA	54.994	20	CTCTTGGGTTTCGATCTCTG	55.581	20	241
TRINITY_DN45073_c0_g1	(CAAGGC)2	12	406	417	TACATCAAGGAGAAGCTGAAC	55.338	21	CTCAGCAGCCTTGTCCTT	56.863	18	234
TRINITY_DN15558_c0_g1	(AGG)4aactcaaacgccaaggaaaacagcaaaagcagcacta(GCAGCG)2gcgagagcaacaagaggtgc(AGGAAG)2	93	388	480	GATACCCGTTACGTGAGAAC	55.719	20	CCCTTTCTTCATCGTAGCC	55.392	19	219
TRINITY_DN15558_c0_g1	(GGTTAC)2	12	619	630	GGAGTAATTACAGCGAGGG	54.788	19	CTTCCAGAACCCTCCTCTT	55.599	19	192
TRINITY_DN15558_c0_g1	(AT)6gcatgcattatttatcacggggtacagtacaagtttataat(GACAAA)2	65	1346	1410	ATCGACTTTGCTATTTTACGC	55.066	21	CCGCAGCATCATAATAATAGC	55.044	21	232
TRINITY_DN30116_c0_g1	(GCT)4	12	530	541	ATCAAGAAGAATCCTCTCGTC	54.866	21	CGAAGAGAGTAGCAAGGAAC	55.619	20	169
TRINITY_DN54652_c0_g1	(GGGACG)2acgaggaggacacgagcgggcactcgggcgc(GGACGA)2	55	483	537	CAAGAAGGGGTCGCAGGG	60.046	18	CTTGAACTTGATCGGGACC	55.621	19	235
TRINITY_DN147848_c0_g1	(GGT)4	12	556	567	CATCATCACCATCATCATTCG	54.893	21	TCGGCGCTTATGATATGAATA	54.798	21	188
TRINITY_DN85010_c0_g1	(TCTTAC)2	12	562	573	CCTCTATGCTCTTCTCAATCC	55.276	21	ACACCAACAGAACTTAAGTGA	55.011	21	210
TRINITY_DN11491_c0_g1	(GTAC)3ttactcc(GTATTT)2	31	915	945	GGGATTATAAAGCGATGAGGA	54.962	21	AGACATCGTTTACCATTGACT	54.962	21	212
TRINITY_DN18315_c0_g2	(CGACAT)2	12	1040	1051	TCTTCTACCCATTCGAAAAGG	55.32	21	CAGAAGCCGCAGTAGATG	55.262	18	223
TRINITY_DN4340_c0_g3	(GGGTTT)2	12	720	731	TACCAGAACACTCTCAAACTC	54.927	21	ACAAACTGGACGAGCTTATAA	54.975	21	222
TRINITY_DN4340_c0_g3	(TTTCAC)2	12	1093	1104	ATATAACTTCTGATGCTCGGG	54.981	21	ATATCAGCTCCAGAACTTTCC	55.082	21	208
TRINITY_DN129180_c0_g2	(ATGTTC)2	12	300	311	GGAACCATTTATCGATGCAAA	54.898	21	TTTTCCATCTTTTCCAACGAC	54.975	21	232
TRINITY_DN129180_c0_g2	(CAAACT)2	12	956	967	CTTAAGCAGTGTCTCTTCTGA	55.013	21	CAAATATACCGGCGAAAGTTT	54.94	21	212
TRINITY_DN49509_c0_g1	(GTAAAC)2	12	499	510	CTTTCACGGAACTCAAATTGT	54.994	21	AAAGGCATTCAAGGTCACTAT	55.168	21	247
TRINITY_DN49509_c0_g1	(TCTCAT)2	12	677	688	CCTTCAATAATCGGACAATCG	54.849	21	TGTTGAATTGGAGGATGAACT	55.103	21	225
TRINITY_DN49509_c0_g1	(TACTTG)2tactaccactgctgaaattgtatggtgcagctataccaccactgccgccacttgttcgattatt(TAATGC)2	88	1268	1355	GTGACAATGGATTCTTCGAAC	55.26	21	GGAATTATTGACGGAAACCAG	54.927	21	212
TRINITY_DN737_c0_g2	(GAGAAG)2	12	1468	1479	CATGAGGTTGCTGAAAAGAAA	54.952	21	TCGTTCTTGTACTCTGCTAAG	55.133	21	176
TRINITY_DN737_c0_g2	(CTCTGA)2	12	2090	2101	CCAAGGAACCCAGTATAACTT	54.896	21	CCATTCGTCTTTTGTAGTCAC	54.925	21	209
TRINITY_DN737_c0_g2	(TTTTTG)2	12	2400	2411	TGTGGCCTTTAAAATGTAAGC	55.01	21	TGTTGCTGAAGTAGAATCACT	54.884	21	125
TRINITY_DN737_c0_g2	(GCAAGG)2	12	2827	2838	TGACTTCTGCAGCTATTGTAT	54.738	21	TCTTACAACCTTCAAACCTGT	54.978	21	131
TRINITY_DN737_c0_g2	(CCAGAA)2	12	5023	5034	GGACTGTTGAATCCTCTCTAC	55.154	21	ACCAAGTTACTGGATGTGAAA	55.047	21	207
TRINITY_DN737_c0_g2	(TGGTCA)2	12	5860	5871	TGTAGTTGTGGGATTTGGAAT	55.083	21	CGTTAGGTTAAGATGGATTTGG	54.902	22	115
TRINITY_DN6323_c0_g1	(TATGCA)2	12	819	830	CCTCTGATGCAATATACTCGT	55.013	21	AAAATTGGGTCATATTTGGGC	55.001	21	250
TRINITY_DN6323_c0_g1	(ATTA)3	12	1629	1640	GATTAGTTTCCCCACTCTCTC	55.123	21	TCTGATGCAAGAATCTCACAT	55.007	21	207
TRINITY_DN6323_c0_g1	(ATTA)3	12	2317	2328	GATTAGTTTCCCCACTCTCTC	55.123	21	TCTGATGCAAGAATCTCACAT	55.007	21	207
TRINITY_DN6323_c0_g1	(AAATA)3	15	2930	2944	ATAGCAAACACTCTCTTCCAA	54.851	21	GGTGCATTTACTGTCAATTGT	55.029	21	201
TRINITY_DN6323_c0_g1	(GAAGTA)2	12	3389	3400	TCACAGGATTTAACTTCACCT	54.467	21	TAACTATGCCCATGTGCTAAA	54.981	21	222
TRINITY_DN6323_c0_g1	(CTGCTT)2	12	5108	5119	CATTTGGGACCTCTACACTAG	55.126	21	TAGCTGTGTGTTACTTAAGCA	54.91	21	177
TRINITY_DN176810_c0_g1	(TTGTAA)2	12	938	949	ATAGTAGAGACAGGGTAGTGG	55.027	21	ACTTGAAGAGAGGGATGAATG	55.004	21	152
TRINITY_DN4940_c0_g2	(TTTA)3	12	648	659	GCAATTAGGGTTTCAGTGTAC	54.861	21	TAGAACCCTAACAAGTTGCAA	55.06	21	226
TRINITY_DN4940_c0_g2	(CCAGGA)2	12	1150	1161	AAATTCCCCTGTATCGAGATC	54.881	21	TGCCTTCTCTTTTATCTCTGG	55.017	21	185
TRINITY_DN6923_c0_g1	(AGA)4	12	620	631	TGGAGAAAACTACCAACACTT	54.978	21	CCCAATAGCTTCCTAATTCCA	55.034	21	238
TRINITY_DN797_c0_g1	(CAAG)3	12	1694	1705	CACTCGCTCATTATATGGACT	55.013	21	AAGAGAATAGTCGTGCTTTGA	54.994	21	109
TRINITY_DN797_c0_g1	(TGA)4	12	3499	3510	ATGGAGTAGAGGAGTTCGTAT	55.027	21	GGCGCATTAGATTCAGAAAAT	54.981	21	243
TRINITY_DN141348_c0_g1	(CCGGA)3	15	1120	1134	GACGACATATGGTTTTCTCAC	54.718	21	ATTCTAAATCGGTCCAAATAG	51.037	21	212
TRINITY_DN268799_c0_g1	(GAAGAC)2	12	569	580	ATGAAACGTAAAATGAGCACC	55.136	21	AATTTTATTTCTCTCACGGCG	54.959	21	183
TRINITY_DN268799_c0_g1	(CACCAG)2	12	880	891	AATATCAATGCCAACGTCATG	54.984	21	GTTCTGGTTGACTCACTTTTC	55.022	21	131
TRINITY_DN3547_c0_g1	(TATGAT)2	12	302	313	CCATTATATTTTCCACGGCTC	54.784	21	TCCCAACATTGTTAATCCTCA	54.801	21	203
TRINITY_DN3547_c0_g1	(TATGAT)2	12	597	608	GCATAACAATGAACATTCGGA	54.93	21	TCCCAACATTGTTAATCCTCA	54.801	21	242
TRINITY_DN14851_c0_g1	(AC)7	14	2215	2228	GCCTACTCTCTATCCAATCAC	55.01	21	AATATGAGTTGAGTGGAGTGG	55.017	21	213
TRINITY_DN14851_c0_g1	(ACTGAA)2	12	2528	2539	CGAGGATATTTAGGCTCTGTT	54.914	21	ACCCCAGTTCAGTTTTATTGA	55.014	21	165
TRINITY_DN2846_c0_g2	(TTTATT)2	12	768	779	TATCTCAATGCTGGAATGGTT	54.955	21	TAAGGGGAAATGCAAGGATAG	55.034	21	222
TRINITY_DN2846_c0_g2	(GTTCTA)2tattttacgcagttggttgagcacttccctattttcctcataattcttttgttctgttgcatgtgtttgtatatcc(TTCTCT)2	100	2395	2494	CTTTTCCTGCACTGTAACTTC	55.088	21	AGGCAATTCACTAATAGAGCA	54.704	21	184
TRINITY_DN8182_c0_g2	(GAATTC)2	12	1556	1567	CTCTCTTCCCAATTTCTCCTT	54.903	21	GAGGATCAGAAGAGACAACAA	54.981	21	195
TRINITY_DN30190_c0_g1	(CTGCTA)2	12	485	496	CCGATGAAGAGCTCGATG	55.059	18	GAGCACTGCCTCGTCGAG	60.203	18	239
TRINITY_DN17753_c0_g3	(TGGT)3	12	568	579	GGTGTATTGATGGAGAGAGAG	54.933	21	ATGCCATGATTCAATTCACAC	55.151	21	167
TRINITY_DN15034_c1_g1	(CAC)5	15	438	452	TAACCCTAATTTTGGAGCGAT	54.978	21	TGGGAAAGAAAGGTAAGAAGG	55.112	21	235
TRINITY_DN55202_c0_g1	(TAATCT)2	12	755	766	GAGTCCGATCTTGGTCTAATC	55.327	21	TGAATTACGGGGTAGTGAAAA	54.858	21	153
TRINITY_DN22011_c0_g1	(CGTCTT)2	12	426	437	CACCAACCTCTCTCAAATAGT	54.949	21	GCCGAGTTATAGCAAGATGAT	55.642	21	113
TRINITY_DN4429_c0_g1	(ATTGTG)2	12	1225	1236	GATTGGTACTTGTGGTCTGTA	54.975	21	CTTTGTGACATCTGCTGAAAA	54.984	21	185
TRINITY_DN4429_c0_g1	(ATCACT)2	12	2365	2376	AGTTTCAAGATCAAAGCAACC	54.949	21	TGGTGAATCATTTGAAGATGC	54.808	21	208
TRINITY_DN3660_c0_g1	(GACGAG)2	12	468	479	CATTTGATCGTATCCCTCTCA	54.917	21	CTGAACTGGTTGTAAGCGA	55.179	19	203
TRINITY_DN83608_c0_g1	(CGACCA)2cgactccatcgttatcaatgctttggcagcccgtgcaacagatgatttcacctttgaccgggtgtcagagtacatctcgcagtc(GGCAGT)2	108	2235	2342	CTGACCATATCCAGGTGCT	56.177	19	AAACCTCCCTTCCTCTTCAT	55.708	20	249
TRINITY_DN156668_c0_g2	(TCCCCT)2	12	480	491	CAGAGAGTACGACTACCTTCT	55.687	21	CATCCTCATCGTCGATCTTC	55.57	20	231
TRINITY_DN156668_c0_g2	(GATGAG)2gagacgctgcaggaggcgttcgagccggtaggagagtcgagttt(GAAGGA)2	68	636	703	GACTACAAAAGCGGACCTC	55.66	19	CCCCTCTTCCTTATTTTCCTT	54.849	21	178
TRINITY_DN6718_c0_g1	(ATGCAA)2	12	308	319	AAAGAGGAAACGTGAGAAGAA	55.107	21	TTCATCACTGACAACTCCTAC	54.994	21	139
TRINITY_DN6718_c0_g1	(ATGCAT)2	12	578	589	TGATGATCCTTGTCTTCTTCC	55.017	21	AATGAGATAGATTGCCACACA	54.988	21	245
TRINITY_DN56407_c0_g1	(CAG)4	12	360	371	TATCCACCTACTCAGCACTAT	54.998	21	TAATTGGACTGCTGTGAAGG	55.355	20	128
TRINITY_DN153453_c0_g1	(TCGCAC)2	12	425	436	GAAGAGGAGTTCAGCATCAG	55.569	20	GACTTTACTCGTCGCGAC	55.71	18	195
TRINITY_DN6555_c0_g1	(ACGTGA)2	12	2575	2586	TCAGCACACTTGACATTATGA	55.246	21	AATGATCACCCCTTTCTTCAA	55.07	21	179
TRINITY_DN772_c0_g1	(GGTCAA)2	12	645	656	GGGGATAGACAATGGTTCTTT	55.246	21	TGTATTCATGCATTACCCAGT	54.968	21	217
TRINITY_DN772_c0_g1	(TCAA)3	12	1541	1552	CCTGGAAATGGATGATCTTCT	55.04	21	TCATCTGCATATCATTTGGGT	55.024	21	233
TRINITY_DN6773_c0_g1	(GAT)5	15	424	438	TGTACAAACCAAGGAAGATGT	55.047	21	GACCGTTCCAGTGGATATAAA	55.12	21	151
TRINITY_DN6773_c0_g1	(ATGGGA)2	12	997	1008	GATACAAGGGTGGTGGTTTAG	55.952	21	CTTTCTTGCTAATGGTTGCTT	55.016	21	176
TRINITY_DN6773_c0_g1	(GAGAAG)2	12	1420	1431	CTTGCAGAGGTTGACATACTA	55.062	21	AAAGGACTTTGCTAGAGAGTC	54.978	21	216
TRINITY_DN6773_c0_g1	(TGCAAA)2	12	2861	2872	CTGGTGAAAATTGGTCTCTTG	55.048	21	TGTGACACTTGGATTCTCTAC	54.994	21	133
TRINITY_DN292198_c0_g1	(ATATGC)2	12	421	432	CTGTTCTTTTGTCCTTCCATG	55.048	21	CTCCTGAAAGAGTTGATAATAA	51.027	22	206
TRINITY_DN24966_c0_g2	(GAAAAG)2	12	537	548	CATTTGGAAGTGGCTAGAATG	54.905	21	ATAATCTTGTGCTCACCTTCA	54.919	21	245
TRINITY_DN24966_c0_g2	(TGCCGA)2	12	788	799	TTTCTATCGGATGCTAGTGTC	54.959	21	CTTAATGAACCGCAAACTTCA	55.073	21	230
TRINITY_DN24966_c0_g2	(AAGAAA)2	12	1347	1358	ATCAGGCGAAGTGAATTTAGA	55.03	21	TTAATAGCTTGCGGTTGAATG	54.93	21	225
TRINITY_DN24966_c0_g2	(GAAAAC)2atgacaacgatggtgaggata(AAG)4cacaagttaacgatgaagcagcagc(AGA)5(AGATGC)2*	94	1576	1669	CAGTGCATCATCAACGATAAA	54.678	21	GAAACTGTAAATTCTCCGGAC	54.618	21	218
TRINITY_DN24966_c0_g2	(CAACAG)2	12	2628	2639	AGGCGGTTATAAACATCATCA	55.079	21	CTTGCTGATTTTGACGATGAT	54.937	21	248
TRINITY_DN19238_c0_g2	(GATTAG)2	12	2685	2696	ACTATGTTTCTTGCTCACCAT	55.2	21	CCAAAGCTAGAAACCAGAAAG	54.771	21	239
TRINITY_DN14465_c0_g1	(AGGGAA)2	12	485	496	AACTGATGCCTCTAAACAACT	55.131	21	CAAAAGTCTCACTCACAACAG	55.044	21	204
TRINITY_DN14465_c0_g1	(TCTTT)3	15	871	885	TGTAGTGGGCCTTTTATCAAA	55.096	21	CAAAGATCAAGACCCTACTCC	55.402	21	207
TRINITY_DN14465_c0_g1	(AAAAG)3	15	2736	2750	CAAAGATCAAGACCCTACTCC	55.402	21	TGTAGTGGGCCTTTTATCAAA	55.096	21	207
TRINITY_DN14465_c0_g1	(TTCCCT)2	12	3126	3137	CAAAAGTCTCACTCACAACAG	55.044	21	AACTGATGCCTCTAAACAACT	55.131	21	204
TRINITY_DN14465_c0_g1	(AGGGAA)2	12	3574	3585	AACTGATGCCTCTAAACAACT	55.131	21	AAGACATCAACTCCACTCAAA	55.066	21	135
TRINITY_DN127739_c0_g1	(GGTCGA)2	12	515	526	AGAAATCCGGTGATGAAATCT	54.985	21	CTCCACTGTAACCTCTAGAAC	54.812	21	192
TRINITY_DN55676_c0_g1	(TATCAG)2	12	531	542	TGGTTTCTGACACCCTAATTT	55.014	21	GTAGAAACTGGGAATTCAACG	54.893	21	133
TRINITY_DN35022_c0_g1	(GAGGAT)2	12	320	331	GAAAGCATCCGACAATGAAG	55.076	20	TTTGATCGCCTTCATAGTCTT	55.03	21	205
TRINITY_DN21939_c0_g1	(TGGCCA)2	12	393	404	ATGGGATTTAAGATGCAAAGC	54.839	21	GGCAATCGAAACTTCATCTTT	55.124	21	242
TRINITY_DN38972_c0_g1	(TTAA)3	12	837	848	TTTTGTGTGAAGTGGCATTTT	55.326	21	GCCCGTTATAACTCAAACAAG	55.242	21	193
TRINITY_DN38972_c0_g1	(TTAA)3	12	1032	1043	GAGTTATAACGGGCACTTTTG	55.242	21	AACTATTCGTGTGAGCAAATG	54.883	21	242
TRINITY_DN38972_c0_g1	(AATTGA)2	12	1323	1334	TTGCGCAAATTTAAATTCCA	52.891	20	ACACACAAACAACACTTCTCT	55.876	21	250
TRINITY_DN353_c0_g1	(GGAATT)2	12	3125	3136	AAGAATTCTCCCACCAATCAA	55.07	21	CAATCCTTGGCTCTCTTTAGA	55.017	21	247
TRINITY_DN46024_c0_g1	(AAGAAA)2	12	316	327	TACTACCAGGAACGATCTACA	54.988	21	AGTCAGCTTACACCACTTAAA	54.796	21	142
TRINITY_DN97149_c0_g1	(ACGCGA)2	12	425	436	GAGGAATGTCGTGACCAC	55.089	18	CGAGCGTGTTCTTCTTCG	56.307	18	215
TRINITY_DN97149_c0_g1	(CGCGAA)2	12	615	626	GTTGTACTTGAGGTTCTTGC	54.552	20	GAGACACTCAAGACGGTG	54.723	18	186
TRINITY_DN45554_c0_g1	(ATCACA)2	12	730	741	GCACAGTACATAGTTCGATTG	54.816	21	GTTCCAACCAAAATGCAATTG	55.095	21	217
TRINITY_DN45554_c0_g1	(TTAT)3	12	844	855	CAATTGCATTTTGGTTGGAAC	55.095	21	AAATAGCCCCAAAAGTATCGA	54.978	21	104
TRINITY_DN45554_c0_g1	(ATGATT)2	12	1901	1912	TGTATCATAATCTTGCGTCGA	54.975	21	CATTGTGTTAGTTTCGTCCAA	54.734	21	192
TRINITY_DN44510_c0_g1	(TTGTCT)2	12	389	400	GAAATGTCTGCTGAACAAGTT	54.981	21	TGTTCATTCTCCTTGGTGAAT	55.103	21	178
TRINITY_DN71910_c2_g1	(ACTCAA)2cttttgaaaccacccaatttctttggggttgaaaagaa(GGAATG)2	62	563	624	AAACTCTATTTGGGAAGCCAT	55.136	21	CCAAAATCACATACCCACC	53.595	19	236
TRINITY_DN5788_c0_g3	(ATAAGA)2	12	445	456	TAGAAGGTGAGACTGACAATG	54.704	21	CATGGAATGACAACAACGATT	55.127	21	137
TRINITY_DN5788_c0_g3	(ACATGT)2	12	1207	1218	AAGAAGTCCATTTACAGCAGA	54.851	21	AATCTCAATGTACTCTGCCTT	54.622	21	153
TRINITY_DN81546_c0_g1	(TTGGCC)2	12	336	347	CTCCCATTAAATAGGCAAAGC	54.949	21	GCTTTATCATCATTGTCGTCC	55.119	21	233
TRINITY_DN88612_c0_g1	(TACAAC)2aagaaggccccatccaattatatacccataagcacaattccacgacatcaaca(ATAC)3	77	382	458	CCCTCTATCATTCACTTCTCC	54.901	21	GAGCTGTGACTCAAACAAAAT	54.981	21	245
TRINITY_DN192476_c0_g1	(GAC)4	12	450	461	GACCTCATTATCTCCGTCAAG	55.603	21	GAGGGAAGAGGGGAAGAG	55.199	18	218
TRINITY_DN28303_c0_g1	(ATCTTC)2	12	1909	1920	CCATTGTTTGTGAGCTTGATA	54.466	21	GTTAGTAGCTCGATATGGTCC	55.13	21	172
TRINITY_DN73795_c0_g1	(AAGTGA)2	12	704	715	CAGAACTTGCTAACATCAGTG	54.903	21	ATGAGATTCTGGTTGAGGAAG	55.004	21	229
TRINITY_DN267536_c0_g1	(GGT)4	12	371	382	CTGGGATGAAGAAGGAAGAAT	54.972	21	CATTCACCGTATCTACATCGA	55.07	21	198
TRINITY_DN325371_c0_g1	(GGCTTG)2	12	633	644	GGTTCTGGTCAAGCAAGATAT	55.653	21	ATCAAATGGTACGACAGGTTC	55.978	21	130
TRINITY_DN13273_c0_g1	(GAGAAG)2	12	613	624	AAACAAGGAAAGGAACAGTCT	55.246	21	TGATCTCCGCATACCTTTATC	54.994	21	203
TRINITY_DN13273_c0_g1	(GAGAAG)2	12	1250	1261	AAATTACCTGTTAAAGCGCAG	55.136	21	TATTTTCAAGGTCTCTTCGCT	54.962	21	238
TRINITY_DN13273_c0_g1	(AGAGGC)2	12	1740	1751	GCTCGGTAATGGAAATCAAAT	54.607	21	GTCAGTAAGGAGATCGACAAA	55.102	21	220
TRINITY_DN110944_c0_g1	(CTCGAC)2	12	399	410	CTCTTGCACCCTCCTCTT	55.776	18	GAGGTGGAAGGGGTGTAG	55.877	18	151
TRINITY_DN8240_c0_g1	(CTCCTT)2	12	1215	1226	GGATAAGTGTTGCAAGAGGTT	56.153	21	CCCATCTTCAAGCAGTACAG	55.841	20	207
TRINITY_DN8240_c0_g1	(CGCCAA)2	12	1581	1592	AACCACTTCATGTTCTCTGG	55.272	20	CGATGATCAATTTCCATACGG	54.915	21	159
TRINITY_DN8240_c0_g1	(TTTGTT)2	12	1964	1975	AAAACATATTCTCTCCGCCTT	55.277	21	ATATTTTCTCCCGGTCTTCAC	55.385	21	205
TRINITY_DN8240_c0_g1	(TTGT)3	12	2769	2780	AATGGGAAAGGGTCTTGTAAG	55.462	21	AAATTCTGAGCCACAAACAAA	54.755	21	105
TRINITY_DN63371_c0_g2	(GCAAGC)2	12	554	565	TGTCTTCAACTTCACATGTCT	55.098	21	ATTGTTAGTAATTGCCAACCG	54.831	21	170
TRINITY_DN54206_c0_g1	(TGTTGG)2	12	308	319	TTCATTGAATTGCCGAAAACT	54.933	21	CAACAACCAGCAGCCATC	56.706	18	156
TRINITY_DN10964_c0_g1	(GGATAT)2	12	707	718	ACTTGTTGATTGTGGTGATTG	54.952	21	TAACAAAATCCAAAACCCCAC	54.813	21	220
TRINITY_DN9700_c0_g1	(GCG)4	12	763	774	CTCAACCAAGACTCGGAATAG	55.811	21	GAAAATCGAGGAGCTTGAATC	55.041	21	216
TRINITY_DN36245_c1_g1	(ACCCAA)2	12	378	389	CCTCATCTTTGAATCTACCGA	54.849	21	AATGTCACACAGTATAGCCTC	55.126	21	223
TRINITY_DN218891_c0_g1	(CGG)4	12	409	420	GATGAGAAGGAGAAGGAGAAG	54.853	21	CAGTAGCTCGACGTCTTC	54.648	18	207
TRINITY_DN7885_c0_g1	(AGAGCC)2	12	1075	1086	GTCTGATGGGAAGGTCAAATA	54.998	21	CGGATGTTCTCAAAGCTTAAG	54.978	21	160
TRINITY_DN7885_c0_g1	(AGCT)3	12	2111	2122	GATAAGGCTCACACTAACAGG	55.784	21	TCTCAAAGAATTCCGTTACGA	55.02	21	222
TRINITY_DN271648_c0_g1	(CAAGGA)2	12	455	466	GCGAGAAGGATGAGGATTATT	55.258	21	GAAGTCAACCCTCCTCTTATC	55.123	21	213
TRINITY_DN95019_c0_g2	(AAAGAA)2	12	934	945	AAAGAAACAACAGCATCATCC	55.016	21	GTTGAGTTGTTGTGATGGTTG	55.917	21	160
TRINITY_DN318960_c0_g1	(TCCTCA)2tcttccttaacg(CCTTCA)2tcattcttcttaact(TCCTCA)2	63	588	650	TCCTCAACTTTCTCATCATCC	55.017	21	TTGTAAGAGAGGATTGAACCC	54.929	21	245
TRINITY_DN14950_c0_g2	(ATGGTC)2	12	507	518	TCTTTACCTTAATGTCACGCT	54.975	21	AATCCTTGACCAATATGAGGG	55.021	21	198
TRINITY_DN87972_c0_g1	(CCAGTC)2	12	940	951	CCAGAGATCAGAGTACGAGAT	55.811	21	TCTTGGAGGAGAAGGATGATT	55.745	21	236
TRINITY_DN45716_c0_g1	(CAAGAA)2	12	636	647	GTTTACGACACAAGTTCAACA	54.984	21	TCCAGCAATGTTGAGAGTATT	54.919	21	201
TRINITY_DN45716_c0_g1	(CTTTTT)2	12	1180	1191	TAGAGGGATTCAAGTTTGGTG	55.212	21	TTGTCTTCATGTGCTTCAAAG	54.984	21	141
TRINITY_DN10089_c0_g1	(ATTGAA)2	12	350	361	TGGATGAATCTTTGTAAGCCT	54.886	21	GCGATTTTGTTTCTAGCTTCA	55.167	21	211
TRINITY_DN6557_c0_g1	(AATCGG)2	12	1930	1941	TAATCCTTCATCCAAACGACC	55.676	21	TCTCCAATTTGAAGATTCGGA	54.933	21	141
TRINITY_DN40766_c0_g1	(TCCCAG)2	12	874	885	CAGTAACTTCTTCTCTGACGT	55.054	21	GAAGAACATCATTTGCAGTCA	54.774	21	241
TRINITY_DN65257_c0_g1	(CTACCA)2ccgccgccaagtcccccagcgcg(ACC)4	47	330	376	TTCCCCTCTCTTCTTCCTC	54.973	19	TTGAATGCTTCGAGGTCC	54.611	18	145
TRINITY_DN56209_c0_g1	(AACACT)2	12	460	471	AACATCAATCTTCACCTGGAA	55.103	21	CTTGGCTTTATTATGTGGACG	55.025	21	228
TRINITY_DN26948_c0_g1	(TGTTTT)2	12	694	705	TAGCACTATTTCAACGGGATT	55.011	21	ACATGGGAGAGACTGAATTAC	54.735	21	117
TRINITY_DN26948_c0_g1	(TACTTG)2	12	959	970	TATCATTCGTGGTATTGCACA	55.402	21	AGGACTTGGACTGTGTTTTAA	54.978	21	241
TRINITY_DN43234_c0_g1	(TTCTTG)2	12	474	485	CGAGGATGGAGAAGATCTTTT	55.113	21	CAACTCAAAATCTCCAAGCAG	55.417	21	244
TRINITY_DN96932_c0_g2	(TGAATC)2	12	450	461	TTCGGGTGTCTTTCTAGTTTT	55.088	21	ATCCAACCAGATAAGGAGTTG	54.985	21	237
TRINITY_DN96932_c0_g2	(TTTTCT)2	12	1246	1257	GCTATCACTCTCTGACAAGTT	55.077	21	AAGAGATTGAACTAGAAGCCC	55.014	21	224
TRINITY_DN96932_c0_g2	(TTCTTG)2	12	1416	1427	GGGCTTCTAGTTCAATCTCTT	55.014	21	TATGCATGTACACTTGACGAT	55.142	21	235
TRINITY_DN96932_c0_g2	(ACTATA)2	12	1995	2006	CGACAATTTACTTTGATCGCT	54.991	21	TTTGAGATCAGCGCTAATTTG	54.95	21	241
TRINITY_DN122632_c0_g1	(GT)7	14	1166	1179	AAGCTGCTTCACACAAATAAG	55.048	21	TGCATGGATCTTTTCTTTGAC	54.741	21	127
TRINITY_DN15101_c0_g1	(GAG)4	12	783	794	GGGAAGGAGTAGGTGGAG	55.214	18	CAACGACAAACCAAAACCTC	55.713	20	223
TRINITY_DN85930_c0_g1	(GATTGA)2	12	855	866	CCCAAATGGTCAAATGAGAAA	54.609	21	AATGCATCTTACGCTCATTTC	55.013	21	240
TRINITY_DN164780_c0_g1	(ACACAG)2	12	416	427	AATAAAATCTCACCGACGGAT	55.107	21	ATAAATCGGATGTGACTGGAG	55.194	21	229
TRINITY_DN26701_c0_g1	(GTATT)3	15	546	560	ATTTTACTGGACGGCACTAG	55.175	20	GCTTGACGACGACATTTATTA	54.462	21	176
TRINITY_DN35559_c0_g1	(AT)6(AG)8	28	796	823	TCTGTCATTGGCTAAAGAACT	54.851	21	GGTTTTAATTTCGCCTCGTTA	54.887	21	228
TRINITY_DN14871_c2_g1	(TTG)4	12	590	601	ATCGGATGATTCGTGTAGTTT	55.138	21	TAGCTACTACTGGCCTAATCA	55.011	21	151
TRINITY_DN14871_c2_g1	(GAGCCT)2	12	786	797	TGTAAGGCAAAGATATGGGAG	55.066	21	TACTTCAGCTCGGACCAG	55.621	18	194
TRINITY_DN14871_c2_g1	(CCT)5	15	995	1009	TGGTCCGAGCTGAAGTAG	55.621	18	CAATCAATCTCCCACCAAATC	54.872	21	246
TRINITY_DN14871_c2_g1	(GATT)3(GAGG)3	24	1151	1174	AAAGGGCAGAGTTACAAAGAA	55.327	21	AGGCCTGCATTATTTCTTAGT	54.952	21	135
TRINITY_DN14871_c2_g1	(CCTC)3(AATC)3	24	1344	1367	AAAGGGCAGAGTTACAAAGAA	55.327	21	AAAGGGCAGAGTTACAAAGAA	55.327	21	178
TRINITY_DN14871_c2_g1	(GGA)5	15	1507	1521	CAATCAATCTCCCACCAAATC	54.872	21	TGGTCCGAGCTGAAGTAG	55.621	18	246
TRINITY_DN14871_c2_g1	(AGGCTC)2	12	1721	1732	TACTTCAGCTCGGACCAG	55.621	18	TGTAAGGCAAAGATATGGGAG	55.066	21	194
TRINITY_DN14871_c2_g1	(AAC)4	12	1915	1926	TAGCTACTACTGGCCTAATCA	55.011	21	ATCGGATGATTCGTGTAGTTT	55.138	21	151
TRINITY_DN3545_c0_g1	(AGCATG)2	12	1586	1597	AGGGTTCATAGTAGTGTTTGG	54.929	21	TGACTCCATGGATGATTCAAA	54.89	21	216
TRINITY_DN3545_c0_g1	(CT)7	14	3513	3526	TCGGTTTAGACTTAACCCATC	55.052	21	AGGGATCTGAAAACATGAAGA	54.521	21	141
TRINITY_DN201378_c0_g1	(GGAGGC)2	12	329	340	TATTTGAAATACCGCACCAAC	54.844	21	CTCTTCCCGGCAATCTCTA	55.908	19	246
TRINITY_DN36029_c0_g2	(TCC)4	12	560	571	CAGACGATGATTCAGACTCC	55.393	20	GATGATCGTCCTAGACTTGTT	54.879	21	210
TRINITY_DN36029_c0_g2	(TCC)5	15	684	698	CGTCCAACAAGTCTAGGAC	54.98	19	CTCCTCAACCCTCCATCTC	56.202	19	202
TRINITY_DN36029_c0_g2	(GGGAGG)2	12	896	907	GAGATGGAGGGTTGAGGAG	56.202	19	GGGGAGCCATACGACGAC	59.584	18	157
TRINITY_DN43363_c0_g1	(ATAAAG)2	12	969	980	ATGCATTAACAGATAGCTCCT	54.474	21	TTAGAGGGTACTAGGTTGTGT	55.057	21	247
TRINITY_DN46375_c0_g1	(ACGA)3	12	875	886	TTCTCCAGTTACAAGTCAAGG	55.175	21	CTAAGCCTTTCTCCTTGTCTC	55.706	21	176
TRINITY_DN1259_c0_g1	(TATT)3	12	1021	1032	CGGTTATGCTAAAAGATATCCG	54.9	22	GTGTTGCGTCTTCTTTGATAA	54.83	21	104
TRINITY_DN17937_c0_g1	(CGAGAC)2	12	1188	1199	CCTCATCGACCCTTACAAC	55.019	19	CTTCGAAGGAGGAGAGGAT	55.192	19	194
TRINITY_DN127160_c0_g1	(CTTTTT)2	12	326	337	TGTCAATTCCACTCACATCAT	55.203	21	AAGATCCTATCGGCAAGAAAA	54.998	21	188
TRINITY_DN42608_c0_g1	(TTGGAC)2	12	590	601	TTTTACTTTCAGGAGCAAGGA	55.047	21	ACATTTACCGTTTCTTGTTGG	54.975	21	234
TRINITY_DN17936_c0_g1	(TGGTTG)2	12	502	513	CTCGAAATTCTCATCCAAACC	54.946	21	ATAGACAACACAAGCGAAAAC	55.101	21	240
TRINITY_DN9292_c0_g1	(TAATTT)2	12	503	514	CAATTGGAAGAAATCACGGC	55.624	20	GCTGCTCAACTCAAGAATTAA	54.497	21	141
TRINITY_DN10885_c0_g1	(CTTGAC)2	12	823	834	CATATCCTATCTGAGCCCTTC	54.755	21	GCAATATATCCCGGTGTCATA	55.043	21	227
TRINITY_DN10885_c0_g1	(GAGGCC)2	12	1787	1798	GGAAGGGGAGAGTATGAGAT	55.085	20	GTCAAATCCCTGCTGTCC	55.323	18	239
TRINITY_DN12499_c0_g1	(CTCTCC)2	12	672	683	CAACAATAACTGGGCCCTAC	56.096	20	GAGGGAGTAGAGGCAGTAG	55.31	19	172
TRINITY_DN12499_c0_g1	(GGAGGC)2	12	1736	1747	AATATGGGTCTTGTACGTGG	54.853	20	GCTTCATTGCAGTTACCTATC	54.738	21	239
TRINITY_DN292133_c0_g1	(CCCTCT)2	12	457	468	GACAAGCACCTTCGAAAAG	54.672	19	CATCTTCTTGCGGTTGAAC	54.744	19	249
TRINITY_DN3969_c0_g1	(TATTGA)2	12	319	330	CCATTAGAAGACACCCTCAAT	54.985	21	GTACAAAGAAAACAGCAGAGG	55.088	21	239
TRINITY_DN3969_c0_g1	(GCAATC)2	12	1939	1950	GAGGGAATTAGTACCAGTGAC	55.135	21	ACATACCCACCACATTAGAAG	54.998	21	203
TRINITY_DN3969_c0_g1	(GATTGC)2	12	2657	2668	ACATACCCACCACATTAGAAG	54.998	21	GAGGGAATTAGTACCAGTGAC	55.135	21	203
TRINITY_DN3969_c0_g1	(ATCAAT)2	12	4276	4287	GTACAAAGAAAACAGCAGAGG	55.088	21	CAATTTCCTGAAGCTCGTAAG	54.978	21	250
TRINITY_DN30030_c0_g1	(CCCAAG)2	12	462	473	CAAAAGAAGAAGTGAAGCCAA	54.885	21	TTAGAAGGGTGGTGTGGAT	55.16	19	230
TRINITY_DN87748_c0_g1	(TATTTT)2	12	688	699	GATTTGCTCATGTTGGAACTT	55.016	21	TGTAGGTGCACAAGTTAAGAA	55.091	21	206
TRINITY_DN269071_c0_g1	(CTGACC)2	12	399	410	GAGAAGAAGGAGGGATCAATG	55.458	21	TAGGACTTGATGATGGCGAA	56.337	20	212
TRINITY_DN3682_c0_g1	(CACAAG)2	12	458	469	GATTTTCTTGGTGGGTCTTTC	55.026	21	ACTCTTGTTTCTTGGAGGTAG	54.881	21	199
TRINITY_DN15194_c1_g1	(ACATTA)2	12	780	791	TTTTGTAAGGGTGGTTTTGTG	55.058	21	ACTGTCAGACATTCCTCAAAA	55.066	21	138
TRINITY_DN15841_c0_g1	(TC)7	14	1362	1375	TACAGATTTAGGCGTCTTGTT	54.975	21	ACAAACAAACTCAAACCAACA	54.914	21	229
TRINITY_DN15841_c0_g1	(GTTT)3	12	1541	1552	AAGAGGAGGTTGAGTAATGTG	54.949	21	CGAAATGGTGCAAATATGGAA	55.175	21	192
TRINITY_DN146782_c0_g1	(AAAATT)2	12	325	336	AATGATTCAAATGACCGTGAC	54.851	21	CTATCTTGTGTTGTTCGATCG	54.848	21	194
TRINITY_DN57964_c0_g1	(CTT)4	12	313	324	CAGTAGCAGCTTATCTTCTCT	54.576	21	GTCCCAAAGCAATGAATAGAC	54.914	21	176
TRINITY_DN54127_c0_g1	(AGC)6	18	795	812	AGAGACGGCAGAGTTCTC	55.637	18	CCTGTACTCCTCCATTCAAC	55.162	20	215
TRINITY_DN55251_c0_g1	(AAAAGG)2	12	676	687	TCCTCAACCCTTATAGTCTGT	55.114	21	TTTTCACTCCAATTCCAACAA	54.093	21	145
TRINITY_DN55251_c0_g1	(CAAA)3(AAAATT)2	24	812	835	AAAGGAAAAGGAGGGGAAATT	55.222	21	GGAAAGGGAGAGAAAATGAGA	54.916	21	229
TRINITY_DN20174_c0_g1	(ATGGCG)2	12	2555	2566	GCGAATATAGCCCATAACAT	52.998	20	ACCATCTCCCTATCCTTATGT	54.918	21	149
TRINITY_DN54126_c0_g1	(AAATA)3	15	317	331	CCTACCAAACAGAAATTGCAA	54.933	21	TGATGGAGTAGAACTTGCTTC	55.338	21	205
TRINITY_DN54126_c0_g1	(TAAGCT)2	12	756	767	ATCTCAACGTCTTCCATAGTC	54.879	21	GAAAGTCAGAGAAGGTGAGAG	55.382	21	239
TRINITY_DN4637_c0_g1	(CCAAAG)2	12	358	369	GGAGATTTGGGAGTTCATACA	54.998	21	GCAACATCATCAGTACACTTC	54.978	21	195
TRINITY_DN4637_c0_g1	(CTGAAT)2	12	3929	3940	GAAATTTGATTGCCTGGAGAA	54.708	21	TATCCACCTCAACATGCTTAG	55.098	21	237
TRINITY_DN4637_c0_g1	(CTTTTA)2	12	4434	4445	GTCTGCTGGTAGTTAGGATTT	55.027	21	ATACCATGAGAGCAAACTTGA	54.919	21	169
TRINITY_DN442_c0_g1	(AATT)3	12	308	319	TACACTTCACACGTGGATAAA	54.923	21	AGTGGAGTAACAACTTTGAGT	54.714	21	214
TRINITY_DN442_c0_g1	(AAGAAA)2	12	671	682	TAAAATCTGAAACTGGGCCAA	55.662	21	ACATTTGGCTGATATCCCATT	55.275	21	213
TRINITY_DN442_c0_g1	(ATTTGA)2	12	1553	1564	GGAGCTTTAACTAGAAGCACA	55.625	21	TCCCAATGAGATTTGCAGTAT	54.955	21	249
TRINITY_DN442_c0_g1	(GT)7gcatatga(TTTGTG)2	34	1986	2019	TCGTTAATCCTGGCGTTTATA	54.856	21	TTGAGGACATTGTAGAGTGAC	54.994	21	232
TRINITY_DN442_c0_g1	(TGCT)3ttca(TTTTGT)2	28	2881	2908	TGGTGTTTTAGTCTCCCTTTT	54.945	21	AACTACGCAAACTCTGTATGA	55.007	21	218
TRINITY_DN5533_c0_g2	(TCTGAC)3tctagtatagagttcttgagttgttcatatttcttctcgttttctaaatagtctggatcaggcctgaaaacatgatcat(CAG)4cc(TCA)4tcc(ATGATA)2	138	657	794	CTCTGTCTCGTCCTTAATCTC	55.006	21	CTAAGTTCTACCCGGCTATTC	55.309	21	245
TRINITY_DN5533_c0_g2	(TCCCCC)2tagtgttttctcttcttcttccctcttagccttcttctctatatgccttctgggtgacctcacgagcatcctcttcttc(GCCATG)2gg(GATT)4	121	1515	1635	CCAAGTCAATCTCTGGTAGTC	55.432	21	TAGACCTGGTTCTTCTATCCT	54.526	21	242
TRINITY_DN33695_c1_g1	(GCTGGT)2	12	931	942	CACAACTTGAAGGTCATGAAG	55.079	21	AGACAAATCTCCAAATGCAAC	55.016	21	200
TRINITY_DN2743_c0_g1	(ATCTGA)2	12	572	583	AGATGTTCAAGATATGCTCCC	55.15	21	GTATGACGCATGTTCAAGTTT	55.167	21	222
TRINITY_DN2743_c0_g1	(TACGAT)2aactcaacagagaagcaac(ACTGAA)2	43	1852	1894	CCCTTTAAGCTCACCTAATCA	54.998	21	GATTGTAGTGGATTTTCGCAA	54.864	21	170
TRINITY_DN25759_c0_g1	(ATTTT)3	15	494	508	GAAACACTTCACGTCTTTGAT	54.751	21	TTCGATATAAAGGGTGGTTCC	55.088	21	225
TRINITY_DN8432_c0_g1	(ATAGGA)2	12	423	434	TCTCCAAAATTGCGCATAAAA	55.013	21	AATTTGATACTTGGTGCACAC	55.029	21	245
TRINITY_DN8432_c0_g1	(CAAG)3	12	720	731	AGAGTCTAATCGCGAAATCAT	54.946	21	ATAAATCTGGAGAGGGAGCTA	54.952	21	158
TRINITY_DN8432_c0_g1	(CTTG)3	12	1101	1112	ATAAATCTGGAGAGGGAGCTA	54.952	21	AGAGTCTAATCGCGAAATCAT	54.946	21	158
TRINITY_DN8432_c0_g1	(TCCTAT)2	12	1398	1409	AATTTGATACTTGGTGCACAC	55.029	21	TCTCCAAAATTGCGCATAAAA	55.013	21	245
TRINITY_DN89466_c0_g1	(TGGCAA)2	12	705	716	AGGATTGAAATGTTTTGTGCA	54.823	21	TGGCATCTCACTATTCAAAGT	54.919	21	111
TRINITY_DN17780_c0_g2	(AGTTGG)2	12	924	935	ATCGGAGTTTTAAAGATGGGT	54.896	21	TGATCATAGAATTCGGCAAGA	54.82	21	195
TRINITY_DN6454_c0_g2	(AGA)6	18	1810	1827	AACAAGATCGATTTGGATAGC	54.075	21	CAAACTCCCCTCCAGATTAAA	55.181	21	152
TRINITY_DN6454_c0_g2	(AGA)6	18	2015	2032	AACAAGATCGATTTGGATAGC	54.075	21	CAAACTCCCCTCCAGATTAAA	55.181	21	152
TRINITY_DN12379_c0_g2	(AGAAAA)2	12	509	520	GAAAGTGAAGCAAAGAAGAGG	55.076	21	TGCACTCTTTTCTTATTGCAC	55.06	21	245
TRINITY_DN12379_c0_g2	(GGAAAC)2	12	2948	2959	CTTCGGAATGAGGAGAAATCT	55.113	21	ACCTCAGAAGTCAGAACAATC	55.258	21	192
TRINITY_DN7979_c0_g1	(TTCAGA)2ttttctggcactgaaactggaccaactatgctaatcagagtggctatcaggatgcacttgt(GGAA)3(GAAGCT)2*	94	343	436	ATTTACATTGCAGTTGTGGAC	55.029	21	GGATGACATCTCTGCAATTTG	55.275	21	229
TRINITY_DN7979_c0_g1	(GCCCAT)2	12	1197	1208	AATAAGGCATTGAATCCCTCA	54.922	21	TGACTTGATCCTCACATCTTC	55.049	21	221
TRINITY_DN54062_c0_g1	(TCG)4	12	390	401	AGTGGTTGTTGTCGTGAC	55.144	18	CGACAAAGGATCAGCTCTT	54.921	19	206
TRINITY_DN11699_c0_g1	(GCC)4	12	307	318	TGGTAAATTCTCTGCAATCCA	55.184	21	ATGTTGATCTTCACAAACTGC	55.048	21	225
TRINITY_DN7379_c1_g1	(TTCCAC)2	12	663	674	AGCTGTAAATATCCGGTCAAA	55.011	21	ATCAGCTCTTCTTGATTGGTT	55.187	21	179
TRINITY_DN7379_c1_g1	(CTTGAT)2	12	2665	2676	CCTCTTGTGATTTATCCACCT	54.985	21	CTTGGGTAGAATTTCCAGCTA	54.998	21	191
TRINITY_DN7379_c1_g1	(GACGGC)2	12	2830	2841	TAGCTGGAAATTCTACCCAAG	54.998	21	TCATGATTTACCCCTTGTTGT	55.083	21	143
TRINITY_DN7379_c1_g1	(ACACAA)2	12	3369	3380	GTGGGTTTCTTAGGATGATGA	54.998	21	TTCTCTCTCTCTCTCTCTCAC	55.03	21	231
TRINITY_DN7379_c1_g1	(GA)9	18	3554	3571	CAAGAGATAACAACAAGGGGA	55.212	21	AATCTAATCTCCCATCCTCCT	54.904	21	246
TRINITY_DN289619_c0_g1	(TCCCAG)2	12	329	340	CTAGCGGCGAATTGTTCT	55.165	18	GATCAACTCGGCACTGGA	56.664	18	245
TRINITY_DN18768_c0_g1	(TTTGGA)2(CATGGA)2	24	734	757	GTACTCAATCCCTTAGTTGCT	55.027	21	TAGCAGCTTTCTCCTTCAAG	55.082	20	230
TRINITY_DN18768_c0_g1	(GGAG)3	12	1104	1115	TGATTAGTCCCAATGATTGCT	54.955	21	TGATCTCTTGACAAATCTCCC	55.017	21	194
TRINITY_DN18768_c0_g1	(GAAAAC)2	12	1576	1587	GTGGAGTATGTTACAGAGCTT	55.058	21	GAAGATGTCACATAATGCAGC	55.38	21	219
TRINITY_DN9086_c1_g1	(AACACA)2	12	612	623	GCATATCCAGCAATGAAGAAG	55.067	21	AGAGCTTGACGTCATATTTGA	55.062	21	209
TRINITY_DN9086_c1_g1	(CAAAAG)2	12	1288	1299	ATTGTAAAATTGGCGTTCGAA	55.054	21	CCCTCAATCCGAAATCCTAAT	55.131	21	217
TRINITY_DN9086_c1_g1	(TAT)4	12	2274	2285	TGTACATTCATTGCAATTCGA	54.205	21	CTAATACTCTGCGAAACATCG	54.643	21	246
TRINITY_DN9086_c1_g1	(AGA)6	18	2468	2485	GTATTGATGCGACGATGTTTC	55.798	21	ATGAGTTTGGTGTATTGTTCG	54.511	21	107
TRINITY_DN239714_c0_g1	(ATCA)3	12	479	490	GCAGTAATTGGGGTTTTGAAT	54.965	21	TCTTTGGCTTCATTTCCTAGT	54.817	21	188
TRINITY_DN32333_c0_g1	(TGACGG)2	12	471	482	GTATCCAACAACTCCAACAAC	55.07	21	GAAGGGGAAAGGGAAAGATTA	54.863	21	209
TRINITY_DN32333_c0_g1	(CTTTCC)2	12	622	633	GTATCCAACAACTCCAACAAC	55.07	21	GGTTCCTTGGGCTTTCTG	55.533	18	243
TRINITY_DN22888_c0_g1	(GAACGT)2gctgaaaatcagcagtcggctatggacat(GGATGA)2	53	2368	2420	AAGTTACACAAGGCTTTTCTG	54.607	21	TGCTTCTTCAAAATGAGAACG	55.091	21	191
TRINITY_DN11623_c0_g1	(AATATC)2	12	2467	2478	AGATGAAAGAGGAGAGTTGTG	54.968	21	CGTTCCTTTCTACTACCACTT	55.004	21	198
TRINITY_DN110867_c0_g1	(GAAATG)2	12	556	567	AACCCATCACCAAAAGTTTTC	55.11	21	ATGCTTAAAGGTGTGCATAGA	55.28	21	143
TRINITY_DN110867_c0_g1	(TCAAAA)2	12	1712	1723	CTTAGATTAGGGTCATTGGCA	55.066	21	GCATGGTCCTTTGTATGTAAC	54.927	21	241
TRINITY_DN110867_c0_g1	(AATTGC)2	12	1911	1922	TGTGATAGGGTTCTCAACTTC	54.962	21	GATTGTTCTGAGGTGCTTAAC	54.88	21	178
TRINITY_DN110867_c0_g1	(GGAATT)2	12	2278	2289	TCAATTGAGAGTTCCCACATC	55.588	21	ATTACGAATGGTTCAAGGACT	54.929	21	105
TRINITY_DN8917_c0_g1	(CTG)5	15	3304	3318	AGACTACACGAAGAAGAAACA	54.583	21	ATCAACTTCCAAACCTCTCTT	54.735	21	247
TRINITY_DN30798_c1_g1	(TCTCCA)2	12	383	394	ATGAAAAGTACAAATCTCGCG	54.991	21	ACGATTCCCTAATAACAACGA	54.775	21	211
TRINITY_DN296595_c0_g1	(CCGAAA)2	12	1249	1260	GGTCAAGAGCTTTAAATGTGG	55.124	21	ATGAGATCGCCAGTTTCATAA	55.098	21	111
TRINITY_DN14157_c0_g1	(GCT)4	12	453	464	CAGCTATATCCATTCCCACAT	54.906	21	TTAATGTGACAGTGATGAGGG	55.311	21	183
TRINITY_DN163980_c0_g1	(CCATCT)2	12	339	350	CTCTTCCTACTCCTCATCAAC	54.866	21	TACCTTCTCAATCCCCTTCTA	54.795	21	193
TRINITY_DN14156_c0_g1	(TA)6	12	3145	3156	GCCACAAATACCAAATCATGA	54.789	21	GGTGTGGAATTGGGGTATAAT	55.297	21	228
TRINITY_DN219274_c0_g1	(TTG)4	12	348	359	GTTGTAACAAAAGCCAATCCT	54.93	21	TCTTGAAAGATTTGGCAGTTG	54.952	21	196
TRINITY_DN34568_c0_g1	(TTATTG)2	12	784	795	ACGAAGGCCTTATTTCCATTA	54.978	21	TGGACCAAGCCAAATATAGAA	54.583	21	107
TRINITY_DN38901_c0_g1	(CTTC)3	12	471	482	TTCCTCATCTTCAAATCCTCC	54.985	21	GTGAGTGAGAAGTACATCCAA	54.994	21	239
TRINITY_DN38901_c0_g1	(CAAGTC)2	12	1103	1114	ATATCGTAGCTGGAATGATGG	55.049	21	GAAAAGCCTACGTTCAAAAGT	55.003	21	229
TRINITY_DN38901_c0_g1	(AGG)4	12	1538	1549	TGAGAGGCAAAGAAGAAGAAT	54.838	21	TCTATGTCCCAATCTCCCTAA	54.865	21	147
TRINITY_DN191958_c0_g1	(TGGAGT)2	12	330	341	TGATGGACTAAGCTAGAGACT	54.949	21	ATTAATCCAACTTCAGCTCCA	54.886	21	217
TRINITY_DN1626_c0_g1	(TGGTTT)2	12	884	895	GAGTTCCCTTGATGAGTGTTT	55.798	21	ACCAAATATTGCCTTACCTGA	54.866	21	149
TRINITY_DN1626_c0_g1	(GTTTCT)2	12	1279	1290	AAGTTTCTTGCAGGTGTAGTA	54.796	21	GGGCGTTAAATTATGTCTTCC	55.003	21	219
TRINITY_DN2181_c0_g1	(TTTTAC)2cacatagaaagttgattattctgttccctatattataatatcggtacttgcaacattataaattttaaa(TTTATT)2	93	1096	1188	GTTTACTTAGTGTGTTGTCCA	53.725	21	GTGAGAGCCATTTCTAGGTAT	54.52	21	232
TRINITY_DN2181_c0_g1	(AATAAA)2tttaaaatttataatgttgcaagtaccgatattataatatagggaacagaataatcaactttctatgtg(GTAAAA)2	93	3221	3313	ATCCAGGATCAAGTATAGCAA	53.801	21	AACTTTGGCCTGATTGATACA	55.465	21	214
TRINITY_DN2181_c0_g1	(TTGAGC)2	12	4362	4373	TCTTCCACCTTTCAATAGTCC	54.929	21	GTCGAAACAATTGGTAGCAAT	55.136	21	246
TRINITY_DN146236_c0_g1	(CCTCGG)2	12	557	568	TCTATGTGGTTCTCGATCTCT	55.343	21	TGTGTATATGCGAGCTTATGT	54.93	21	231
TRINITY_DN166393_c0_g1	(AAAT)3	12	642	653	TCTAAGTTTCTCGTCGTCAAA	54.984	21	TGGTTTACTGAGTTGGAAAGT	54.978	21	182
TRINITY_DN53376_c0_g1	(GTTT)3	12	657	668	TACGGTCATACACTAATTCGG	54.984	21	GACATATGTGACTCTGACGAT	54.978	21	248
TRINITY_DN53377_c0_g1	(CCTGAC)2cctgctgctctacgcctcccgctcctccctcaccgccaacccccggcgcagcgtagtacccatactgcct(CGCCTG)2	94	429	522	AAGAAACAACGTCAAACAACA	55.054	21	CTCCCTCAGCCTCAAACC	56.948	18	247
TRINITY_DN12244_c0_g2	(CATCAG)2	12	1261	1272	CATATGAGGAAGAGAAGCGTC	55.967	21	TGCACCATAAACATAAGTCCT	54.9	21	229
TRINITY_DN19280_c0_g1	(AACA)3	12	364	375	TGTCACCAAAGATGAAAGGAT	55.103	21	ATCATCGTCTCTTCATCATCG	55.414	21	238
TRINITY_DN19280_c0_g1	(GAGAAG)2	12	531	542	CCTAGAGCGCTAAAGGATTTA	54.927	21	ATCATGTCACATAAAGAGGGG	55.053	21	162
TRINITY_DN14548_c1_g1	(CTTTTA)2	12	406	417	CAAGATTTTCATGAGCGAAGT	54.87	21	TTTGGGAGAAGTTCAGGAAAT	55.001	21	180
TRINITY_DN3624_c1_g1	(TCCATG)2	12	1433	1444	TCGAAGGGAATGCTTAGATTT	54.998	21	AAGAACATGAGCAAGTTTCAC	54.981	21	179
TRINITY_DN42283_c0_g1	(GATGGT)2	12	351	362	ACTTTGATCCACTTGAACTGA	55.066	21	TTCTTCCTCTTCTCATCCATG	54.725	21	239
TRINITY_DN8724_c0_g2	(CATTGC)2tgcccgtcaaacaaatcccttc(TCCTCT)2	46	690	735	TCTGTTTCCCCATTTTCTGAT	55.07	21	GAATCACTCGTCGACATCATA	55.371	21	223
TRINITY_DN8724_c0_g2	(TTTTCT)2	12	1199	1210	TCCAGAGACTCCATTTGTTTT	55.034	21	CCAAAACCCCTTAAACACAAA	55.027	21	175
TRINITY_DN10673_c0_g1	(GGACCA)2	12	459	470	GACTACAGCCAATGAAACATC	54.946	21	TGAACCCGTATTGATGAAGAA	54.946	21	182
TRINITY_DN10673_c0_g1	(TGAGTT)2	12	917	928	AGGTTGACAAGCCTAGTTATC	55.027	21	TTTGCAACAGTGTGTAATCAG	54.997	21	194
TRINITY_DN60410_c0_g1	(GAAATA)2	12	332	343	GGCATGCAATCTTGTCATATT	54.94	21	TGTTTGACTGAGGATCTTTGT	55.066	21	241
TRINITY_DN170524_c0_g1	(ATATTT)2	12	495	506	GGCAACATCTACTCAGTTACT	55.058	21	TTCCGGTGATGATATGACAAA	55.014	21	219
TRINITY_DN4837_c0_g1	(ATT)4	12	1484	1495	TTACCTTGAGTGCGACAATAT	55.043	21	ACTACAAATTTCGCATTGCTT	55.029	21	237
TRINITY_DN4837_c0_g1	(CTCGTC)2	12	2287	2298	GCCTTGAACTGCATTAGAAAA	55.029	21	AAAGCGTTCATAATCGAAGTG	54.991	21	153
TRINITY_DN17491_c1_g1	(GCCGCT)2	12	611	622	ATTTCAGATTGAGGGTTTTCA	53.276	21	GGCAACTAAATCTGGTTCAG	54.285	20	164
TRINITY_DN26142_c0_g1	(CCT)4	12	815	826	CTTACCCTCCATCTACCTCC	55.805	20	GAGCAGGAGGAGGTGATAG	55.997	19	223
TRINITY_DN26142_c0_g1	(GGGGCG)2	12	1111	1122	CTATCACCTCCTCCTGCTC	55.997	19	TCCGCCCTCTCCTTCGTC	60.755	18	181
TRINITY_DN122537_c0_g1	(ACAGGC)2	12	328	339	AAACCTATCTATGCCACCTCT	55.823	21	GGTGACTATTTTGCAGGTTTT	54.93	21	151
TRINITY_DN50536_c0_g1	(TGATCC)2	12	310	321	GAAATGTTAGATCCGAGTTGC	55.053	21	TGACAATGGTACTGTTCTTCA	54.799	21	232
TRINITY_DN15742_c0_g1	(GGAAGA)2agaagagggg(GAA)6	40	548	587	GCTTTGCTTATCGAGGATTTC	55.389	21	TCAACATTATCTGCTGCTCAT	55.367	21	239
TRINITY_DN15742_c0_g1	(TTGCAG)2	12	1309	1320	CTTACTCCATGGATGAGGTTT	54.985	21	AGAACAAGGGATCTTCTCATG	55.004	21	222
TRINITY_DN1211_c0_g1	(TATCAT)2	12	2002	2013	GTTATGCAGCTGAAACACTAA	54.511	21	GGGCTCTAACTAATGCAACTA	55.107	21	191
TRINITY_DN9828_c0_g1	(GAC)4	12	1455	1466	GTTGAGGGATTGGAAGTAGTT	55.209	21	ATCACCAATATAGTCGACGTC	55.067	21	181
TRINITY_DN9828_c0_g1	(TA)7	14	1626	1639	GACGTCGACTATATTGGTGAT	55.067	21	GCAATGAGGAGGAGAGTATTT	55.082	21	134
TRINITY_DN22410_c0_g1	(CGGGGG)2	12	555	566	CTGGATCCTGCAGACGAT	56.083	18	AAGAAGATGAGCTGGTTGAG	55.069	20	228
TRINITY_DN22410_c0_g1	(GACGAG)2	12	767	778	TCTACTATGCGTCCGAGTAT	55.001	20	CGCCTAGCACATGATATACTA	54.54	21	161
TRINITY_DN11017_c1_g1	(TTCCTC)2	12	686	697	CCTCCCACCACTTTACTTATT	54.896	21	ACCTCATGAATGCCTTAATCA	54.955	21	232
TRINITY_DN11017_c1_g1	(TGAAAG)2	12	1011	1022	TGATTAAGGCATTCATGAGGT	54.955	21	TCCCAGAATTTTCCTGAAGTT	55.001	21	220
TRINITY_DN11016_c0_g1	(GAC)4	12	484	495	AAGTACAAGAAGAAGAGACGG	55.023	21	GAATGATGTCGATGAGAAAGC	55.137	21	195
TRINITY_DN14701_c0_g1	(GGA)4	12	391	402	ACACAGAGTACGTTAGTTGAC	55.351	21	TACTACACCGACCTGATGAA	55.314	20	225
TRINITY_DN14701_c0_g1	(GCAACG)2	12	872	883	TCATCATCAGTAAAGCCTTTG	53.895	21	CGATAACATAAAGACACAGGTG	54.963	22	249
TRINITY_DN14701_c0_g1	(ATAGAA)2gactcgatctaacaagttaataaagtaaagtaatatatg(TAGC)3	63	1286	1348	AGGGTTTTGACATTTTGGAAA	54.336	21	CACCATCAAACCCAAATCATA	54.116	21	154
TRINITY_DN3882_c0_g1	(AACTGC)2	12	2706	2717	TGAGTGATATGTACTCTTGCC	54.849	21	ATAATCCAACTTGTCCTCCAG	54.985	21	165
TRINITY_DN92373_c0_g1	(AACAAA)2	12	531	542	CCGCTAAAATTTCAGTTCGAT	54.959	21	ATCCAGCCATTCATTCAGTTT	55.803	21	247
TRINITY_DN12995_c0_g1	(TAAGCA)2	12	1579	1590	GAATGGTTGAGACTATCCACA	55.03	21	TCTTTTGCATGCTCATCTAGA	55.02	21	171
TRINITY_DN79298_c0_g1	(TTTG)4(TGTTTG)2*	22	469	490	CAGCGCGCAGATAATTAATTA	54.928	21	CGTGTCGACATATTTCAAACA	54.941	21	224
TRINITY_DN6173_c0_g1	(GTGCGA)2	12	476	487	CAATAGTAAGCGTCCTCTCTT	54.879	21	GAGTTCATCGGTATCAGAGAG	55.073	21	249
TRINITY_DN6173_c0_g1	(TATGAT)2	12	1349	1360	GCATCTGGAGCTTTATTCTTG	55	21	GCAACCAACTACAACATCAAT	55.029	21	129
TRINITY_DN6173_c0_g1	(ATCATA)2	12	2289	2300	CCTCCTAGTGTACACAAAGTT	54.894	21	CTGTCAAGAGCAAGTGATTTT	54.694	21	117
TRINITY_DN6173_c0_g1	(GGA)4	12	3088	3099	CGGACTTGACATACTCTACG	55.164	20	ACCAAAATATCCACCTTCCTC	55.246	21	181
TRINITY_DN6173_c0_g1	(TCTCAA)2	12	3234	3245	CTGAGATTGAGAGGTGAGTTT	54.968	21	ATAGCAGATTACCAGGCAAAT	55.021	21	174
TRINITY_DN6173_c0_g1	(GGTGAT)2	12	3350	3361	AGAGGAAAGCGATGTGATTAA	55.03	21	TAAGCATAGCAGATTACCAGG	54.884	21	116
TRINITY_DN712_c0_g2	(AAGAAT)2	12	2369	2380	CGAAAGCTCAGGTAAACAAAT	54.784	21	TGGGATCCACATTAGACTCTA	54.899	21	202
TRINITY_DN22496_c1_g2	(TTTTA)3	15	560	574	GGTGATGATAAATATACGGCG	54.448	21	CATGTTACAGCCCATTAAACC	55.172	21	220
TRINITY_DN3824_c1_g1	(GTCTCC)2	12	611	622	TCATAGTTGTCCGTAATTGCT	55.043	21	GAAGATTTCAAGCTCCTAGGT	55.014	21	167
TRINITY_DN3824_c1_g1	(TTCCTC)2	12	2318	2329	CTGGTTTCTAGCTGATCTCTT	54.755	21	AAGTGTTGCATCTATAGCTGT	55.017	21	193
TRINITY_DN3824_c1_g1	(GGGTTT)2gatttggagttgttataattttagccggtttagt(TTAA)3	58	3721	3778	TCTGAAATTGTGTAGAGGGAC	54.962	21	TCCAAATTTACCGGTTTTGTC	54.956	21	250
TRINITY_DN8974_c0_g1	(CCCAAA)2cgagtcaccgtaactcggtattccttcgtcaatcggccagaacccgccgagtcccgcc(GACTCG)2	82	512	593	ATCCAACAACGTGATTATCCT	54.998	21	GATGCGAAAGGGAAGGAG	55.116	18	172
TRINITY_DN8974_c0_g1	(GACTCG)2	12	971	982	CAATTCTTGTTCGAAGCTCC	55.007	20	TTAATTCGCGCTCTGTAATTG	55.069	21	230
TRINITY_DN8974_c0_g1	(GACTCG)2	12	1436	1447	CAATTCTTGTTCGAAGCTCC	55.007	20	TTAATTCGCGCTCTGTAATTG	55.069	21	230
TRINITY_DN214641_c0_g1	(TATTTG)2	12	1426	1437	TAACTGGCGAACTATTACCTG	55.151	21	TATATCAGACACGTTGTAGCC	54.972	21	181
TRINITY_DN290505_c0_g1	(GCTTGG)2	12	1166	1177	ACTTTTAATGGGCGAACTTTC	55.039	21	CCAGTCCTGCTAGATACATTT	54.803	21	201
TRINITY_DN21124_c0_g1	(AAATTG)2	12	2440	2451	TTTCGCATTTTGTTGATCCAC	55.967	21	GTCCAGTTTTGATACCTAAAAC	53.078	22	230
TRINITY_DN75072_c0_g1	(CGGGC)3	15	540	554	GCCTCCACTCAGATAATACTT	54.52	21	ACAGCATGTTCGGCCCGA	62.015	18	124
TRINITY_DN254281_c0_g1	(CTTGGC)2	12	494	505	CTACTCCTGTTCCCCACTAT	55.326	20	GTGACCTCCATATTGAAGGAA	54.998	21	128
TRINITY_DN1826_c0_g1	(AAAAAT)2	12	2226	2237	AATTTCGCTTTAATACTCGCC	55.035	21	GTTCACCAACTTCCATTGTTT	55.142	21	244
TRINITY_DN1826_c0_g1	(AAGAA)3	15	4753	4767	AGGGTTTTCAACTGTCTTACA	54.978	21	TGAAAATCAATAGGACGTTCG	54.351	21	190
TRINITY_DN1826_c0_g1	(GGGTGA)2	12	5174	5185	ATGGCAAGGTAAATGAGAGAG	55.364	21	GCTTTATCTGTCATGATTCGG	54.837	21	248
TRINITY_DN25168_c0_g1	(AAGCAA)2	12	1349	1360	AAAGTATCGAAATGGCTTGTG	54.851	21	GCGGTGTGTAGAATTTAAATT	52.819	21	149
TRINITY_DN6118_c0_g2	(CCAGAT)2	12	327	338	TCTCTGCTTAATCATTGTCGT	55.062	21	ACACCACTTGAAATACTCGAA	55.187	21	201
TRINITY_DN81952_c0_g1	(TGAATT)2	12	678	689	TTAGCTGCCATTTTAGATCCA	54.968	21	TATTGATGCCGATACTGAGTC	55.026	21	201
TRINITY_DN6494_c0_g1	(GGAGAA)2	12	2143	2154	TTTTAGGATTATTAGGGCCGG	55.125	21	AATAACCTGATCTCTTGGTGG	54.985	21	182
TRINITY_DN3029_c0_g1	(CTCCAT)2tctgtaaaacctcacaacatttatcttcttctgctgcaagtttacttgaacccccagaggaaaacacgagatttggagag(GAGAAT)2	104	3039	3142	ACTGGCTCTTTCTTATTGTGA	54.851	21	CTATCTGAGCTACTTTCCTCG	55.073	21	239
TRINITY_DN3029_c0_g1	(GTGACG)2(GTGATG)4	36	3289	3324	GGCACTGAAAGTAGTAAGAGT	54.991	21	ATCTTTGACTCAGCAGATCAA	54.939	21	127
TRINITY_DN3029_c0_g1	(TTCAAA)2	12	4131	4142	CTTCAGAGATTCCCAGAACAT	55.004	21	TTTGACCCTGTTGAAAACTTG	55.077	21	229
TRINITY_DN3029_c0_g1	(GGC)4	12	4666	4677	CCAGGATAAGATCGAAGTCTC	55.042	21	CCTCAGGATCCTAGAGCTC	55.372	19	239
TRINITY_DN217162_c0_g1	(TCCAAA)2	12	341	352	TAGCTATAGATGCTTGAACGG	55.026	21	GGAATGCTAGTCAATTGGTTC	54.914	21	159
TRINITY_DN217162_c0_g1	(GGAACG)2	12	834	845	TAAACTTATACGGCATGCAAC	54.668	21	TGCGCTTTATTTGAATTCGAT	54.93	21	122
TRINITY_DN212656_c0_g1	(GTCCTT)2	12	666	677	CCTTGCAGAAGTCACTAAAGA	55.549	21	CATTTCCAATACCTCAACGTC	54.959	21	199
TRINITY_DN62118_c0_g1	(CCTCTC)2gccagtacttga(ACGG)3	36	701	736	GTTGCGATGATCAGGGTATC	56.093	20	GATGATGGACAAGTTTAGGGA	54.998	21	165
TRINITY_DN62118_c0_g1	(CGT)4	12	864	875	TCCCTAAACTTGTCCATCATC	54.998	21	CAAGCCTGTCATGTTCGA	54.969	18	138
TRINITY_DN68446_c0_g3	(GCCATT)2	12	2667	2678	ATAATCGAGAAATGCAAACGG	55.025	21	GATTTGGTGGTCTATTTCGTG	54.959	21	227
TRINITY_DN169268_c0_g1	(ACC)4	12	1671	1682	GCTCCACCACATATATCGAAT	55.338	21	TTGCTTGGATTTGGAATGAAG	54.988	21	197
TRINITY_DN169268_c0_g1	(CAAGAG)2	12	2008	2019	AAACAAGGCAAAACTGTCAAT	55.033	21	TACAGACGGTGATTGTGTAAA	54.923	21	249
TRINITY_DN23438_c0_g1	(GTCCGA)2	12	678	689	CTGGTCACTACGTCAAGATG	55.622	20	GATCTGGATGAGGAAAGAGTC	55.209	21	170
TRINITY_DN148200_c0_g1	(CTATAT)2	12	342	353	TGTACTTGGTTATGCTAGGTG	55.043	21	CGACAGATGATAAAGACCTGA	54.882	21	174
TRINITY_DN29438_c0_g1	(GTTTTG)2	12	390	401	ATTTCAACTAACGGTGAACTG	54.445	21	TCTGGACTTGTTTCATGCTAT	54.919	21	110
TRINITY_DN24265_c0_g1	(GACAAG)2	12	429	440	ACCAACCTAATTCACATCCAA	55.083	21	CATAACAACGTGCTCAATGTC	55.902	21	241
TRINITY_DN24265_c0_g1	(CCAAGG)2	12	796	807	CTTTTGATCAACTCCACCATC	54.838	21	CTTGAACGAAACCATGTCTC	54.656	20	165
TRINITY_DN24265_c0_g1	(ATCCTC)2	12	1185	1196	CTCTTCTGCATGGTCTCTATC	55.306	21	ATCAAGAGGACGAGGATGTT	55.949	20	113
TRINITY_DN24265_c0_g1	(GTCAAG)2	12	1935	1946	TCTCCTTGCCATCTTCGA	55.142	18	CATCCATGATCATCTCGTCG	55.923	20	227
TRINITY_DN24265_c0_g1	(TTGCCT)2	12	2407	2418	GATATCGTTCTTACCGAGCC	55.561	20	ATGAAAGGAGGGAAGTTGAAC	55.77	21	176
TRINITY_DN16768_c0_g1	(CCGCGC)2cgtcatggcgatcgttttcgaggccaatgtccacgccctcgaccccgtcggcggatgctaccgccttacgctcgagatgcgccgccgaa(TCGCGC)2	113	337	449	TTCACAAACTCTTCGGCG	55.655	18	GGTATAGAGATCGCACGAATT	55.406	21	228
TRINITY_DN16768_c0_g1	(TGGGCT)2	12	703	714	AGATGCGAATTAGTGTACGAT	54.959	21	AACAAGAAACAAACAGATCGG	54.994	21	243
TRINITY_DN90070_c0_g2	(GTC)4	12	573	584	TCTGTGTCATGACGGTATTC	54.921	20	GAAGAAGGACGATGGACAG	55.039	19	156
TRINITY_DN294016_c0_g1	(GTTCAT)2	12	324	335	GTTAACATCTGGTCTTGAGGA	54.962	21	TCCATCAAATAGCTCGTTCTT	55.03	21	242
TRINITY_DN99442_c0_g1	(AGGAAA)2	12	2386	2397	GATGTAGCTGGAGATATGGAC	55.077	21	ATTTCGAAGTGTTTATGCTCG	54.991	21	220
TRINITY_DN7542_c0_g1	(ATGCTT)2	12	1008	1019	AACCCTTCTTTTCTTCTCCAA	54.932	21	ACAGTGTTGATCAAGAGCATA	54.952	21	236
TRINITY_DN7542_c0_g1	(CCAACA)2ccaattactacaacaatgcctatggtaatggctatcacaattccaagcttagctcctgaatcttgctggtt(CTC)5	98	1312	1409	ATCATCTTATTGCCAGCATCT	55.109	21	GCTAAGTATCAGCACACTTTG	54.978	21	236
TRINITY_DN7542_c0_g1	(AACCAC)2ataagaagatgaaggaaggtagcagaagttggtccacctgttccatcccttgatggcctctgggtattcaagatgct(TTTGGA)2ggagaattctggactctgaattgctcagctgtgcatgagatccccataactga(ACCAGT)2	166	2247	2412	TGGTTCCAATGACAGTTAACT	55.047	21	GGGTCTGGCTTTATTTCTTCT	55.557	21	237
TRINITY_DN8782_c1_g1	(GGCGGA)2	12	1946	1957	GAGAAAACGAACAAGGAGAAG	54.846	21	CATTGAGGAAGTTTGAGTGTG	55.079	21	143
TRINITY_DN60496_c0_g1	(TAACCC)2	12	316	327	TTGATGGATGGTGAAGTCTAC	55.03	21	CCTATGTTTCAGATCGATGGA	54.917	21	244
TRINITY_DN11753_c0_g1	(ATC)4	12	794	805	AGCTACAGTGACCCTCTTATA	54.929	21	AGCAGGAAATAAAGAGAGCAT	54.972	21	245
TRINITY_DN11753_c0_g1	(CCGCTT)2	12	1307	1318	GTTCAATCGAAGCTGATAACC	55.053	21	GAGACTGGGAGAGGTAGG	54.585	18	195
TRINITY_DN20086_c0_g1	(CCAACA)2	12	540	551	AAACATGGGTAGGATCTGATG	55.053	21	TAGAGAAATTGGAGGTTTGCA	55.115	21	232
TRINITY_DN132977_c0_g1	(ACATCC)3	18	372	389	ATGTGATCGAGAAATCTGTGG	55.776	21	GCCATAGAATCCGTATCCAAA	55.532	21	231
TRINITY_DN132977_c0_g1	(ACGGCA)2	12	566	577	GGAGATGGTGAACTGGATAC	54.94	20	CGTCTTCTGGCTTGTATTTCT	55.993	21	167
TRINITY_DN35959_c0_g2	(ACTGCT)2	12	1806	1817	GGAGACTGAATTTGGACTACA	54.962	21	AATGTAAAACAAGCTTGACCG	55.345	21	233
TRINITY_DN151164_c0_g1	(CCCGCT)2	12	397	408	GTTCTTCCCAAACCGATCC	55.903	19	GTTTGAGACTGAGAAGGGTG	55.701	20	240
TRINITY_DN32340_c1_g1	(CTG)4ctcctgctccatctgagagatcatctcgctctgtcggaggatctctgtcagctcagccactga(CCT)4	87	511	597	TATTCCTGCCTTCCTCTGAG	56.021	20	ACGATGATCTACGAGGACTAT	55.237	21	168
TRINITY_DN115959_c0_g1	(CCCACA)2	12	349	360	GATATGTGGACCCTGGTTTTA	54.978	21	TGCCACATTTCTTCATCATTG	55.087	21	201
TRINITY_DN50803_c0_g1	(CCGAAG)2	12	651	662	CTCTCGAACCCTCCTTTAAAT	55.027	21	GAAGTAAGGATAGCGTTCAGA	54.892	21	197
TRINITY_DN131003_c0_g1	(ACAACT)2	12	367	378	GCTCAGAATGCATTGAAATCT	54.892	21	TTCTATGGACAAAGCTACTGG	55.03	21	182
TRINITY_DN43420_c0_g2	(TTCAAT)2	12	1066	1077	TTTCCATCTTCAAGTTTTGGG	54.541	21	AAGCCATTTCAAGTGATGTTC	55.016	21	109
TRINITY_DN17537_c0_g2	(TATCAG)2	12	369	380	GAAAATAGGAGGAAGTGAGCT	55.014	21	AAGACGGGTAGAGTTAAACAG	55.004	21	235
TRINITY_DN1299_c0_g1	(AGTCGG)2	12	2476	2487	TCGAGTTGAACTTGGACAC	55.106	19	CATTCGGGCTCATCAATTG	54.541	19	240
TRINITY_DN86189_c0_g1	(ATTAAA)2atcg(TAAT)3	28	391	418	AGGAGATTTTAGTCAAACCCG	55.597	21	AATTCGCTTTGCAGTTGTATT	55.029	21	177
TRINITY_DN12360_c0_g1	(CAT)6	18	429	446	CTCTCCGTCTTCATCATCTAC	55.073	21	CTGAGGAAAGACATGGAGAAT	55.004	21	195
TRINITY_DN12360_c0_g1	(GAGGG)3	15	2602	2616	GCAAGCACAGTAGAAAGAAAA	54.994	21	ATTGAAAGATTTGAGTCGCTG	54.87	21	213
TRINITY_DN9252_c0_g1	(AATTTT)2	12	426	437	GTCCAATTACTCTCACTGTCA	54.994	21	GGATCAAAATTCAAGAGAGGC	54.902	21	100
TRINITY_DN240942_c0_g1	(TTCTTA)2	12	518	529	TGTTGGTCTTTTAACGCAAAT	54.879	21	GAGTCGATCCAGAACAAAATG	54.978	21	217
TRINITY_DN240942_c0_g1	(TTTTCG)2	12	769	780	CATTTTGTTCTGGATCGACTC	54.978	21	AAAAGGCGATAATTTCATGGG	54.853	21	221
TRINITY_DN164140_c0_g1	(AATAAA)2	12	400	411	AATTCTGATACCAAAGCAAGC	54.805	21	CCTTGTGGTTTCTTTCAACTA	53.951	21	101
TRINITY_DN105943_c0_g2	(GAT)5	15	848	862	ATGCAGAGAAAATTTCATCGG	54.905	21	TATCCATGATGCCAAAGTCAT	55.024	21	249
TRINITY_DN105943_c0_g2	(AGAAAA)2	12	1065	1076	ATGACTTTGGCATCATGGATA	55.024	21	TGATGATGAACTTGAAGAGCT	54.939	21	242
TRINITY_DN105943_c0_g2	(CAATCT)2cgacaaaaacagcccccgatgaatgaaccaaggcacagttcatctggatcatctataaatctgggcggatcgtcgac(CAAATT)2	101	1388	1488	GATACCATCGAATCCAAATGC	55.155	21	ATAAAGGTGCATGTGATTGTG	54.808	21	215
TRINITY_DN49420_c0_g1	(CGGAGC)2	12	314	325	TAAAGTGGAGGTTGTGCTAC	55.004	20	ATCAACGGAGGTGGACAT	55.431	18	192
TRINITY_DN49420_c0_g1	(CCCT)3cgaacgcatcgacgggcgacccggctcctccattcgcacgaggaatgccgctgaggggcgacgagatcgacgaacgctgccagctgcccgtacggg(CGTGAC)2tcgcact(GACGGG)2	139	443	581	CCCGTCCCATACCTCCTC	58.128	18	GTCCGCAACCTCTCCCAG	59.734	18	249
TRINITY_DN49420_c0_g1	(GAGAGG)2	12	1254	1265	AGAGTAGGAGGTAGCCATG	54.847	19	CTTCTTCCATCCTTCTCCTTT	54.903	21	109
TRINITY_DN119548_c0_g1	(CTGTTT)2	12	375	386	CCGCTACTTTTGTTTTCTCTT	54.718	21	AGAAGCAAAGGAGTACAACAT	55.131	21	113
TRINITY_DN21610_c0_g1	(AACTAC)2	12	459	470	AAAGTTCGTTCCCAAGTTGTA	55.659	21	GAAGGACTAATTGCAGGAGAA	55.308	21	159
TRINITY_DN4849_c0_g1	(GAATAA)2	12	1573	1584	GTGGCATATGTGTAAACTGAC	54.959	21	GATTTGCTGCACATGTATCTT	54.905	21	209
TRINITY_DN4849_c0_g1	(CAGGAT)2tttctacccctccaggccaaagaacaccccgaaatcccattcacaaccctgcaagtcaaaacactgtctcatgcttcgctgaaacgggatcttg(GCTTAA)2	118	1972	2089	AAGGGCTATTTCGTATATGCA	54.864	21	ATGCAGAGTATCGTTATCCAG	55.013	21	203
TRINITY_DN4849_c0_g1	(TAACCA)2	12	2296	2307	CTGGATAACGATACTCTGCAT	55.013	21	ACCCTCTGAAAGAAAGACAAA	54.965	21	235
TRINITY_DN6597_c0_g1	(CGATCC)2	12	823	834	GAGATGTCGAGGTGGTAGA	55.253	19	ACTGGAAGGAGTGGAACA	54.815	18	190
TRINITY_DN6597_c0_g1	(ATCTTC)2	12	2399	2410	ATCTTGTATATCCTCTGCACG	55.013	21	AGAACAGTGAGAGGAATGATG	55.036	21	234
TRINITY_DN6597_c0_g1	(GACAAT)2	12	3227	3238	AGCAAATTGAACGCATCTATC	55.013	21	TGCAGTAAAGGAATGCTATGA	55.001	21	187
TRINITY_DN6597_c0_g1	(GGAGAA)2	12	6396	6407	TTTGATATTGCTTTTGGGTGG	54.968	21	CAATTCATCCATGGCTTTCAA	55.055	21	152
TRINITY_DN6597_c0_g1	(ATACTA)2	12	6604	6615	TTGAAAGCCATGGATGAATTG	55.055	21	TGAATAGGAATCAAGAACCCT	53.911	21	145
TRINITY_DN43761_c0_g1	(TCCGCC)2	12	417	428	CGTTTGTAATCGCTGAGAAAA	55.209	21	CAGTTGCTCATGTTTGGAC	54.624	19	237
TRINITY_DN118249_c0_g2	(CTT)4	12	493	504	AAATCCAACTCTCCCAAAACT	55.284	21	CCATCACAAAAGCAATAACCA	55.001	21	174
TRINITY_DN143465_c0_g2	(TGGACA)2	12	2265	2276	AAGCATACGAGTTACAACCAT	55.32	21	GGCAGCTTCTCTATGTACATA	54.637	21	223
TRINITY_DN143465_c0_g2	(TTAGTC)2	12	2454	2465	CTCTGGCTTCTGTGTATAGAC	55.251	21	AACAAAGGTCATGCAATTGAA	54.823	21	149
TRINITY_DN90083_c0_g1	(GAACCC)2	12	419	430	GAATATCTCGACGTCCTCAAT	55.054	21	TAATGGTGAGAAGCGTGAC	54.949	19	203
TRINITY_DN154279_c0_g2	(GGAAAG)2	12	342	353	GAGCACAAGATCATGGAGTAT	55.181	21	AAGTTTTGGTTCTCGAGGC	55.747	19	209
TRINITY_DN56513_c0_g1	(GCTTGA)2	12	435	446	GAGATCGAAGGGAGGTGAA	55.833	19	ACACACACTCTCCTCTCG	55.562	18	232
TRINITY_DN56513_c0_g1	(CGGGAG)2aatgagaacgagagtcggattgggcgtgggtgatgccggagggtccatgaagc(GCT)4tgctgagcggcgtgtgcgagagcggcagggtggccgaaaggaggacc(GTAGGG)2	136	670	805	GGTATGAGGAGGCGAGTT	55.663	18	CTCCCTTCTACCCCTACG	55.017	18	239
TRINITY_DN56513_c0_g1	(GTAGGG)2	12	1109	1120	TGAGGTTGGTGAGGGTAG	55.026	18	CGACGATCAGGACATGTC	54.998	18	168
TRINITY_DN96532_c0_g2	(CATCAC)2	12	392	403	GTGACACTCATCAAATGCATT	55.115	21	ATTCTCAGCCTCTCTTTTCTC	55.033	21	201
TRINITY_DN74042_c0_g1	(TGTTGG)2	12	575	586	GTACTGTGCTCCATCCCC	56.715	18	CTGGAATTGAATTGGGCTTAC	55.16	21	219
TRINITY_DN4044_c0_g1	(CTTTT)3	15	813	827	AAATTTCGTCTTATCTCAGGA	52.296	21	GACATGCCTTACAACGAAATT	55.136	21	145
TRINITY_DN4044_c0_g1	(AT)9	18	1831	1848	CTGTTTCTGCTAATCTCATGC	55.032	21	ACTCATTTCAAGAGTTGGTGA	55.066	21	193
TRINITY_DN8085_c0_g1	(CTG)4atgtagagaatctggaatccactggtgatcatgtggagaatccaaaacccgctgctg(TTGATC)2	81	1745	1825	TTCTGTTGATCATGTGGAGAA	54.854	21	TCTCTACATGATCACCAGAGA	54.952	21	149
TRINITY_DN8085_c0_g1	(TTGAAT)2	12	3027	3038	TCATGGTTGAGAAATTCGAGA	54.965	21	CAACTCAAAAGAGGCAGAATC	55.142	21	194
TRINITY_DN38594_c0_g1	(CTCCGA)2	12	1112	1123	GATCACTTTTCCGGCGAA	55.384	18	TCTCCTACCTCCAGAGCTA	55.307	19	239
TRINITY_DN38594_c0_g1	(TAC)4	12	1528	1539	GAGTTTGAGGCGGTTGTAG	55.96	19	GAGCAGATGATGTTACGAATG	54.869	21	243
TRINITY_DN38594_c0_g1	(GGA)4tatgaatgaatggggagggtggagagtgcggtatatataacggggagtgtggggcccgcacgtgatg(GTATGA)2	91	1647	1737	CATTCGTAACATCATCTGCTC	54.869	21	CACTCAACCACTTGCATTAAA	54.965	21	218
TRINITY_DN112870_c0_g1	(AAAAAG)2	12	382	393	GAGAGTCGCTGTTTTAAACTC	54.953	21	AGGATAGTCGTTGTTTGAAAC	54.167	21	189
TRINITY_DN273156_c0_g1	(CCTCCC)2	12	348	359	AAGGAGAAAGAGGAGAAGGAG	56.079	21	GGTGAGAGGCGGAAGAGG	59.104	18	190
TRINITY_DN162925_c0_g1	(TGTA)3	12	347	358	AGTCTCCTCTGCATCATATTG	54.891	21	TGTCGTTTCAAGTAGATGACA	54.943	21	113
TRINITY_DN22531_c0_g1	(GGGGAG)2cgccgaactgctgaggaggaggatattgttgtggaggaggtgctccgtactgtccttgaggcgcaccata(TTGCTG)2	94	1249	1342	GTGTAGGTTGGACGTATTGTT	55.921	21	CAGTATCAACAACCTCCTCAG	55.709	21	214
TRINITY_DN22531_c0_g1	(GAG)5	15	1600	1614	CTTGATTGTATTGCCCTTGAG	54.905	21	CCATGTCAAATAGCGAATCAG	55.11	21	189
TRINITY_DN95696_c0_g1	(AATATA)2	12	585	596	TGTCGAGTTCAGATCAATTCA	54.997	21	AGTTCGTGGATCCCTTTTATT	54.896	21	207
TRINITY_DN95696_c0_g1	(TTGGG)3ttttcgggttaggtcaggtcgatttgtg(AATATT)2	55	709	763	GGATCCTTAAAATGACGTTCG	55.066	21	AAACCAATTTTGAAGGCGAAG	55.864	21	222
TRINITY_DN10063_c0_g1	(GCCTAT)2ctcacggccactctcgtagttgtcatctcaatcgctcttctcccattctttaactt(CACCAA)2	80	306	385	CTTCATTGAGAGTAGCTAGCA	54.869	21	ATAGACTCGGCAAAAGGAAG	55.162	20	233
TRINITY_DN58078_c0_g4	(TTTTTC)2	12	817	828	GAGAACTGTAAGCGTTTGTTT	55.035	21	TGAATCATGTGAGGTAGCAAT	54.988	21	231
TRINITY_DN273579_c0_g1	(GGCGGT)2	12	689	700	CACATGTCCTCAGAGTCTC	54.337	19	CAAGTGGTTGGATGATAACAC	54.851	21	240
TRINITY_DN28701_c0_g1	(CGT)4	12	351	362	AGTGACAGCTCCTTCGTC	56.284	18	GTGGATCGGCTTTGAGTT	54.928	18	130
TRINITY_DN5438_c0_g1	(ATGTAT)2	12	2513	2524	TACAAGCTTCATTTCTAGGGG	54.998	21	ACTCTTTCATTCTGCTCTACC	55.046	21	108
TRINITY_DN5438_c0_g1	(TATGCA)2	12	2664	2675	TACAAGCTTCATTTCTAGGGG	54.998	21	TTCTTTAGATGCTTGCAAGTG	54.774	21	244
TRINITY_DN14550_c1_g1	(GGAGAA)2	12	302	313	AGAACGTTTGAGTAGATGGTT	54.894	21	CACTCAACAATCTGACCATTT	54.384	21	101
TRINITY_DN14772_c0_g1	(TGGTTC)2attcagtgcatcggcacaaacagccgataaagatcgttc(AGCTCA)2agtatctggtcaaaaagacggtgcgttgagctcatcacaaggtacaggtggaaaatcacaagctcaaac(TGAAGT)2	144	1552	1695	AAGTTTCCGGTACATACAGTG	55.636	21	GATGTTTGACCACTAGCTGAT	55.681	21	205
TRINITY_DN14772_c0_g1	(ACAAAA)2	12	2512	2523	TGGATTCAAGGGTAAAATCGA	54.913	21	ATCAGTTGGTGTTGTTTTAGC	54.962	21	175
TRINITY_DN14772_c0_g1	(TTTGAA)2	12	2906	2917	TGTCGTCAGAGAAACTAATAA	52.019	21	ATAGTGTATGCGGTGTGTATG	55.589	21	211
TRINITY_DN14772_c0_g1	(AAAC)3	12	3233	3244	CGCTGCCAAAACATTTTAATC	55.025	21	GTAAAACATCGCCATCACTAC	55.066	21	229
TRINITY_DN99279_c0_g1	(AAAACC)2	12	1768	1779	AGCATGATTTGACAAGGAAAC	55.016	21	ATATTTTGAACGGCCATCTTG	54.885	21	181
TRINITY_DN99279_c0_g1	(AT)7	14	3460	3473	TCTCTAATCGTAACACCATCG	55.003	21	GTTGAATAAAATGTTTGCAGCA	54.74	22	166
TRINITY_DN38572_c0_g1	(CCG)4	12	316	327	ACTCATCTCGGACCTCAAG	55.851	19	AATCACGTTGTAAGGGCC	54.906	18	250
TRINITY_DN38825_c0_g1	(GGCGAC)2	12	1036	1047	AGCAGCCTCAGACTTAGG	55.561	18	CTTCTTCCTCTTCTGTCGC	55.37	19	245
TRINITY_DN38825_c0_g1	(CCT)4	12	1400	1411	GACAGAAGAGGAAGAAGCG	55.37	19	CTCCTCACCATCCTCCTC	55.314	18	237
TRINITY_DN38825_c0_g1	(AGGGGA)2ggaggttcttggcgaagggg(GTT)4ggaagaggggaggagcgttggacgc(GGTT)4	85	1529	1613	GTAGGCGAGGTTGGATTG	55.13	18	CACACTCTTTCCTAGCCATC	55.551	20	161
TRINITY_DN105794_c0_g1	(CCAATG)2	12	353	364	TTCTTGTGGGTCTGATGAAAT	55.103	21	AGACTATCAATTGCTTCGTGA	55.062	21	208
TRINITY_DN93008_c0_g1	(TTC)4	12	395	406	CAAACTAGGGGCCTAACTAAA	54.91	21	TATGAAACCTTGGCAAATTGG	54.968	21	146
TRINITY_DN136575_c0_g1	(GGCGAG)2	12	595	606	TAAGAACGGTAAGAGTCGAAG	54.87	21	CTGGGTCTTTGCTCTTCC	54.913	18	146
TRINITY_DN49389_c0_g1	(ATTTGA)2gcgttgtgttacttttttcttaactccctctgatttttttgcctgaatgtatg(GCGATT)2	77	392	468	TTGTTGATGGCTTTGTTGTAG	54.965	21	AAGAAAGTCAGTCCAGTGAAA	54.998	21	187
TRINITY_DN136565_c0_g2	(TCTTCG)2	12	411	422	TCATTATAACCGTCGGACAAA	55.068	21	AATCAATTGCATCACGATCTG	55.003	21	221
TRINITY_DN20998_c0_g1	(GAG)4	12	1352	1363	GAGAGGGACATGAGGAGG	55.314	18	CTTCATCAGCGTCTTCACC	56.049	19	192
TRINITY_DN21696_c0_g1	(TGACTA)2	12	890	901	TATACCTTCATCCTCCTCTCC	55.064	21	GGACACTCGAACACAAATAAG	54.925	21	229
TRINITY_DN265544_c0_g1	(ACCGCG)2	12	599	610	TGTAAGGAGGAGAGGTTAGTT	55.044	21	TACGAGTATGGCCGCGAT	58.246	18	199
TRINITY_DN113141_c0_g1	(GGCCTT)2	12	584	595	CAAGTAACACGGTTCCCTTA	55.018	20	ATGTCCCTCCTCCTCAAC	55.087	18	238
TRINITY_DN113141_c0_g1	(GGAGGT)2	12	1372	1383	ATCGTTTTGGGTGAAGCATT	56.212	20	TCAAATGACAACAAACCCATC	54.933	21	223
TRINITY_DN81947_c0_g2	(GAGCCG)2	12	370	381	CCTGGCTGGTACTCGTCC	59.107	18	CTGCTCATGAGGCTCTTG	55.126	18	197
TRINITY_DN21697_c0_g1	(CGTTTT)2	12	1032	1043	CCATGATGATTGTGAGAGAGA	54.826	21	TATTTAATCAGAAAGGGGCGA	54.697	21	176
TRINITY_DN23854_c0_g1	(TC)6	12	1032	1043	GTCGTTATATCATCCTGCTCA	55.026	21	TCTTCATCTTGAGCGAGTTAG	55.188	21	231
TRINITY_DN23854_c0_g1	(AAGATG)2	12	1187	1198	AACGTCCTCATCTTCACTAAC	55.376	21	TATACGATGCAGGTGATCAAG	55.303	21	197
TRINITY_DN246788_c0_g1	(CCCCCA)3	18	302	319	CTTCACCAACATCCAGGAC	55.507	19	TGAGGGTGAGAACAGAGG	55.048	18	236
TRINITY_DN22377_c0_g1	(CATTGA)2	12	1263	1274	AGAACATAGATGGAGGAGGAT	54.938	21	AGCCTTTCCTCTTCTCAAATT	55.087	21	178
TRINITY_DN69936_c0_g1	(AGCACA)2	12	839	850	GTCTCAACTCGGAAAACAAAA	54.94	21	GTAGCAATTCTCCCAGTTTTC	54.848	21	231
TRINITY_DN29854_c0_g1	(AG)21	42	394	435	GAGGTGAAAGAATACAAGGGA	54.929	21	GGATCCAATTCCCTTTCAAAA	54.29	21	231
TRINITY_DN29854_c0_g1	(ACCTTA)2	12	576	587	GAGAGAGAGAGAGAGAGAGAG	54.933	21	CTTCTAGATGTTGGGAGGTTC	55.402	21	199
TRINITY_DN29854_c0_g1	(TGAAAA)2	12	1873	1884	AATCCCAATAACCAAGCAAAC	54.965	21	AAGCCGTTTCAAGTTTCTTTT	55.074	21	113
TRINITY_DN29854_c0_g1	(AATTGG)2aataaaggaagaaagggtaaggtactcactcttgtagaacttgagcatggagagggcgattttaactccagcgccatcggcctcgtctcccgaag(TAGGGT)2	119	2220	2338	CGCGATAAGAGAATAGGAAGT	55.054	21	TACAACCCTAAACCATACACC	54.923	21	231
TRINITY_DN100238_c0_g1	(CTCACA)2	12	395	406	AAGAATGGCTGAGCACAAT	55.038	19	AAAATACACGCAGGGATCAG	55.824	20	168
TRINITY_DN306274_c0_g1	(GTGGGG)2	12	355	366	AGAAGATGTTGCCAAAGATGA	55.482	21	TCCTAATCGTCAACCAAACC	55.377	20	186
TRINITY_DN11780_c1_g2	(GAACGA)2	12	1148	1159	TCATGTCCTGCTCGTTTG	54.969	18	TGTAGTGGTCCATCTTGTAAG	54.684	21	222
TRINITY_DN52704_c0_g2	(AACGTA)2	12	497	508	ATGTGGATCCATTTGTTGAGA	55.171	21	ATTCACTTCAATTTCACCAGC	55.016	21	140
TRINITY_DN52704_c0_g2	(TTGCT)3	15	792	806	AAGAGAATGAAGCAGGAAGAG	55.314	21	TTTACACTAACATTGCCGTTG	55.085	21	247
TRINITY_DN199231_c0_g1	(CAATGC)2	12	916	927	AATTGCATATTGAACGAGACC	54.641	21	TTGGAAATTTTAGCATGCGAA	55.013	21	150
TRINITY_DN44811_c0_g1	(AAAT)3	12	352	363	AGTAGATCGGTCATACTCCAT	55.096	21	TGTTATCTGTACTTGCTTTTACA	53.993	23	117
TRINITY_DN204917_c0_g1	(CCGCGA)2	12	402	413	GAAGAAACGATCGAGAGTAGT	54.953	21	CTGGAAGGAATAATAACCGTA	52.465	21	245
TRINITY_DN9916_c0_g1	(CCG)4	12	1077	1088	GAGTACGAGTCCTTCAAGAA	54.189	20	CCCGATGGTAAAGAAGTAGC	55.642	20	168
TRINITY_DN9916_c0_g1	(CTCCAT)2	12	1502	1513	AAATCCGCCGAATAATACGAT	55.636	21	CAACCGTATTCCTCTCGATC	55.483	20	233
TRINITY_DN102076_c0_g1	(CTT)4	12	352	363	TTCTTTAACCTGTGCAGTTTG	54.898	21	GTTTGCAGATACCCTAGTCTT	55.027	21	178
TRINITY_DN26176_c0_g1	(AAGCTG)2(AACCTG)2	24	337	360	AGGACTATTCTGAGACGTTTG	55.09	21	GCTGTTTGATTGCTCTTAGAC	55.248	21	232
TRINITY_DN9316_c0_g2	(TCTT)4	16	328	343	ATCCTGACTTTTGATACACCC	55.277	21	ATTTCCACAACACACAATCTG	54.952	21	175
TRINITY_DN9316_c0_g2	(TTTAT)3	15	1562	1576	GGAGTTTTGAGTTGGGAAATC	55.026	21	CGAGTTTGAATGATGCTTCTT	54.87	21	151
TRINITY_DN187079_c0_g1	(AAAC)3	12	323	334	TATTGCGCGAACATGTTATTT	54.943	21	TCAATTGAAAGCACATCTCAA	54.007	21	249
TRINITY_DN187079_c0_g1	(AATT)3ggataatgcatttgaaaatgacatgagccggccatatggata(CATAC)3	69	470	538	ACAAACGCTCTAAATCAAAGG	54.784	21	AGCCATATATTGACTTGGTGA	54.387	21	248
TRINITY_DN72535_c0_g1	(CCAGCA)2	12	1500	1511	TCGATACATGACTATTTCGGG	55.039	21	GGTGCGTAATTTAATCGTTCA	54.984	21	137
TRINITY_DN72535_c0_g1	(CTGAAG)2	12	1998	2009	AAATGCAGATGTGATTATGGC	54.94	21	GAATGTAATTAGGTCGCGATG	54.956	21	211
TRINITY_DN26177_c0_g1	(CGGTCG)4	24	416	439	GTTGCGGTTGTGATGATTC	55.124	19	CAAGCACCATCACTTCAAC	54.624	19	244
TRINITY_DN26177_c0_g1	(CCG)4	12	590	601	GTTGAAGTGATGGTGCTTG	54.624	19	GGAGAACAGGCCGTGCAG	60.744	18	130
TRINITY_DN21539_c0_g1	(GCCAAA)2	12	1095	1106	AATAAAATTTTCACGCTGCCT	54.997	21	TGGTACTGCAACATCAATCA	54.964	20	189
TRINITY_DN277343_c0_g1	(GTGGGA)2(GGA)7*	30	422	451	CCGTCTTCATGTACTCCTG	54.74	19	CAGCAGCGCCCGAAACTA	60.434	18	222
TRINITY_DN8760_c0_g1	(TATTAA)2	12	410	421	TCCTTCCCTATCACTTCTTCT	55.101	21	ATCTTTGTTGTGGTTCATGTG	54.952	21	167
TRINITY_DN8760_c0_g1	(CAAATC)2	12	604	615	CACATGAACCACAACAAAGAT	54.952	21	ACTATGTATGGGAGATGGAGT	54.952	21	248
TRINITY_DN32886_c0_g1	(GAT)5	15	591	605	GTTGCCTCAAGATGGTATACT	55.095	21	CCAAACCCTAAATCATGTGTG	55.096	21	218
TRINITY_DN32886_c0_g1	(TAGGAT)2(TTGT)3*	23	1546	1568	TTGTTGAACCTTTATGCGAAG	55.073	21	GGGTTCCAAAGAGAAAATCAG	54.738	21	232
TRINITY_DN32886_c0_g1	(ACAA)3(AATCCT)2*	22	3386	3407	GGGTTCCAAAGAGAAAATCAG	54.738	21	TTGTTGAACCTTTATGCGAAG	55.073	21	232
TRINITY_DN32886_c0_g1	(ATC)5	15	4349	4363	CCAAACCCTAAATCATGTGTG	55.096	21	GTTGCCTCAAGATGGTATACT	55.095	21	218
TRINITY_DN176693_c0_g1	(CTTTCT)2	12	907	918	AGCAAGCTTGGACTTATACAG	55.681	21	ATCCAGTAAGTTATGCCTGAG	54.803	21	177
TRINITY_DN176693_c0_g1	(GCC)4	12	1181	1192	TCTCTTCGCTCTCTCGTT	54.924	18	AAGGAAAGACTACAACGGAAG	55.558	21	213
TRINITY_DN20796_c0_g1	(GAGCAT)2	12	1226	1237	GATTTTGCACCCATTAACCAT	55.033	21	CAAACAAACCTGGATTGATGA	54.643	21	234
TRINITY_DN20796_c0_g1	(TGCCAA)2	12	1602	1613	CCACAATCTTCTCCACCATAT	55.053	21	TTGAACTTGAAAATCCCGATG	54.755	21	231
TRINITY_DN288735_c0_g1	(CGAGAT)2	12	315	326	ATCATCACACCTCCAACATC	55.12	20	CTCTCTCCATCCAATACCTTC	54.901	21	148
TRINITY_DN215666_c0_g1	(CGTACT)2	12	313	324	CATGAAGATGGAAGAGATCGA	54.936	21	GACCGAGATACTCCTTAACTC	54.711	21	148
TRINITY_DN9543_c0_g2	(GCC)5tttctacttccaccaacccct(CCAGAG)2	48	343	390	TGAAGAGGAAAAGGGAGGT	55.069	19	AACAAATCGAAAATTCCCCTG	54.997	21	218
TRINITY_DN33904_c0_g1	(ACCACA)2	12	1766	1777	GTTTCTCAATTGGCCAAAGAT	54.984	21	TCTCAAATGCCATAACAAAGC	55.096	21	234
TRINITY_DN33904_c0_g1	(AATTGG)2	12	1902	1913	GCTTTGTTATGGCATTTGAGA	55.096	21	TGAAGCAATTGAAAAGCATGA	54.923	21	182
TRINITY_DN33904_c0_g1	(TCCTTC)2	12	2818	2829	GATGTGGTGTTTCATGAGATG	54.937	21	GTTCAATGAGGGAGAAGGTAA	54.929	21	204
TRINITY_DN78_c0_g1	(ACGTGA)2	12	591	602	GAGATGTTCAAGAGGGTTTTC	54.494	21	GTTCACCCTTATCCCGTAC	54.693	19	231
TRINITY_DN78_c0_g1	(TTGGAC)2	12	2029	2040	CCTTGATCACATCTTTCCTCT	55.004	21	AATGGTGTGCTGTCAACTATA	54.933	21	237
TRINITY_DN1723_c0_g1	(CTTCTC)2	12	409	420	GAACCGCAATCTACCTCTG	55.424	19	GAAACAATTATGAAGGCGAGG	55.296	21	145
TRINITY_DN1723_c0_g1	(GATAAA)2	12	1118	1129	AGAGCATATATCCCCTCAAGA	55.021	21	ACACTTGAAACCAATTACTGC	54.962	21	170
TRINITY_DN181342_c0_g1	(CTGGGC)2	12	572	583	GCAGGGCCTTCATGTCGG	60.826	18	AAGCACTTGATGGGTCTG	54.464	18	191
TRINITY_DN7687_c0_g1	(AAATAA)2	12	971	982	ACTTGAGATGGTACCTTGATG	55.017	21	TCGCTACACTTCTCAACAATT	55.56	21	228
TRINITY_DN7687_c0_g1	(CCAATA)2	12	2113	2124	GTTCCAGAAAATTCATGCACT	55.016	21	TATATTCCCGTTCTGTAGAGC	54.37	21	151
TRINITY_DN69738_c0_g1	(TCTG)3	12	304	315	TATGGCAAATTTACAACAGGC	55.077	21	CAATAGCGACATCAACAAGTG	55.625	21	241
TRINITY_DN50982_c0_g1	(AACATC)2	12	602	613	GGCTCAAATTTACTGCATTCA	55.096	21	AGATATTCTTGAGGCAATGCT	55.04	21	209
TRINITY_DN50982_c0_g1	(CAACAT)2tt(CAATCA)2	26	799	824	AGCATTGCCTCAAGAATATCT	55.04	21	TCTGATGCTTAGACGACTTTT	54.994	21	230
TRINITY_DN50982_c0_g1	(ATAATT)2	12	1516	1527	GAATTTCCAGTCAGCACTTTT	54.949	21	GGACTGCTTTCAATTGTTTCT	54.949	21	237
TRINITY_DN50982_c0_g1	(AAACGA)2	12	1878	1889	AGTACCGAAGAAAATGTCACA	55.187	21	GATTTGTTGACGATTCCTCTG	54.978	21	215
TRINITY_DN50982_c0_g1	(CGAAAA)2	12	2343	2354	TTTGGATTGAGCAATGAACTG	55.02	21	CAATTGTTGCGTTTGAATGAG	54.981	21	240
TRINITY_DN50982_c0_g1	(CACCGT)2	12	2635	2646	CATTAACGATCACAATGCCAT	54.984	21	ACCTTCAACCTTTAACCTTCA	54.945	21	146
TRINITY_DN100972_c0_g1	(TAGATA)2	12	418	429	AAGAAGAAAGGGTAGCAGTTT	55.031	21	CACATGAAATTAAATATGACCCA	53.1	23	218
TRINITY_DN20710_c0_g2	(TGGTTG)2	12	1436	1447	GGTGCTAGAGTTTCAAGTTTG	55.088	21	TTGTCATTCGGAAAACTCAAG	54.721	21	179
TRINITY_DN20710_c0_g2	(AAACCG)2	12	2344	2355	GAGTAAGTTTTGTGCACCTTT	54.895	21	AAGAACATACATGCATACCGA	55.11	21	238
TRINITY_DN20710_c0_g2	(CGTTAG)2	12	3998	4009	GGACGCAACAAAATGAAGTAT	55.136	21	GAATCAAACTGTCACTTGGTC	55.088	21	227
TRINITY_DN20710_c0_g2	(TTTGGA)2	12	5587	5598	GTTGTTTACATGATAAGCCGG	55.308	21	TATTCGCAAAAGCTGTCAAAT	54.755	21	206
TRINITY_DN20710_c0_g2	(TTTTGT)2caatttcatccaaaagtaaatcgacagcgtcactggtacgaccagaaagtacagccaaatgtggaattgttgtggttggtgtggttgc(TTTTGG)2	112	6368	6479	ATACCCATGAATTCTTCGTCA	54.718	21	TGACCGTAATACAACATGGAA	54.959	21	225
TRINITY_DN20710_c0_g2	(AGTACC)2	12	6810	6821	GATTTAACTGAACCGATGAGC	55.053	21	CCCAATTGGTGATATGCAAAA	55.036	21	192
TRINITY_DN20710_c0_g2	(CTTTGC)2	12	6991	7002	TCAGTATTTGTGCGAACATTC	54.896	21	GAAACCAACTATGTCATTGCA	54.755	21	186
TRINITY_DN20710_c0_g2	(ACCAGC)2	12	7134	7145	GCAATGACATAGTTGGTTTCA	54.755	21	GGCTATGTTTGCTAATCGTTT	54.927	21	185
TRINITY_DN20710_c0_g2	(TATT)3	12	7927	7938	AGCTGGCATTTTGTTTGTAAT	54.887	21	TAGTGTTGCATCCAGTACAAT	54.933	21	235
TRINITY_DN48636_c0_g1	(TTCATT)2	12	362	373	TCGTTTTGGAAAGCAAATGTT	55.432	21	TGGAACTAATCTTTCACGGAA	54.878	21	249
TRINITY_DN48636_c0_g1	(CACTGA)2	12	749	760	TTTGAGGATTGATTGCTACCA	55.184	21	ATCCAGTTTACGAGTCAATGT	54.962	21	100
TRINITY_DN28583_c0_g1	(GCACAG)2	12	2220	2231	AAGGCTCAAATGACTATGACA	54.919	21	GACTAAGTTGTTGTGCATCAA	54.721	21	222
TRINITY_DN28583_c0_g1	(GCAA)3	12	2467	2478	GATGCACAACAACTTAGTCAA	54.721	21	AAGCACAAATCTCATGAACAC	55.048	21	210
TRINITY_DN43213_c0_g1	(CAC)4	12	903	914	AACGTCAGATTAATTCCACCA	55.224	21	TGAGAGTATTGCCAGTAATCC	54.816	21	167
TRINITY_DN39111_c0_g1	(TGTTGC)2	12	387	398	GTTTCTGTTCTGGTTGTGATC	55.088	21	AGCAACATCAAGATCAACAAC	55.048	21	231
TRINITY_DN39111_c0_g1	(TGTTGC)2	12	576	587	CATTTCTTAGTTGTGTCGTCC	54.925	21	ATGATTGCGATAAAGGGAAGA	55.066	21	189
TRINITY_DN38552_c1_g1	(ATTGAC)2	12	499	510	ACGGCAAGAAGAAGGAGAT	56.026	19	TAAAGAACACATGCCTTTTCG	55.073	21	189
TRINITY_DN15958_c0_g1	(CTTTTC)2	12	451	462	TGTGAATGTTCTGTAGCGTTA	55.297	21	ATCCTTATTTGCCCTGTACAA	54.866	21	245
TRINITY_DN33111_c0_g1	(TTGATT)2	12	399	410	GTAGCCCCGATAAATGATGTA	54.975	21	AACGCTACAAAGGATTTCAAC	55.07	21	189
TRINITY_DN22356_c0_g1	(AGACAA)2	12	1088	1099	AGTGTCCCAAACCTAAATTCA	55.014	21	CCCCTTGTGTATACTGGAAAT	54.965	21	145
TRINITY_DN307367_c0_g1	(CGGGGC)2	12	301	312	TTGACGGTGAGCTGGTAG	56.27	18	CTTCTTCGTCAAGTCGGTG	56.015	19	222
TRINITY_DN307367_c0_g1	(ACGCTC)2	12	414	425	GAGCGGCTCGTCGAAGGA	61.812	18	GTTCCCCTTCGTCTTCAC	54.976	18	229
TRINITY_DN92900_c0_g1	(GGT)4	12	360	371	GCACTCTAATGGGTGACTC	55.005	19	TCTCACCCATCTCAATCTCA	55.247	20	250
TRINITY_DN29874_c0_g1	(GTCACA)2	12	510	521	AAGTACTCAGCATCTCACATC	55.145	21	CTTGACGAACGATGTGATTG	55.152	20	225
TRINITY_DN29874_c0_g1	(TTACCA)2aaacc(GTGACT)2	29	697	725	CTACATACATCCCAACCACAT	55.066	21	CACCTTCACTACCATGACC	54.899	19	171
TRINITY_DN170014_c0_g1	(CAAGCA)2	12	736	747	TGCTCAATGTGTAAACAACTG	54.997	21	GCTGATTCCAATTTAACTGCA	55.096	21	240
TRINITY_DN170014_c0_g1	(GGTGAA)2	12	1243	1254	TCATGAAGAAGATAGCGAGAC	54.978	21	GATTCCAAATCGCGTAATTCA	55.038	21	210
TRINITY_DN6802_c0_g1	(TCT)5	15	484	498	TTCACACAGCTGTACATTTTG	54.997	21	TGATCCATTGCTCAATCTCAT	55.043	21	163
TRINITY_DN6802_c0_g1	(TGATGT)2	12	1994	2005	TATTGTTTGCGAAGATCTTGC	55.233	21	TCTGATCAATAAACTCAAACTTC	52.784	23	183
TRINITY_DN1318_c0_g2	(TCTCCA)2	12	1963	1974	TCGTTGTCTTCAGTAAACCAT	55.187	21	GATGAAGGCTAGATACGACAA	54.959	21	189
TRINITY_DN1318_c0_g2	(CTC)4	12	2193	2204	TTGTCGTATCTAGCCTTCATC	54.959	21	ACTTCCTTGACTGTCATCATC	55.326	21	236
TRINITY_DN1318_c0_g2	(GGACAT)2	12	3397	3408	GTCTGTCCTACTACGGTTATG	55	21	CTTGAAGATAGAGCCCTGAC	54.961	20	212
TRINITY_DN3860_c0_g1	(TCTTCC)2	12	1692	1703	AGAGGTCAAAATGGTGGTAAA	55.014	21	TTGGAGGAGGTGAAGAGG	55.01	18	195
TRINITY_DN3860_c0_g1	(ATGT)4	16	2362	2377	AGGACTAGCTTGCATATTTGT	54.985	21	GAGGACCTAGTTCCTTGTAAG	54.779	21	204
TRINITY_DN22444_c0_g1	(ACGT)4	16	1433	1448	GCTTGAGGTATTGATCGGATA	54.994	21	TGGAGCTCGAATAATTGGTTA	54.731	21	153
TRINITY_DN5490_c0_g1	(AGATG)3	15	469	483	CATTGGATGTGCTAATTCCAG	54.972	21	CGTACAAATGGCTCATACTTG	55.056	21	150
TRINITY_DN5490_c0_g1	(GTGCCC)2	12	2918	2929	TTGTTCTGTGATCGGACAAG	55.715	20	TTCCAGATGAAGTATGAGGGA	55.471	21	122
TRINITY_DN23480_c4_g1	(CA)6	12	422	433	ACACACACCCAAAACTTAAAC	55.087	21	TGGTATCGATCAATGAGCATT	55.166	21	227
TRINITY_DN1918_c0_g1	(TCCTAC)2	12	1395	1406	AGTCAGAGAAACATGTCCAAA	55.066	21	CAAATCAAGAAAAGTGGCACT	55.227	21	219
TRINITY_DN1373_c0_g1	(TGGTGA)2	12	579	590	GCACCAGAATCTCTAGTCAAT	55.113	21	TGAAGAATCGAACATCAAACG	54.928	21	201
TRINITY_DN1373_c0_g1	(TTCTGC)2	12	1779	1790	CTTGTGATTCTTGCATGGTAG	54.937	21	GAGTCTCTAATTGCTCCTTCA	54.768	21	247
TRINITY_DN74667_c1_g1	(CACAAC)2	12	331	342	CATACCTGCTCTCCGATATG	54.928	20	TTGCGGAAGAAGATCATGG	55.279	19	145
TRINITY_DN25421_c0_g1	(TTATAA)2	12	537	548	AGCTGAGACTTGAAGAGAAAA	54.803	21	GCCCAATAATAAAGATGCCAG	55.016	21	214
TRINITY_DN129740_c0_g1	(TACATG)2	12	346	357	AACATTCGATTCCATTTGCAT	54.775	21	CAATACGACAAATCCATAGCC	54.817	21	186
TRINITY_DN16160_c0_g1	(TCTTTT)2	12	442	453	AACAAACGAGCAGGTCATATA	55.043	21	TCTATTTCCGTCACAAATCGA	55.087	21	169
TRINITY_DN99259_c0_g1	(GGTTGA)2	12	782	793	ATCGTCTTTCTTCAGTTGGAT	54.949	21	GCTAACCATTATTCAGCCATG	55.048	21	184
TRINITY_DN99259_c0_g1	(TCCACA)2	12	1294	1305	TTTGGGTGGTGCAATTTTAAA	54.998	21	TGCTAGTTGGACTCGTAATTT	54.975	21	158
TRINITY_DN24179_c0_g1	(GTGATA)2	12	467	478	TTATGACAGCTGCACATGTAT	55.379	21	TTGTTAGGAGACAGCTACAAG	54.994	21	207
TRINITY_DN22635_c0_g1	(GAAAAG)2accccaaagcaaacacccaacagcaactccagcaagaagaaggt(TGGCGA)2ccggaactggagcatgcagaggagatgcgatggcgacgacgcaacaccgaccgggagaccgccgaccggaagagcgagaaggcggagcagcatcgtcgga(GATCTG)3ctgaagga(GATCTG)2	206	378	583	ACTAAACAACTAAACCACAAAGA	54.349	23	CGATGCTGCTCCACCGTC	60.888	18	247
TRINITY_DN22635_c0_g1	(CAGATC)2tccttcag(CAGATC)3tccgacgatgctgctccgccttctcgctcttccggtcggcggtctcccggtcggtgttgcgtcgtcgccatcgcatctcctctgcatgctccagttccgg(TCGCCA)2accttcttcttgctggagttgctgttgggtgtttgctttggggt(CTTTTC)2	206	1356	1561	ATGCTGCTCCACCGTCAG	59.733	18	ACAAACTAAACAACTAAACCACA	54.875	23	249
TRINITY_DN22635_c0_g1	(CTTGGT)2	12	1777	1788	TTGTTAGACTGGGTTTGTTCT	54.978	21	ATCAGAAACAGGAGAAAACCA	55.034	21	179
TRINITY_DN74666_c0_g1	(TTTGAG)2	12	349	360	TGATAATGTTACCCCTCGTTC	55.12	21	AGCTCAATGGTATGACAGAAA	54.919	21	114
TRINITY_DN14570_c0_g1	(TTCTCG)2	12	607	618	TAGGTTACATGTGATTGGGTC	55.011	21	GTTTTCCAGATTACGGACTTG	54.893	21	233
TRINITY_DN77116_c0_g2	(GCTTTC)2	12	418	429	GTTAATGTAGGATTTGGCACC	54.895	21	AAAAGGCTAGTCAGAGTTCAA	54.783	21	149
TRINITY_DN288799_c0_g1	(GATGAA)3	18	366	383	TAAGATCGTACACCCATTCAC	55.151	21	GTACGATCTTAACTCCCACAT	54.859	21	185
TRINITY_DN288799_c0_g1	(GATGAA)3	18	540	557	GAATAGCCCATCTTTCGAAAC	55.022	21	GAGCAAACCAAACATAACAGA	54.688	21	248
TRINITY_DN2646_c0_g1	(TCAAAT)2	12	2413	2424	AGAGAAGTTTGTGCATGGAAT	55.762	21	TGAGGTTTCTGGTTATCTGAC	54.962	21	182
TRINITY_DN2646_c0_g1	(AAACTA)2	12	2819	2830	ACTTTCCAAATGACAATCCAC	54.64	21	GAACAACCTGAAGCTCATTTT	54.949	21	220
TRINITY_DN2646_c0_g1	(ATCACT)2	12	3216	3227	TTTCGACTAGACATCAAGACC	55.102	21	AATTTGTCTCCGATTTGCAAA	54.933	21	118
TRINITY_DN93259_c0_g1	(TTGCTG)2	12	669	680	TGCATAAGATGACAGTGGATT	54.988	21	ATTGACATTCTGAGTCTCACA	54.592	21	104
TRINITY_DN130675_c1_g1	(TGTTTG)2	12	592	603	ACATGATAAACCGTTACCACT	54.942	21	TGTTACTTGAGCGCTATACAT	54.863	21	171
TRINITY_DN130675_c1_g1	(TTTTGG)2	12	733	744	TCAAGTAACAGGACGAAGAAT	54.616	21	ATTTGAACACAGCCAACTTTT	55.033	21	250
TRINITY_DN5023_c0_g2	(AAAT)3cacgagcaaggactaatcagcatttaatgtgttctaacaatcgcaaggcccccca(CAC)4	79	1456	1534	CCCAACTCCTTGTCCTATAAA	54.615	21	GGGTTTTCAGGATTTTGCTTT	55.455	21	247
TRINITY_DN303490_c0_g1	(CCTCTC)2	12	327	338	GAATACGCAATCCACAAGC	54.898	19	GGGCTTGGTGAGTTTTCC	55.864	18	168
TRINITY_DN170944_c0_g1	(GTCAAC)2	12	556	567	CTTCCGAGAACAACAAGGAG	56.093	20	TCACGACGGGCAGAGGAC	61.371	18	205
TRINITY_DN225531_c0_g1	(GGT)4	12	346	357	AAATTTGTACCAGACCAAACC	54.552	21	ATCTCAGATGTTTCTCACCTC	54.755	21	235
TRINITY_DN30510_c0_g1	(GCGCCC)2tcatcgcgacagccctcagcgacgccgg(CGCCCA)2	52	418	469	TACATACACCACGGACAGAA	55.913	20	ATCGTCGGATGGCTCTGG	58.867	18	174
TRINITY_DN30510_c0_g1	(GACGAT)2	12	946	957	GACAGCAACAAGAAGGTTATT	54.395	21	GATTGTGGTACTGCTCAAGG	56.137	20	223
TRINITY_DN38783_c0_g1	(ACAA)3gagaacaagcaaagaaagaacactaaataccaacaacaaaacattatattttttcattctgtgcgtcaaaagttgacttga(TTTCTT)2	105	364	468	AACGTCAATGGAGAGAGAAAA	55.175	21	TTTTGATCGATGTCTTGTGTG	54.82	21	224
TRINITY_DN38783_c0_g1	(AAATAT)2	12	2603	2614	TAGTTCAGTGCTCAAACAAAA	53.887	21	TGAAAGTGTTGCAAGTAGAGT	55.388	21	248
TRINITY_DN69582_c0_g1	(GGCGGG)2gtgggctcgcc(CGAGCG)3	41	329	369	GAGCTACCACCAGACGAG	56.473	18	GGAAAGCAAACAATACGATGA	54.864	21	176
TRINITY_DN28570_c0_g3	(GAG)4	12	500	511	GATTCAACGGCTCATTCTTC	54.79	20	CTCCTCTCCTCCTTCTCC	54.569	18	250
TRINITY_DN6063_c0_g1	(ATTTT)3	15	352	366	TGAGATTTGAAGAACGGGTTA	54.878	21	TCAGAGTTGAGAGAGAGAAGT	55.115	21	233
TRINITY_DN6063_c0_g1	(CTTTTG)2	12	1907	1918	GCACTTTTAGCCTTCATTTGA	55.029	21	GTAGAAACATTACCTGCGAAC	55	21	177
TRINITY_DN9100_c0_g1	(GGAGGT)2	12	448	459	CCGATTGATCCTATTCTGTGT	55.194	21	GATCGGAGCTAGATTGGTTTA	54.927	21	154
TRINITY_DN244580_c0_g1	(TGAATT)2	12	393	404	TTGCTTAATCTACGTTCACCA	55.267	21	CATTTGCTATAATCCACGCAA	54.997	21	159
TRINITY_DN2500_c0_g1	(CTAA)3	12	715	726	TAAAACGTACGTGACATACCA	55.045	21	GGTTTTGCACTGATAAATCCA	54.721	21	212
TRINITY_DN2500_c0_g1	(CCG)5	15	2338	2352	CAATTCTTCTGGGGTTGAAAG	55.016	21	TCGTTGTGGTGTTCATGAA	54.97	19	226
TRINITY_DN2263_c0_g1	(TACAGA)2	12	396	407	TGCAACAATATCATCCCAGAT	55.024	21	TGTAGTCTTTCTTGTTGGGTT	54.978	21	137
TRINITY_DN5188_c0_g2	(TTGAAG)2	12	2627	2638	AACTTCTGGATTACATCTGCA	54.919	21	GAAGGTTGTTGGTAAAAGTCC	54.972	21	108
TRINITY_DN14583_c0_g1	(TTTCCC)2	12	470	481	AGTTGGGGTTGAGTAATTTGA	55.014	21	CGACTTTGTGCAATGTATCAA	55.17	21	245
TRINITY_DN14583_c0_g1	(ACTGAG)2	12	1294	1305	CCTTCTGTGATTTGGTTGATG	55.115	21	GTCGCTCATCTGTCAACTC	55.78	19	115
TRINITY_DN126004_c0_g1	(ATCGTC)2aga(CATTTC)2	27	324	350	TTTAGCTGCTGTTCTCTTACA	54.897	21	ATTTGTGGAAGAAACAGTCAC	54.607	21	220
TRINITY_DN4835_c0_g1	(TTGCAG)2	12	454	465	GTAACAGGTAAAGCTGAAACG	55.206	21	AATCCTGTTTTATTTTGGGGC	54.933	21	212
TRINITY_DN4835_c0_g1	(ATTTCA)2	12	575	586	GTAACAGGTAAAGCTGAAACG	55.206	21	AATCCTGTTTTATTTTGGGGC	54.933	21	212
TRINITY_DN4835_c0_g1	(AGCCAC)2	12	846	857	TGCCGAATTAACGTTCAAATT	55.054	21	TTTCCATTCCAGATCTCCTTC	54.985	21	189
TRINITY_DN13185_c0_g2	(ATTGTT)2	12	556	567	GTGACTCAATACTGGTTTTGA	53.776	21	TGTTGAATCTGCATGTTTCTG	55.051	21	223
TRINITY_DN13185_c0_g2	(ACTTAA)2	12	1179	1190	ACCAACACATGAAAAGGTAGA	55.047	21	GTCAATATTTCGAAGCAGCAT	55.013	21	232
TRINITY_DN105473_c0_g1	(GTC)4	12	424	435	GATTGTAAGGCGGATATGGTA	54.975	21	TCCAATTTGTATCGCATCAAC	54.93	21	132
TRINITY_DN131749_c0_g1	(CCAAAG)2	12	483	494	GAATGAGAAGGTTGAGGAGAA	54.949	21	CTCCGCATAGAATACATCAGT	55.013	21	240
TRINITY_DN19185_c0_g1	(TGC)4	12	1579	1590	TAAACCAAAGCCGAAACAAAA	55.071	21	GGATTGATTACTGTGGTGGAT	55.346	21	126
TRINITY_DN27019_c0_g1	(GCTCAA)2	12	328	339	CTCATCAATGGAGTACGATCA	54.949	21	CTAGCACACTTCTCCTTGATC	55.8	21	240
TRINITY_DN268050_c0_g1	(TGTTTT)2	12	370	381	ACAACCGAGATTGAAACTTTG	54.994	21	ATCATTTCGGGATCTCAAGAA	54.704	21	240
TRINITY_DN268050_c0_g1	(TTTATT)2	12	811	822	CCGTGCTCATTATTTAAAGGG	54.994	21	CTTGTCAACACTTGGTCAAAA	55.109	21	235
TRINITY_DN268050_c0_g1	(ATCCGA)2	12	1113	1124	GTTTTCAGATGCTTTGAACCA	55.239	21	GCAACATTTCTAAACGAGTGT	55.101	21	249
TRINITY_DN52791_c0_g1	(TTTTGA)2	12	1243	1254	TCTCTAAAGCCTACACAACTG	54.994	21	CAAAGATCCTGCTCATGATTG	54.991	21	248
TRINITY_DN72439_c0_g1	(AGGAAG)2	12	509	520	AGCTGGAAAATCTAGGGTTTT	55.067	21	CCTCTTCTAAAGCACTACGAA	55.102	21	137
TRINITY_DN72439_c0_g1	(TCT)5	15	1097	1111	CCTTCACTCCATGGTTCTATT	54.985	21	TTTGAGTGTTCCAGAGCATAT	54.919	21	228
TRINITY_DN1631_c0_g2	(TCA)4ttttgtctgggctattgatatcgatggagaatccagtgggagccctctgatcacccgcgctgtgaggggtggcgacaacaggggtgccgc(TAGGGT)2	114	1969	2082	ATCGCTTCCTAGACCTACTC	55.568	20	TCTCGTAAAATATGGGGCAAT	55.047	21	208
TRINITY_DN99397_c0_g1	(ACA)5	15	971	985	GAAGAAGCTACAACTTGCAAA	54.994	21	TTTACTTCGAGGTATGGATGC	55.493	21	151
TRINITY_DN116862_c0_g1	(TTC)4	12	441	452	CTATGGGGATCAAAGTTCCTG	55.721	21	ACTTTGCGGAATAGAGGAAG	55.162	20	226
TRINITY_DN7253_c0_g1	(AGAA)3	12	1350	1361	TGGCCTTATACTAAAGTTGCA	54.913	21	TCAGTACATCAGTAGGGTGTA	54.876	21	235
TRINITY_DN7253_c0_g1	(TTCGTG)2	12	2372	2383	ACTCTCAGGTGGTATCAAATG	55.017	21	CCAGGAGTATAGAGAAGGGAT	55.051	21	196
TRINITY_DN80208_c0_g2	(GAGGTG)2	12	313	324	GCTAGAGATTCCCAAATGACT	55.082	21	ATCGTTGAAATTTGGTCATCC	54.818	21	244
TRINITY_DN50699_c0_g3	(GATTTC)2	12	1777	1788	TCATACCGGGGACATTATTTC	55.156	21	GAAGTATTGGGTGATGCATTC	54.981	21	160
TRINITY_DN50699_c0_g3	(ATCTTC)2	12	4397	4408	CGGCGATGAATTTGTTAGAAT	55.025	21	ATTTGGAACTGAAGAAACGTG	54.994	21	206
TRINITY_DN157348_c0_g1	(AGA)4	12	471	482	GAGAAGGAGGAGGAGAAGAG	55.767	20	AGAATCTACACCCTATCCCTG	55.634	21	246
TRINITY_DN34949_c0_g2	(TAAAAA)2	12	327	338	AGCAAGAGGTATTAGAAAGCT	54.336	21	TAAGGAGTGGAGTTTTGGATC	54.929	21	239
TRINITY_DN11773_c0_g1	(ATGCTT)2	12	1436	1447	ACAAAACCACCCATTAACAAC	55.123	21	GTTTCATTCCCTCAGGTTTTC	55.026	21	216
TRINITY_DN50623_c0_g1	(TGGACT)2	12	395	406	AATCATCGAATCTTTGAACGC	55.326	21	ACTTATCACGTCGAGTAGAAC	54.965	21	212
TRINITY_DN59011_c0_g1	(ACCTTT)2	12	424	435	ACCGATGCCTTAATTCTGTTA	55.011	21	ACCAAGCTGTGAGAGGTC	56.141	18	168
TRINITY_DN179959_c0_g1	(TAAAGC)2	12	311	322	TTTTATTTCCTCATGCCCTCA	55.152	21	CTCAAGCAAAATCTGTCACAA	54.984	21	162
TRINITY_DN10638_c0_g1	(TTGCTG)2	12	652	663	CAATGAATCTGCCACTTTTGA	55.02	21	GAGAGAGAGTTTTCAGATGCT	55.065	21	163
TRINITY_DN101333_c0_g1	(GGC)4	12	348	359	AGATCAAGAAAGCGTATCGTT	55.443	21	CTGGAGAACATGTCGAAGG	55.341	19	232
TRINITY_DN484_c2_g1	(CACC)3tgaatctcaacacccctttcgcgattaatcagaacagattacaataaaccaaatccccctcccaaatgaattg(ATTCGA)2	97	2032	2128	ACATCTCCTTTGTTCTTCACA	55.066	21	ACAACAAACAAAACAGAGCAT	55.065	21	185
TRINITY_DN246446_c0_g1	(GTT)4ttgtgcgtctgatcttg(ATCGGT)2	41	344	384	CTCTCATTCACATGCACAAAA	55.051	21	CAAATGCCATCGATGAAATCA	55.26	21	210
TRINITY_DN246446_c0_g1	(TTGGTT)2	12	595	606	TTTCACAAACTTGGACGAAAA	54.748	21	AAGTTTCAATGATGTGTTCGT	54.332	21	156
TRINITY_DN38546_c0_g2	(CGGAGG)2ggcgcttcttcgacttggactttgtcggagcggggacgggcgcaggagcgggctcctcgtcgtcctcctccatc(TCG)4aggaggtcatcgagaccaaggtcgtcctccatcgtctgctcctcctcga(CCT)5	162	433	594	GAGAGCTTGCCCTTCTTC	55.024	18	GATGGGCGATGGAGGATG	57.29	18	241
TRINITY_DN38546_c0_g2	(ACCCTC)2	12	704	715	CATCTTCACCGCCTTCTTC	56.021	19	GTATTCCTTACTACACCGCC	55.366	20	248
TRINITY_DN47042_c0_g3	(CTGCTC)2cggctcctacccctgctccggctcaggcagcccctactccgttcaccactcccgctcct(GCTGCA)2	83	322	404	GTCTTTCCTACTTGTTCCTGA	54.894	21	GGAGAGGAGATTGTTGATGTC	55.773	21	196
TRINITY_DN47042_c0_g3	(GGCGCA)2	12	1285	1296	TACTCTTTAACAAGGCCAACT	54.762	21	CTTCTCCAGACCCTCAATTTC	55.957	21	164
TRINITY_DN129_c0_g1	(AAAG)3	12	315	326	GAGACAAGGAAGAGATCAACA	54.981	21	AGAAGTGAGAAGAAAGAGAGC	54.997	21	164
TRINITY_DN129_c0_g1	(TCCAAC)2	12	2479	2490	TATGCAACTGGTTCCTTGTTA	55.128	21	GTGTCTTTGTGCAAACAGAA	54.958	20	210
TRINITY_DN129_c0_g1	(TCGA)3	12	3129	3140	AACCTTCTCCTCAGTGATCTA	55.133	21	AATCCTACATCTCCAACGATC	54.914	21	228
TRINITY_DN129_c0_g1	(GGAA)3	12	3251	3262	AACCTTCTCCTCAGTGATCTA	55.133	21	AATCCTACATCTCCAACGATC	54.914	21	228
TRINITY_DN24028_c0_g1	(GACG)3	12	3434	3445	AGATCATGTACAAGAACGGTG	55.72	21	TCGAAGAAGCCCGACAAC	57.333	18	247
TRINITY_DN24028_c0_g1	(GCCAAC)2	12	3603	3614	CTTCTTCGACAAGGGCTC	55.074	18	CATCACCTTCTGCTCCATC	55.369	19	178
TRINITY_DN24028_c0_g1	(AGGCCA)2	12	4090	4101	CGAGCATCAACAACAACG	54.927	18	GAGTAGAGCGGGAACAGG	56.447	18	250
TRINITY_DN24028_c0_g1	(TGGCCG)2	12	4384	4395	ATGGAGGCGACGATTGAG	56.841	18	CCTTCTCGAGCATCTCCT	55.349	18	148
TRINITY_DN39991_c0_g1	(ACCGAG)2	12	671	682	GGACTTCTTCAAACTACACCT	55.172	21	TACCTCTTTATCCGAGTCGTA	55.098	21	151
TRINITY_DN244356_c0_g1	(GAG)5	15	475	489	AGTGGTAGAATGGGTAGGAG	55.326	20	CTATCCTCACACCTCTCCAA	55.655	20	139
TRINITY_DN149376_c0_g1	(TGAT)3	12	635	646	GTTTACATCTACTGGTTTGGC	54.861	21	GAGTTACAAGTCGGTGATC	52.865	19	137
TRINITY_DN87605_c0_g1	(TGGAAC)2	12	303	314	AGACAAAGTGACAAGAAGGAA	54.998	21	CTATCGTGGCTATACATTGGT	54.994	21	180
TRINITY_DN87605_c0_g1	(TGGAAC)2	12	480	491	AACAAAGTGAGGAGAAGGAAA	54.965	21	TATTTGGATCCTCTGCTCTTG	55.085	21	167
TRINITY_DN18566_c0_g2	(CCGTCG)2ccgtgggctccaca(GCGACG)2	38	388	425	GCATGCTTCTTCTTCTCTTTC	55.236	21	GCATGCTTCTTCTTCTCTTTC	55.236	21	119
TRINITY_DN18566_c0_g2	(TCCTCT)2cctccattctctactgctgctg(CAAGCT)2c(CGCCGG)2	59	724	782	CAGTTTGATGACTTGTCGATC	55.009	21	GAAGCCTGACTCATCTTCTC	55.28	20	164
TRINITY_DN238392_c0_g1	(TGAAT)4	20	389	408	ATTAAGTGAAACGATTTGGGC	55.105	21	TCAACCACGATTCCTTTCTAA	54.878	21	129
TRINITY_DN229585_c0_g1	(CCCCGA)2	12	331	342	TTGTCGTTGATGTCGGAAA	55.089	19	GTTCAGTCTCCATCTTCACC	55.481	20	163
TRINITY_DN22342_c0_g1	(TCGGGT)2	12	1196	1207	GACATGAGAATTGTGCATGAG	55.305	21	CTATCAAGGAAATGGTGGAGT	54.985	21	233
TRINITY_DN22342_c0_g1	(ACTCCA)2	12	1356	1367	TTGGTACCTTATGTTAACCCC	54.89	21	ATCCAAATCCCCATGTACAAT	54.888	21	189
TRINITY_DN317666_c0_g1	(CACCAA)2	12	609	620	AGAACTTTCCCTCATCAAACA	55.034	21	ATGCTTTCCCCAAACCTTAAT	55.689	21	247
TRINITY_DN5362_c0_g1	(AT)7	14	846	859	ATATAAGCCGCTAGATCCAAC	55.058	21	GCCAAGTTCAACTCCATGTAT	56.22	21	146
TRINITY_DN5362_c0_g1	(ATGGCT)2	12	1037	1048	CTCCTTTGAATGAAGTCGGT	55.383	20	AGAAATACTCATCAGGTGGTG	55.017	21	220
TRINITY_DN5362_c0_g1	(TCCCAC)2	12	1180	1191	TACGTTGAAAAGTAGACCTCG	55.429	21	TCCAGATATACAACAAACCCC	54.978	21	138
TRINITY_DN279567_c0_g1	(TCATCC)2	12	325	336	TCAATAAAGACTCGCCAGAAT	55.03	21	ATGAAGGAGTCGTCGAGG	55.727	18	157
TRINITY_DN8686_c0_g2	(CCAT)3	12	914	925	CGCCTACAGTATATTCAATGG	53.983	21	ACAATTCGAAATCTACCACCT	54.929	21	198
TRINITY_DN20395_c0_g1	(CACCTG)2	12	464	475	CATAGCAAAATCAGACGGAG	54.211	20	CTAACTACTTCGACAACAGGT	55.035	21	240
TRINITY_DN20166_c0_g2	(GAGAGG)2	12	1231	1242	ACCGAAACGAAATCTCTAGTT	55.004	21	GCATCTATTTCAGGTACGTTG	54.784	21	207
TRINITY_DN22240_c0_g1	(AGGTCG)2	12	1283	1294	CACAAGTTCCACATCGAGG	55.951	19	GTTCCACCATTCCATCATCT	55.087	20	144
TRINITY_DN22240_c0_g1	(GGA)4	12	1420	1431	AGATGATGGAATGGTGGAAC	55.087	20	TGAACGGAAGACTCGTAGA	55.121	19	241
TRINITY_DN16038_c0_g2	(TTC)4	12	351	362	GGAGGGAAGTATGTACGAAC	54.997	20	TTCCGAGAAACAGGAACCTAA	56.59	21	225
TRINITY_DN16038_c0_g2	(AGGCAC)2	12	474	485	ACGTATTCTTCTTCTTCAGGG	55.058	21	GAAGTGAAGTCTCCTATTGCT	55.046	21	230
TRINITY_DN5962_c0_g1	(TTGAAG)2	12	916	927	CTAACCTATCCTTTGCTGTCA	55.03	21	TCGAGAACATAATGAAGCTGT	55.062	21	176
TRINITY_DN5962_c0_g1	(CATCGT)2	12	2020	2031	CTCATTGCTACGAAACTCTTC	54.737	21	GAGAAGAGAAAGGGAGATACG	54.975	21	208
TRINITY_DN12478_c0_g1	(GAT)4	12	551	562	ATTCGATCCAAGTTGTTCAGA	55.243	21	TCAATGGAAATGTATCGTGGA	55.014	21	221
TRINITY_DN164117_c0_g1	(ACGTCT)2	12	470	481	GTCAACCTCAAGATGGATGA	54.757	20	AAATGACTCGGACCTTGATG	55.454	20	142
TRINITY_DN17728_c0_g1	(CCG)4	12	488	499	AAGATAGTCAGGGGAGATGAT	54.938	21	CTTGATTCTTCTGCAAAACCC	55.672	21	230
TRINITY_DN17728_c0_g1	(AAG)4	12	1429	1440	ATCTGTTTCTTCTACTGGTGG	54.949	21	TCACCCATGAAAGAAGAGTAC	54.962	21	248
TRINITY_DN17728_c0_g1	(GATATC)2	12	2133	2144	GAAAGCCGGGTATTTGAAAAT	55.074	21	GAGATACCTATTTCGTGAGGG	55.023	21	191
TRINITY_DN48978_c0_g1	(GTGGAT)2	12	772	783	TAGTGACCTTGGTGACGTT	55.902	19	CATCCGTCACGAGAAGATC	55.261	19	119
TRINITY_DN1434_c0_g1	(GAGGAA)2	12	781	792	GGAGTGTTTATAAGGGGACAA	54.91	21	ACTCGTATACCAAGAGTCTCT	54.991	21	219
TRINITY_DN1434_c0_g1	(TGAATG)2	12	1875	1886	ATAATACGAGGCCAAACAAGA	55.011	21	TGTATTCAAGTGCGTTCAATC	54.896	21	109
TRINITY_DN78306_c0_g2	(CCCCCA)2	12	645	656	AACTTTCTTACCCCTCTCCTA	55.012	21	ATAAAATCACGAGGCATTTGG	54.885	21	153
TRINITY_DN78306_c0_g2	(CCCCCA)2	12	882	893	AACTTTCTTACCCCTCTCCTA	55.012	21	ATAAAATCACGAGGCATTTGG	54.885	21	153
TRINITY_DN19848_c0_g1	(ACTCGC)2	12	524	535	TAACGGTTACAACTCTTTCGA	54.965	21	GATCTTCTCAAGTCCATCTCC	55.209	21	214
TRINITY_DN19848_c0_g1	(CCCTTC)2	12	1794	1805	CTCCTCTACAAGTACGAGATC	54.459	21	TAGTGGTCCGCGAGATCTTT	58.529	20	242
TRINITY_DN6106_c0_g1	(GAATTT)2	12	494	505	TTTAGTCTTTCATGTGCAGGA	55.147	21	AACGAAAGAGAATGCCTTAGT	55.24	21	118
TRINITY_DN6106_c0_g1	(ATAAGA)2	12	1326	1337	TAGTACTCCGGCTTTGATTTT	54.942	21	CGAACCAGGATCAAGAATAGA	54.849	21	129
TRINITY_DN6106_c0_g1	(TCCTCT)2	12	2377	2388	AACATAAGCATAGATCCGGAA	54.502	21	GCTTAGCGGTTATTTGAATCA	54.655	21	117
TRINITY_DN6106_c0_g1	(AGC)4	12	2871	2882	ATGAAGAACCGCTACGTTTT	55.695	20	CTTAGAAGGGTCAGAATCGTC	55.536	21	186
TRINITY_DN6106_c0_g1	(TTGGA)3	15	3068	3082	GAAGCTGGAAAGATTTGATCG	55.314	21	AAACTTGAGTGTGTTGCATAC	54.994	21	213
TRINITY_DN8741_c0_g1	(TTG)4	12	1440	1451	GTCCAGCGTTAACAAGAAATT	55.07	21	AATTATATATCCAGGGCTGCC	54.952	21	180
TRINITY_DN164230_c0_g1	(TTGCAT)2	12	710	721	ACATTTAAACTGGTGACCTCA	55.047	21	AGATGCAGACTCCCAAATAAA	54.886	21	130
TRINITY_DN273714_c0_g1	(GGAGGT)2ggattcggt(GGA)5cctggcggacccggcggcttcgaaggccagcaccacggcggtggaggtggtggggcaggcttcggcggtcct(GGA)4	120	375	494	GGGTTCGGAGGAGGATAC	55.751	18	GTCCGCCAAACCCTCCAC	60.672	18	175
TRINITY_DN18954_c0_g1	(AAGAAA)2	12	807	818	TGCCACCAATAGTAAATCCAT	54.935	21	TGATATTGGGCGACTCTTATC	54.994	21	221
TRINITY_DN18954_c0_g1	(CAG)4a(AGC)5(AAC)6agctgcaacaaccattgcagaagatacaacagttgctacgaagcgt(TCAGAA)2	104	1084	1187	CTACAATCCATCAACACGAAC	54.991	21	TATTTGGTACCTCACTTTCGG	55.332	21	245
TRINITY_DN18954_c0_g1	(GACAAA)2	12	2040	2051	AAAGGACAAGGAGAAGGAAAA	54.932	21	GTTTGTCCGATTCATCTTCTG	54.978	21	167
TRINITY_DN13848_c0_g1	(AATTTC)2	12	3251	3262	TGATATCTTCACTCTGACGGA	55.636	21	TTCACCCTAATGTCTGTTTCA	54.766	21	205
TRINITY_DN42347_c0_g1	(TTGGCT)2	12	1034	1045	GAATTTCGTAGGCAGATTTCC	55.022	21	ACAGCCTCTTTGTATCTTCTC	55.046	21	164
TRINITY_DN42347_c0_g1	(AGATGG)2atgttgtatcttatatctttctttgtgtattagtgc(AGATGG)2	60	2885	2944	AAATCTCCATCAGCTTAGTCT	54.039	21	GGCAACCTAATAGTAGACCAA	54.728	21	237
TRINITY_DN131461_c0_g1	(GGT)4	12	658	669	TGGTTAATTTCCCCTTGTTCT	54.981	21	AGTTTGTTCCCCTTCTGTTAT	54.714	21	165
TRINITY_DN7086_c0_g1	(TTTTTC)2	12	432	443	GACAACCTCCCTTCATTAGAA	54.929	21	GAGATCTCGGTCGTAATTTCT	54.988	21	214
TRINITY_DN7086_c0_g1	(ATTTGT)2	12	625	636	AGAAATTACGACCGAGATCTC	54.988	21	ATGCGAAACGTTTGGTAATTT	55.327	21	242
TRINITY_DN7086_c0_g1	(CTTATT)2	12	1117	1128	GCACTTTGAATTCGATATGCA	55.299	21	ATTCAGCAATCCCAAAGTTTC	54.984	21	247
TRINITY_DN7086_c0_g1	(GATCTG)2	12	1248	1259	AAAAGAAGGGTGGTAATTGGA	54.981	21	TGAAAAGAACTAGCAGGTTGA	55.079	21	243
TRINITY_DN7086_c0_g1	(GAGATA)2agaaaaagagagattttcgtcggttgtggattactcggataaacgcagcaattcgcgaaacggaaaagggcgtat(ACTATA)2	99	2848	2946	AATAAGAGCTTTGTTTTCGGC	55.408	21	ATTAAGAATCAACTGCCGCTT	56.22	21	169
TRINITY_DN7086_c0_g1	(TTATAA)2	12	3182	3193	TTTTAAACAAAGTTCCCCGGA	55.896	21	ATGCCTTTGTTCATTTTGACT	54.527	21	128
TRINITY_DN7086_c0_g1	(AATTTG)2tttattttatatatgttatccttattta(TATATT)3	58	3772	3829	CCTATTTCGGTCGGATCTAAA	54.94	21	GGGATTCCAGACTAGAAGC	54.344	19	192
TRINITY_DN7086_c0_g1	(AATAGA)2atagaat(TCTATA)2	31	3943	3973	CTTCTAGTCTGGAATCCCTTT	54.336	21	CTGTGTATCGTCTTTTGAAACA	55.009	22	221
TRINITY_DN7086_c0_g1	(TCAGTA)2	12	4503	4514	CCCAAAGCGTAAAGAAAGAAA	54.975	21	TGAGGCAAAATTGATTTCGAA	54.657	21	249
TRINITY_DN7086_c0_g1	(AGTAAG)2cagaaagcgtcgcccaaaaagagaatagtttgaagaagtctctcgaagcggaagtaagcgcagagatggcaccgacc(TTTTCT)2	101	6342	6442	CTGTTCCAGTATTTGCTTGAC	55.155	21	AAAGTCCAGAATCTCAGAACA	54.488	21	224
TRINITY_DN7086_c0_g1	(CTTCTA)2	12	7395	7406	ACTTCAGACCCTCTCTACTAG	54.978	21	CCCTCACGACATAAGATTGAA	55.417	21	250
TRINITY_DN7086_c0_g1	(TCTTCA)2	12	8650	8661	TGTCCTACTTTAATCTAGCACC	55.01	22	TAGTAAGGGGAAAACGTTTGT	55.069	21	138
TRINITY_DN7086_c0_g1	(CCTTGT)2	12	9449	9460	TCTCACTTCCTTCTATTCAGC	54.768	21	ATTTTAGTTTGATTGCAGGGG	54.674	21	202
TRINITY_DN7086_c0_g1	(TTAGTA)2	12	9906	9917	TAGGAGATCTAAGACCGTGAA	54.975	21	GTTCTCTGCTCTCTTTTCTCT	54.997	21	192
TRINITY_DN161564_c5_g1	(CCTCCG)2	12	393	404	CGCCGACTATAACATACAGAA	55.354	21	AACATAAATCCGACCTCCAAA	55.193	21	115
TRINITY_DN3436_c0_g1	(TGT)4	12	4081	4092	CTTGGGTTGTTTTCTCTCTTG	54.981	21	CTAAAGACTTAAGAGGCCGAA	55.071	21	177
TRINITY_DN310272_c0_g1	(CTC)4tccttgctgctgctcctcgaccttaacacgctt(CTTCCC)2	57	394	450	GAGAGAGGCATCATGAACTTT	55.67	21	AGGAGACGATCAGAGTGAG	55.259	19	220
TRINITY_DN98461_c0_g1	(TTTTGA)2	12	1129	1140	CAATTCGATTTCCATCCACTC	55.013	21	TGCCGTTGAAATATTGGAAAG	55.109	21	190
TRINITY_DN9979_c0_g1	(AAGAA)3	15	1838	1852	CCAATTAGTCCCGGTATACTC	55.004	21	AGACTCTTCTTTCTACGGTTG	55.023	21	242
TRINITY_DN134407_c0_g1	(CGGTGC)2	12	314	325	TCCTTCGTGATCCCGAAC	56.356	18	CTCAAGCCGGCCTTCATC	58.181	18	236
TRINITY_DN8550_c0_g2	(AGAATG)3	18	1451	1468	AAAGAAAATTGCTCCATGTCC	54.984	21	CAAAGCAGCTGTAGAGATTTC	54.965	21	220
TRINITY_DN27046_c0_g1	(AAACAC)2	12	365	376	TGTACCTAACTTGAGCGAATT	54.975	21	ATCACATCGATTTCACATTCG	54.774	21	222
TRINITY_DN62167_c0_g2	(ACAAAT)2	12	490	501	AGTTCTTTACATGCGTTTGTC	55.101	21	AAAGAAGAAGCTCGAGTTCAA	55.482	21	102
TRINITY_DN105193_c0_g1	(CGAGTC)2	12	439	450	GTTTTCTTGACCTGGGCG	56.325	18	GATTCGTCCGACTCTGATTC	55.793	20	167
TRINITY_DN77809_c0_g1	(TTCATT)2	12	813	824	CAAATTCACAAGCTAACCCAA	54.933	21	GTGAAACTGAATTTGCTCCAT	55.016	21	228
TRINITY_DN16717_c0_g1	(GCTA)3	12	2137	2148	TGAATAAGATGCGATTCCCTT	55.066	21	CTCATTCATTCTTGCCAGATG	54.991	21	183
TRINITY_DN33426_c0_g2	(TCTCTT)2	12	498	509	GTTGCTCCTTCAATCTTTGTT	54.949	21	AAAGGAACGGTGAAAATCATG	55.029	21	219
TRINITY_DN44629_c0_g1	(TTTTTC)2	12	711	722	GTGTTACGCTTTTCTCATTGT	55.101	21	GGCGCTGAAAAGAAACAAAA	55.97	20	207
TRINITY_DN60755_c0_g1	(GATGTT)2	12	527	538	TACGTTCAATTTGTGTTGCAT	54.978	21	CGGGACTAAATAATCGATCGA	55.146	21	226
TRINITY_DN220019_c0_g1	(TATT)3	12	473	484	TCTCTCTCTCACACATTCTCT	55.184	21	TGCAATCGAAATAAGGCAAAA	55.013	21	178
TRINITY_DN63633_c0_g1	(CCTCTT)2	12	419	430	GGTGTTTGAGCATTTGGAATA	54.721	21	CAGGGGCAGAAATTTTAGATG	54.872	21	232
TRINITY_DN21993_c0_g1	(AGACGA)2	12	962	973	GAAGCAAAAGGAAAAGAGAGG	55.045	21	CCATTGCAGATATCCAGTTTG	54.972	21	247
TRINITY_DN157882_c0_g1	(CACATA)2	12	389	400	CATTTCGAGCATTTCATACCC	55.362	21	CGTGTACTCCAGCATGATATT	55.577	21	177
TRINITY_DN14719_c0_g1	(GAAGGA)2	12	1472	1483	TTGAGGTACGAGAAAGACATG	55.379	21	GACATCCTCCTTTCAGTCTTT	55.227	21	154
TRINITY_DN217407_c0_g1	(GGAGCT)2	12	668	679	AAATGATGGCTATGAGAGGAG	54.858	21	GGTTAGAGGAAGAGTCAGTTG	55.365	21	138
TRINITY_DN217407_c0_g1	(GGA)5	15	827	841	AAATGATGGCTATGAGAGGAG	54.858	21	GGCATTCCTCCAAACATC	53.342	18	250
TRINITY_DN46627_c0_g2	(TGGCCG)2	12	505	516	GTGTCATGCCCATTTAATCTT	54.494	21	GGAATTAATTGGAGCCACTTC	54.882	21	230
TRINITY_DN46627_c0_g2	(TCCTCT)2	12	667	678	TTGGAATTCTTGCCATATCCT	54.922	21	AGCACAATTGGAGATTATGGA	54.955	21	121
TRINITY_DN13502_c0_g1	(GCTCAC)2	12	469	480	ACCCCAAGAAGACGATCA	55.026	18	CAGGGGTGGTAATCTTGTTG	56.017	20	123
TRINITY_DN16790_c0_g1	(CCCTAA)2	12	1422	1433	TAATGGGGAAAGAGGAATTGG	55.218	21	ATTGCACGGAAATACAATCTG	54.918	21	153
TRINITY_DN21929_c0_g1	(GCTCGG)2cttccgccgcttcttccggtctgaccaggagtgtcgctggcgctgctt(CCTCCG)2ccgccgctacctccgccgtcgcagcgtccggagcctccaagacgaccatcaccgctggcgctgctt(CCTCCG)2	150	803	952	GCTATGACCTCTTCTCGC	54.632	18	GTGATGGTGGTCTTGGAG	54.595	18	218
TRINITY_DN6247_c0_g1	(GAAACA)2caaggagacaacagagt(TGAAGA)2	41	432	472	CATTCTCTCCGTTGACTATCA	54.882	21	CGTAGGAGGAAATGAATCTGT	55.126	21	221
TRINITY_DN6247_c0_g1	(TTTTCC)2	12	616	627	GAAACAGAAACACAAGGAGAC	55.022	21	GGAGGAGGACGTACAAAC	54.342	18	223
TRINITY_DN206478_c0_g1	(TTTTAT)2	12	388	399	TTCTTCTTGCATTGCGAATAC	55.233	21	TTCTTGTGCGTTTCATTGATT	54.965	21	141
TRINITY_DN13228_c0_g2	(TTTTCT)2	12	887	898	ACGATTCTCCAAAGACTTCAT	54.949	21	ATCACGGAATTTTGAACCTTG	55.029	21	109
TRINITY_DN6772_c0_g1	(AGGCAT)2	12	1472	1483	AATGAAGTTAGTGGGGTAGTG	54.929	21	ACATTGACTGCAGATATGTCA	55.02	21	192
TRINITY_DN6772_c0_g1	(CTGAAG)2	12	2779	2790	TGATCAATAGCACCAATAGCA	55.069	21	TAGCATAATCAGTGCAAAGGA	55.001	21	246
TRINITY_DN141594_c0_g1	(CGCGGT)2	12	417	428	TGACAACTGTAGAAAAGCTGA	55.11	21	TATAACAGCGTACAAGATGGG	55.218	21	186
TRINITY_DN1549_c0_g1	(GGAGA)3	15	2101	2115	CTGAACCTCAAGATTACGGAT	55.126	21	TTTCAGTCTTTTCAAACGACG	55.349	21	218
TRINITY_DN1549_c0_g1	(GAATTT)2	12	2247	2258	CTGGTTTGGTTGAATAGGAGA	55.212	21	CCCTAATATTTTCCATGATTTAG	50.813	23	115
TRINITY_DN184301_c0_g1	(GTCACG)2	12	346	357	GTGTGTGGTGATGTTATTGC	55.273	20	TTCAAGAAGAGGAAGAAGACC	54.881	21	176
TRINITY_DN20579_c0_g1	(GTTTTT)2	12	560	571	AGAGGATAGAAATACTGCTGC	54.901	21	AAACTCATGCAGGCTGAG	54.902	18	186
TRINITY_DN6984_c0_g1	(TTGT)5	20	1018	1037	TCCTCCATTTTCACCTTTTCT	55.001	21	TTTCACCTCCAATCCCTTATC	54.965	21	183
TRINITY_DN6984_c0_g1	(AT)9	18	1190	1207	GATAAGGGATTGGAGGTGAAA	54.965	21	GAAGCAAACAAACCAAACTTG	54.994	21	236
TRINITY_DN11068_c0_g1	(GAAGCT)2	12	1663	1674	CCTCCATGTTCAATACCTTCA	55.28	21	TGTGGTGGATCAATCATATCC	55.134	21	201
TRINITY_DN11068_c0_g1	(CGAAGA)2	12	2747	2758	GATTGCATTGTATTGAGAGGG	54.694	21	CAATCCGTCCGTCTCTTATAA	54.972	21	235
TRINITY_DN3841_c0_g1	(GGGTGT)2	12	1024	1035	AGTATTGATTTCTGGAGGGTG	54.985	21	TTGCAAATGGTGTGGATAAAG	55.001	21	211
TRINITY_DN7628_c0_g1	(AGCTCA)2tgccaacactaacataaaatagatgtttgaaagtagacctcttaattcctacaaagtttatgtttgtccctaacaacatgaaaataattgcaa(AAAC)3	117	353	469	TTTTCAAGTCAAGGGGAAAAC	54.765	21	GGTTGCACAGGTTCTTAATTT	54.93	21	246
TRINITY_DN7628_c0_g1	(ATCCAG)2	12	2579	2590	GCATCTCTCTCCATTACCAAT	55.15	21	ATCTGAACATGTAACACCACA	55.147	21	239
TRINITY_DN15599_c0_g1	(ACCCAG)2ctttatgtatgtaatcctctgcgtctgaaactcagaatgtgtctggacaagcgcatatgaattcgcacaaccatcgcaggttggctgtaca(CAC)4	115	2009	2123	ACGCGTGTAAATTGAAACATA	54.539	21	ATCTCAATATGTGCTTGGTGA	54.988	21	209
TRINITY_DN15599_c0_g1	(AGA)4	12	5421	5432	CATTGGAGGATTGGAGAGAG	54.917	20	GTCTCCTACCCTACCATCTT	55.026	20	104
TRINITY_DN6384_c0_g1	(AAATCC)2	12	2711	2722	GCAGCCGAATACAATCAAATT	55.542	21	GCTCTTCACATCAGCTATTTG	55.032	21	224
TRINITY_DN2047_c2_g1	(AAGA)3	12	762	773	GATTTTGACTGCACACAAGAA	55.269	21	CTTGATTACTCATTGTTGCCC	55.191	21	228
TRINITY_DN2047_c2_g1	(TGGACT)2	12	1604	1615	TTTCCTCTCTGCATATTCTGG	55.085	21	AGGCTCTTTCACCAATATCAA	54.886	21	242
TRINITY_DN2047_c2_g1	(TTGTTT)2	12	2025	2036	GATTCTATTGGTATGGCATTGT	54.282	22	ACTGCTGAAATACACAAGGAT	55.2	21	250
TRINITY_DN54096_c1_g1	(GGCAAT)2	12	673	684	GTATGCAGATTGGCCCATAG	56.033	20	CCAAGACTACTCTGCCAAG	54.921	19	214
TRINITY_DN54096_c1_g1	(CGCTCG)2	12	1064	1075	TTGGTCTTGATGTAGTTCTCG	55.379	21	CATCCTCCAGAACTCGAAG	54.726	19	222
TRINITY_DN661_c1_g1	(GGT)4	12	901	912	ATCCATTCGACATCTTCCAAT	55.053	21	GATTTTGACCCTTTTCCCTTG	55.273	21	205
TRINITY_DN661_c1_g1	(GAT)4	12	1795	1806	ATTGAAGAGGAAATGCGTAGG	56.035	21	AATGTGACAGTGTAGACTAGC	55.09	21	197
TRINITY_DN661_c1_g1	(GGAGCT)2	12	3991	4002	GAAAAGGCAATTCAGGTTCTT	54.917	21	ATGTTCTTGAGTCTGTGTTGA	55.098	21	226
TRINITY_DN661_c1_g1	(AACAAA)2	12	4708	4719	TAACTCCAATGACACCCTTTT	55.014	21	TTCCCTCCTCTTTCAATTGTT	55.001	21	160
TRINITY_DN16053_c0_g2	(CGGTAC)2	12	744	755	AGAAGACCTGGACGATACC	55.525	19	TTGCCTCGGTTCTCCTAA	55.04	18	119
TRINITY_DN32277_c0_g1	(ATAA)3	12	356	367	CTTTCAATGTTTCTGCACTCA	54.984	21	TTATTTCAAAGACAACGCAGG	55.073	21	138
TRINITY_DN1965_c0_g1	(TCCATC)2	12	725	736	GATTTGTCCCTATGATTTCGC	55.088	21	GCCATGTTTTGACAAGTTAGT	54.962	21	187
TRINITY_DN1965_c0_g1	(TTCTCT)2	12	850	861	ATGGCAGAGATATCATCCATG	54.994	21	TATCTGTGCCTGATGTTACAC	55.417	21	220
TRINITY_DN1965_c0_g1	(ATGTCA)2	12	1374	1385	TGGAAACTTGATACAGCCTAG	55.03	21	CTCAAGCATGGCCATATAATG	54.828	21	132
TRINITY_DN1965_c0_g1	(CAT)4	12	2527	2538	TGTTTCCATATGTTGAACCAC	54.377	21	ATCAAGATTGCTGCATTGTTT	54.975	21	241
TRINITY_DN1965_c0_g1	(AACAAT)2	12	3065	3076	GCTCTCACTTTTCACATGTTT	54.981	21	AGGGAAATCTCTGACATGTTT	54.804	21	117
TRINITY_DN63105_c0_g1	(CATTTG)2	12	1517	1528	GGCATCGATACTTGTGAGATA	55.026	21	CATCAAAATCGCTACCCAAAA	55.109	21	130
TRINITY_DN9729_c0_g1	(CTATGT)2	12	316	327	AACCAGCTGAGTATCCAAATT	55.168	21	TGCATCAACTCATTAATTTGGA	54.33	22	228
TRINITY_DN15523_c0_g1	(CTCGAG)2	12	352	363	GAATTTCGAGGAGGAGCC	54.796	18	CGCTTCCTTGTAGACTTCTT	55.124	20	156
TRINITY_DN123764_c0_g1	(TCAATC)2	12	323	334	TGGGATGAGTGTAAAGTATGG	54.718	21	GCCGAAAATCTGATTAACGAT	54.751	21	234
TRINITY_DN3255_c0_g1	(CGGTGG)2	12	555	566	ATCTATGACGCAAAGACACTC	55.811	21	ATGTCACCGGAATCAGTTTAT	54.998	21	146
TRINITY_DN3255_c0_g1	(CCATAA)2	12	1121	1132	TTAGCCTTTCATTTTCCTGGA	55.083	21	GTGTAGCTCCTCTGTAGTTTT	54.991	21	185
TRINITY_DN3255_c0_g1	(GA)10	20	2872	2891	CTTCGAAACGGAAATAGTGAC	55.031	21	GCGGTTTCTCAATTTCTTCTT	55.057	21	198
TRINITY_DN1365_c0_g1	(TACAGT)2	12	1483	1494	AATAAAACAAACACCACCCAG	54.833	21	TGATACAGGAGCTTCTTTCAG	55.049	21	228
TRINITY_DN1365_c0_g1	(CATGAT)2	12	2306	2317	TTCCCATCAATCCTCCAATTT	55.108	21	TTCCTTCTCTCAGCTAACTTG	54.981	21	229
TRINITY_DN1365_c0_g1	(GACAGT)2	12	2550	2561	TGAAGTTTGTACAGCCACTAA	55.091	21	CTTGCCTAACGTATGAACAAG	54.991	21	225
TRINITY_DN19337_c0_g1	(CAATGA)2	12	1042	1053	GGTATGCTATTGGAGTAGGAC	54.991	21	TTTCATTTCAACCAAGCACAT	54.823	21	233
TRINITY_DN19337_c0_g1	(GTG)4	12	1336	1347	TACTAATGTGTTGATCCTGCC	55.388	21	TCGGACGGGGCTGCTTCCA	66.121	19	137
TRINITY_DN11527_c0_g1	(TCATGG)2gccacaacgccgtc(TTCGTT)2	38	626	663	CTAGTTTCTCCCACTACGTC	54.663	20	TTACCAAGAACACAAAACACC	54.812	21	205
TRINITY_DN13336_c0_g1	(TCTTCC)2	12	1825	1836	GCGTAAAACAAGTACTTTCCA	54.744	21	AAGATTATAGGCGGTTTGTGA	55.011	21	241
TRINITY_DN13336_c0_g1	(TGAGC)4	20	2959	2978	AGGTTATCTGCTTCTGAAGTC	55.046	21	TGGCGTTGTTCATAAATTTCA	54.671	21	147
TRINITY_DN11526_c0_g1	(GAGAGG)2	12	714	725	GATTGCCCATTCATCTTGTAC	54.981	21	ACACTGTCTCTATCAACTTGT	54.24	21	126
TRINITY_DN6075_c0_g1	(GAA)4	12	1902	1913	CTTATTCTGGAAGATGGCAGA	55.085	21	TATGACAGCGAACTTATCCTC	54.959	21	205
TRINITY_DN6075_c0_g1	(GGGGAT)2	12	2376	2387	TGATTGTCAGTCTGGCTTTTA	55.147	21	ATTTGGGCAATTTTCTAGTGG	54.674	21	229
TRINITY_DN80285_c0_g3	(AGTTTT)2	12	547	558	TGCAAAACAAACTTCCTGAAA	54.981	21	GAAGGGCATTTGACGAAA	53.213	18	164
TRINITY_DN162869_c0_g1	(TTTCAT)2	12	541	552	GATAGCTTCGATCACTACCAA	54.959	21	AGAGTACTTGGGAAATGCATT	55.168	21	244
TRINITY_DN49896_c0_g1	(AATGGA)2	12	761	772	CGTCTGGTTTTGGTATGAAAA	54.701	21	AGTCATTGGATCGTTGGTAAT	54.998	21	200
TRINITY_DN49896_c0_g1	(CCAATT)2	12	1409	1420	TACGACAAATTGGCATCATTC	54.93	21	CTACACTCACCGAATTTGTCA	55.939	21	246
TRINITY_DN49896_c0_g1	(CCACCG)2	12	2534	2545	AATACATCGCCCAAGTATCAA	55.079	21	CGGCTTTAAATACTGCAAACT	55.136	21	222
TRINITY_DN49896_c0_g1	(GT)7	14	2791	2804	AGTTTGCAGTATTTAAAGCCG	55.136	21	TTGTTCGTTATGCACAGAAAG	55.104	21	236
TRINITY_DN6310_c0_g1	(ATTTGC)2atccaatcccggcacatccatgtgctcttctcttctagcaactcgccggatacatctatatata(ACAATT)2aatttgcagcatatcttttttacattttctgtttaattaccaccaccgtacgtg(GTAC)3	154	1250	1403	ATGGGTCCTCTTTTGTCTTTT	55.284	21	TTCATTCTACTCTACGTACGT	53.654	21	237
TRINITY_DN282705_c0_g1	(TTTA)3	12	329	340	TTGCTTTCGTCTTGTTTCATT	54.898	21	TTTCTTTTCGTTGTCTGTCAC	54.972	21	126
TRINITY_DN12398_c0_g1	(CCAAGA)2	12	1108	1119	TCAAGAGAGCGAAAGAAAGAT	54.981	21	GAATTTGTTTCCCTTCTTGG	52.602	20	105
TRINITY_DN146968_c0_g1	(GGAATG)2ttaaaatacactctccaacggagatcaatacgtgcaattcatactcttctgatttctctattcagg(AAATTT)2	90	366	455	CGTCTGGAAGAAACACAAATA	54.171	21	TCCTAAAATGGCGAGGTTTTA	55.206	21	196
TRINITY_DN66839_c0_g1	(CGTCTT)2	12	314	325	TCGAATCCCTAAACAACAAGA	54.878	21	GTCGCTATCTGGCAAGTATTT	56.135	21	196
TRINITY_DN2275_c0_g1	(GTTGAT)2	12	443	454	AACTGAGGAAGCTTCTTGAAA	55.346	21	TTTATTATCTCCCGCTGGTTT	54.978	21	175
TRINITY_DN2275_c0_g1	(AATATT)2	12	1776	1787	ATGGTGAGTGTGAAATGTGTA	55.147	21	TGATGAATGACAAACCTGACT	55.134	21	148
TRINITY_DN337429_c0_g1	(TCG)4	12	350	361	TGCCGGTTGATATATGAAACT	55.079	21	GAAGAGGAAGAAGAAGAGATGA	54.672	22	229
TRINITY_DN6910_c0_g1	(TCAACC)2	12	2614	2625	ATCGTTAGAAGAGACACGATC	55.019	21	AATTCCTTCTCAGATGCATCA	54.975	21	207
TRINITY_DN6910_c0_g1	(CTTGTG)2	12	3331	3342	GGAGGATTGTCTGTGGAAATA	54.998	21	AGGAAAGAAAGAGCGTAGAAG	55.365	21	226
TRINITY_DN6910_c0_g1	(AATTC)3	15	5583	5597	ATCATTTCTTGTGAGTGGCTA	54.919	21	GTAAACCATTTCCTCTCCAGA	54.929	21	128
TRINITY_DN13655_c0_g2	(AAAAGC)2	12	385	396	AGGAGAAGAACAGAGATTTCG	55.077	21	GTAGTGGTAAGAATGAATGCG	54.784	21	214
TRINITY_DN13655_c0_g2	(AATTGG)2	12	749	760	CTACACGTTTCTGCTGATTTT	54.817	21	TTAGTCAAGGTAGCCATTGTT	54.831	21	193
TRINITY_DN13655_c0_g2	(ATTCTG)2	12	1362	1373	ATGATGCTGATGAGAAGGTAG	54.891	21	TCTTTTAGTGCCTGAATGTCA	55.147	21	121
TRINITY_DN13655_c0_g2	(CTTAAA)2	12	2473	2484	ATATGGAAATTCATGGCCAGA	54.991	21	CCAAGTTCTAGATTCCCTTCA	54.636	21	172
TRINITY_DN10183_c0_g1	(CCAACT)2ttta(GGTACT)2	28	623	650	TCACGTCCCTATTCACTACTA	54.988	21	AGTCATTAGCCTACTGAATCG	54.946	21	189
TRINITY_DN10183_c0_g1	(AAAGAG)2agaaagaatgctacttcaatg(CTTGAC)2	45	893	937	CGTAAGCCCCTTTAGAGATAG	55.023	21	TGTAGTTTGCTAGTGTAGTGG	55.007	21	241
TRINITY_DN10183_c0_g1	(GTCCCT)2	12	1395	1406	GAGACCGCCTTTCTATGATAA	54.927	21	TGCTTTCTTCTTGGTTGAAAG	54.885	21	231
TRINITY_DN52339_c0_g1	(CTCGTC)2	12	540	551	TCTACGGCTCCAAAATGTC	54.914	19	ATGGCTTGTTGTACTTGGAA	55.152	20	136
TRINITY_DN281351_c0_g1	(AAGAAC)2	12	370	381	CTGAACTTTGTTTAGCAGGTC	55.088	21	ATATAATCCCCAATCAGCACC	55.168	21	207
TRINITY_DN10976_c0_g2	(AG)6	12	2785	2796	GAGGGTTTGAGAAAGAGTGTA	54.894	21	TTAATAGTGGCCCTTTGTTGT	55.378	21	146
TRINITY_DN64836_c0_g1	(TGACGA)2	12	305	316	TTTATGGAAATATCGGGTGCT	55.047	21	TTGTTCACGTTTCGGTAAAAT	54.648	21	219
TRINITY_DN328628_c0_g1	(TTCCAA)2	12	642	653	CTACATCCAAAGCCTATGGAA	55.066	21	CTGGAGGAGCTTTGATGATAA	55.085	21	130
TRINITY_DN2834_c0_g1	(TGCTAG)2	12	752	763	TTACAAACGTTCAAAACCCAA	54.728	21	CAAGAGTACAGGAGGATGAAA	54.67	21	191
TRINITY_DN2834_c0_g1	(TCCTTG)2	12	1837	1848	ACGTATAACCAAGGATAGCAC	55.215	21	CTTTGAAGAACAGGTTGAAGG	54.981	21	120
TRINITY_DN115482_c0_g1	(CTTGTT)2	12	424	435	TCTCTTCATACGGTTGCTATC	54.959	21	CACAGTGAGTCTTAGTTCTGT	54.946	21	139
TRINITY_DN115482_c0_g1	(CATTGT)2	12	745	756	TGTTGGAGATCTGACATAACC	55.03	21	GGAGCAAGGATATAAGAAGCT	54.868	21	177
TRINITY_DN84122_c0_g1	(TTATAT)2	12	471	482	ATGTGGTGTGATTATGAAGGT	54.886	21	AACACATTCCAACCAACTTTC	55.142	21	244
TRINITY_DN2039_c0_g1	(CT)7	14	429	442	AAAACACAATTATGGTGGCTC	54.997	21	CTGGAAGAGAGAGAAAGACAG	55.096	21	169
TRINITY_DN2039_c0_g1	(CATTGA)2	12	958	969	AAGAAACAGGTTGGAGAGAAT	54.735	21	TACTTGACTGTGAGTTGTGTT	55.043	21	222
TRINITY_DN2039_c0_g1	(GAG)4	12	1416	1427	AAACATAGGGGTTAGAGATGC	55.063	21	TCTAGCAGGTTTAGGCAAAAT	55.181	21	190
TRINITY_DN2039_c0_g1	(GCT)4	12	2727	2738	GGTTATGGAAGGCTCTAAACT	54.994	21	TTGTAGTTGCTCCAGTAGATG	55.062	21	128
TRINITY_DN2039_c0_g1	(AGCAAA)2	12	2971	2982	CAGTGGAAAAGGAAATCACAA	54.576	21	TAAATCATCCTTTGGTGGTGA	54.801	21	187
TRINITY_DN10758_c0_g1	(CAAGCC)2	12	567	578	CCGCCGGATCTAAGAACA	56.434	18	GAATTGGGCGACGGATTC	56.276	18	125
TRINITY_DN10758_c0_g1	(GGCCAG)2	12	871	882	ACTCACCATCTACCTCGC	55.695	18	CGATGTGGCCTTGTACTC	55.165	18	179
TRINITY_DN128428_c0_g1	(GCCATT)2	12	712	723	CGATAATCTTAAAGCTGGAGAC	54.489	22	TCCAGAACATACCTCTTTCAC	54.962	21	227
TRINITY_DN1537_c0_g1	(CAGATT)2	12	451	462	TATCCTACCGTTCCATATTGC	54.975	21	ATTGGAATGGTTAGTGTCGAT	54.998	21	117
TRINITY_DN1537_c0_g1	(TTCTCA)2	12	581	592	AATCAACATACATCGGGGAAT	55.034	21	AAACCTCGTGAATTTGAACTG	54.994	21	247
TRINITY_DN7700_c0_g1	(TTC)4	12	549	560	TGAGCTATAAAAGGAGGGTTG	54.998	21	TGATCACAAAACACCTCAAAG	54.61	21	181
TRINITY_DN55782_c0_g1	(GCCCGC)2	12	365	376	CTTGTCGACCTTGCACAG	56.059	18	CGCTCAAGGACAAGATCG	55.617	18	203
TRINITY_DN13108_c0_g1	(GAT)4	12	1103	1114	AAGCAGATGTAGGTGAAGAAA	54.851	21	CTAGGGTCTTTCTCAGCAATT	55.296	21	124
TRINITY_DN13108_c0_g1	(TCTTCA)2	12	1649	1660	GGAGAAGAAGCTTGAAGATCT	55.033	21	TCCAACAACACCTAGATTTGT	55.047	21	211
TRINITY_DN38688_c0_g1	(TGC)4tggccgacg(TGC)5tggaagtgctgttgctgctgaatgatcg(GCT)4	76	369	444	CAACAATCCCATCAAGCATC	55.001	20	CAGGGTCAGTACTACCACC	56.149	19	178
TRINITY_DN308840_c0_g1	(GCG)5	15	302	316	GAAGAGGAAGGAATGACGATC	55.875	21	CATCGCATCAATACGCTTC	54.814	19	234
TRINITY_DN138061_c0_g2	(TCGCCC)2	12	341	352	AGTTGAAGAAGAGGAGTAGGA	55.064	21	TGTGCTTGTGTGAAATACTTG	54.997	21	208
TRINITY_DN138061_c0_g2	(CACAAG)2	12	483	494	ACGTAGGAATGAGTCTAGAGA	54.711	21	CCACTGTCCTCTTCACTCT	55.662	19	205
TRINITY_DN91910_c0_g1	(TCCTTC)2tgactcatcccagcggtgttcc(TCGCCG)3	52	866	917	GACAAACTCCTTCAACTTGAC	55.022	21	CGAGGAGGGAGAGTACTTC	55.658	19	128
TRINITY_DN6167_c0_g1	(CTG)4	12	975	986	TCTCACCTTTAGCAGTATTGG	55.03	21	TTTCATTTGCCTCCTACTCAT	54.886	21	176
TRINITY_DN6167_c0_g1	(AAATTC)2	12	3258	3269	AGAACTCTAAATCAGCCGAAA	54.962	21	TTTTCTCTCTCTCCTCGAAAC	55.023	21	249
TRINITY_DN6167_c0_g1	(AAAACG)2	12	3477	3488	AAAGAAGCGACAGAAAATGAC	55.088	21	CTACTCTCACTCGAAACTGTT	55.054	21	169
TRINITY_DN31402_c0_g1	(AAAAAG)2	12	323	334	TAAATCTCAGCAAAGCACAAC	55.06	21	GTGAATTGAAACGCGTATTTG	54.831	21	153
TRINITY_DN330022_c0_g1	(CTCTGG)2	12	459	470	CTCTTCTTGTATTGCTCGGTA	55.169	21	CCAATGACAGATTCTAGACCA	54.738	21	161
TRINITY_DN330022_c0_g1	(TCATGT)2	12	590	601	TGGTCTAGAATCTGTCATTGG	54.738	21	CCCAAACATGTCTCAGGATAT	55.053	21	169
TRINITY_DN46194_c0_g1	(CTGCTT)2gacgcctccgcgctggcgacggacacgac(GCT)5	56	733	788	GATTTAGAAGGGAGCAGGTG	55.522	20	GAGTCGTCGCCCAAGAAC	58.142	18	243
TRINITY_DN46194_c0_g1	(GCAGGT)2gta(GTC)4	27	1364	1390	AGTCATAATACAGTCGGGAGA	55.324	21	GTGGGAAGAGTAGGTGAATAT	54.135	21	106
TRINITY_DN112220_c0_g1	(ACAGCA)2ggctcgccttcagcg(TCCCGC)2	39	378	416	CCCGTTACAAAATCAACAGTT	54.975	21	TTAGAATAAAGAGGAGCCTGC	55.095	21	150
TRINITY_DN112220_c0_g1	(TCAAAA)2	12	1370	1381	CTCTGGGACTTTGATCACTG	55.472	20	GCCGTTACAGGTAAGAATGAT	55.768	21	115
TRINITY_DN19108_c0_g1	(CTAGGA)2	12	569	580	GTCTAAGACCACCCAGTATTC	55.135	21	AAATGTAGGTGATGGTGGATC	55.346	21	198
TRINITY_DN19108_c0_g1	(GTTAAA)2a(AAAG)3	25	964	988	AGAGACCCCAAATTAACAACA	55.014	21	TTCCTCTACCGATTTCTTCAC	55.071	21	145
TRINITY_DN146232_c0_g1	(CTCCAC)2cgccctcccccacctcatccaccactccaccaccatcagcctcccccaccgacgcctcctccgcctctcccgac(GCCTCT)2	98	303	400	TATCTTTCCTTGTGATCGCC	55.246	20	TGGGCTTGGCGTCGGAGGAG	66.778	20	249
TRINITY_DN146232_c0_g1	(CAAAGC)2	12	507	518	CTCATCCACCACTCCACC	56.629	18	GCCATCGACACCTCAAAG	55.792	18	225
TRINITY_DN146232_c0_g1	(TTGCAT)2	12	711	722	GATGCATATCTTGGTCCTGAT	55.218	21	TCCATCTAAAAGCCAATGGAA	55.152	21	141
TRINITY_DN34196_c0_g1	(CCAATA)2	12	2369	2380	CCAAAGCAGTCCCTATAAAGA	54.998	21	ATGATGAGAACGTGGTATGTT	55.03	21	243
TRINITY_DN34196_c0_g1	(AATC)3	12	2601	2612	AACATACCACGTTCTCATCAT	55.03	21	CCAGTATACTTTTGGGAGTGT	54.929	21	212
TRINITY_DN42853_c0_g1	(TCGCAT)2	12	426	437	GTTGTAGTACGTCAAGACAGA	55.079	21	GGTATCTCGTTCTCCTTTACC	55.242	21	234
TRINITY_DN42853_c0_g1	(GGAGGC)2	12	676	687	GTAAAGGAGAACGAGATACCC	55.242	21	CTCTCCTCCCTCCTCTCC	56.642	18	233
TRINITY_DN47589_c0_g1	(ATTGAA)2	12	695	706	GTCTTCCTATCCAGCTCAATT	55.082	21	TGACACATATCAAATCCCCAA	54.87	21	205
TRINITY_DN5127_c1_g1	(CTACCA)2	12	1002	1013	TCTTGAAATGAACTCTCCTCC	54.949	21	AGGAATAGGAGTTTCAGGTTG	54.916	21	141
TRINITY_DN2277_c0_g1	(CTAAAA)2	12	1765	1776	TGGCGCATTTATGTTTTCTTT	55.288	21	GAGTTTCTAAGGTACCAGCTT	54.959	21	216
TRINITY_DN46807_c0_g1	(CCAAAT)2	12	875	886	GTTTTGTGTAGAACTGCTTGT	54.927	21	TCCACTCATGAACCATATGTC	55.098	21	128
TRINITY_DN239340_c0_g1	(CGGCCT)2	12	485	496	CTCTTCACCCAGATCTTCAC	55.182	20	AGCATGATGGTCCGGATC	56.464	18	164
TRINITY_DN315492_c0_g1	(CCAAGG)2ctgacgcgcctgca(GAGAAG)2gctg(AGGAGA)2	54	465	518	AAGAAAGCTGCCGAGAAG	54.95	18	CTTGAGGTCAGTCTTGGC	54.95	18	204
TRINITY_DN315492_c0_g1	(GAGGAC)2gagaagcccgccagcaagaagcgcaaggcccctgccgcgaagaaggccgctcctgcttccaaggcgaagaagaccaacggaggaaag(AAGGCT)2	111	641	751	GCCAAGACTGACCTCAAG	54.95	18	AAGGATGGTGTTCAAAGAGAA	55.034	21	218
TRINITY_DN315492_c0_g1	(TTCCTT)2	12	865	876	TCTTTGAACACCATCCTTCTT	55.034	21	AACGATCCACCGAGATTATAC	55.035	21	155
TRINITY_DN46806_c0_g1	(TGT)4	12	387	398	GTTACCAACAACAATACCCAC	55.051	21	AAACATTTAGCAGCATCCCT	55.279	20	242
TRINITY_DN3904_c0_g1	(ATA)4tattttatgaatttgagacttcattattattagttgatgttttcttaaaacctcaactaataaacattaatgaagtctcatatggataaatta(TAT)4aataat(AATAAC)2	135	982	1116	CGTGCTATTCGTGAAATTAGG	55.161	21	GTTGCGTGCTACTCATTAAAT	54.959	21	240
TRINITY_DN3904_c0_g1	(TAT)4aataat(AATAAC)2	30	1415	1444	CTCGTTAAATTAAGCCATGGG	54.994	21	GTTGCGTGCTACTCATTAAAT	54.959	21	250
TRINITY_DN6619_c1_g1	(AAG)6	18	372	389	AAGCTGATCACCTTACATGAA	54.919	21	TGGGAGCATACTTGTTAATGT	54.9	21	232
TRINITY_DN6619_c1_g1	(AT)10gcatgctcaattatatattatatatatactcca(TAGT)3	65	792	856	TCGAACAAGATCCAGAATACC	55.138	21	ATTATTCCTAGCTCCCAACTC	54.484	21	140
TRINITY_DN6619_c1_g1	(GGACTT)2	12	988	999	TTAGTTAGGAGTTGGGAGCTA	55.127	21	GTAAGGAAGATAGTAGCCCAC	54.923	21	224
TRINITY_DN6619_c1_g1	(ACAACC)2acaaaaaaccc(TACTTT)2	35	1488	1522	CATTTCCTGCATTCTTGTCAT	54.795	21	ATATGTGCAAAAGGGATTGGA	55.504	21	167
TRINITY_DN6619_c1_g1	(CAACAT)2	12	2977	2988	ACGCCATAATCAAATCTCAGA	55.098	21	TGTATAGTGCCATAAGTTGCA	55.014	21	172
TRINITY_DN6619_c1_g1	(TCTCCC)2ttcgtttcttacttgcttggtggaagagctaaagatagcaacagggtactttgaaacttttgaggaaaatgcacatgtatatt(TG)6	107	3814	3920	TTTACTTGAAATGCCTCTCCT	54.817	21	AAGGTAAACAAACAGGAGGAA	54.945	21	207
TRINITY_DN6619_c1_g1	(TGTGGA)2	12	4201	4212	AGCATTAGAAGACGGAAATGA	55.03	21	TTCCTCACCAAATTTTCCTCT	55.001	21	227
TRINITY_DN6619_c1_g1	(ATCCAC)2	12	4588	4599	TTCCTCACCAAATTTTCCTCT	55.001	21	AGCATTAGAAGACGGAAATGA	55.03	21	227
TRINITY_DN6619_c1_g1	(CA)6aatatacatgtgcattttcctcaaaagtttcaaagtaccctgttgctatctttagctcttccaccaagcaagtaagaaacga(AGGGAG)2	106	4881	4986	AAGGTAAACAAACAGGAGGAA	54.945	21	TTTACTTGAAATGCCTCTCCT	54.817	21	207
TRINITY_DN6619_c1_g1	(TGATGT)2	12	5811	5822	TGTATAGTGCCATAAGTTGCA	55.014	21	ACGCCATAATCAAATCTCAGA	55.098	21	172
TRINITY_DN6619_c1_g1	(AAAGTA)2gggtttt(TTGTGG)2	31	7279	7309	ATATGTGCAAAAGGGATTGGA	55.504	21	CATTTCCTGCATTCTTGTCAT	54.795	21	167
TRINITY_DN6619_c1_g1	(AAGTCC)2	12	7802	7813	AGAAAGTGACAACATGGAAGA	55.066	21	TCGAACAAGATCCAGAATACC	55.138	21	238
TRINITY_DN2742_c0_g1	(TCTTCG)2	12	1651	1662	CTAGAGCAGTGGAAAAGAAGA	54.981	21	CAAACAAAATAGCGTTCTGGA	55.073	21	217
TRINITY_DN2742_c0_g1	(ATAAAA)2	12	2447	2458	CCTATTTGGTCTAGCTTGTCA	55.03	21	CAACTTTTCATTAGGGCGAAT	54.818	21	218
TRINITY_DN10957_c0_g1	(GAAA)3	12	2164	2175	CTTGGATAAAGCAATGTCTCG	55.044	21	TGAACTGAAGAATTGCTGTTG	54.984	21	118
TRINITY_DN10957_c0_g1	(TCTT)3	12	5739	5750	TGAACTGAAGAATTGCTGTTG	54.984	21	CTTGGATAAAGCAATGTCTCG	55.044	21	118
TRINITY_DN35192_c0_g2	(AGGTGG)2gctagaggaggaagacggcccagaaggagaggatgaggagggtgtttgaggagctgg(AGAGGA)2	81	1214	1294	AGGGTTTTGTAATGAGGGATT	54.749	21	CCCCTCTCCACAAAATGATT	55.279	20	161
TRINITY_DN13551_c0_g1	(CACCAG)2	12	1451	1462	ATCATCAACTTCATCGGGATT	55.053	21	ACAGAATTTTGTGGAGAAGGA	55.034	21	214
TRINITY_DN13551_c0_g1	(CACTTC)2	12	3008	3019	TGCTAGAAGATTTTGCAACAC	55.06	21	TTGAAAATGGTGAGCAGAAAG	54.952	21	245
TRINITY_DN13551_c0_g1	(TTTCCC)2	12	3334	3345	AACCCAAATAGCCTTAGAGTC	54.994	21	CTTCAGCTGTTAAAGAGAGGA	54.981	21	197
TRINITY_DN27094_c0_g1	(GTAGTC)2ttcgg(CGTAGT)2	29	624	652	GAAACAGGCGTAGTACCAG	55.364	19	CTACAACTACGACAAAGCCTA	55.115	21	241
TRINITY_DN115692_c0_g1	(ATTCAT)2cagatgatatactcactccgtcccttaatatagttctcctttccgtttttggcgtcccaaaaaattgttctcctttcca(TTTTTG)2	103	646	748	TATGATACACCCCTAAGCCTA	54.658	21	GGTTGATGGGATTGGAGAATA	55.034	21	172
TRINITY_DN61848_c0_g1	(TTC)5	15	334	348	AACGTATTTGTATTCGCAGTG	55.003	21	ATACAACGAGGTGCAGATG	55.008	19	238
TRINITY_DN1906_c0_g1	(TTTGTT)2	12	1099	1110	GTGTCGTTTTAGCACTTGAAT	55.101	21	AGCCTTGGACACGATATTTAA	55.011	21	231
TRINITY_DN201091_c0_g1	(GCG)4tgta(CACGCG)2	28	444	471	GTGCAACACCCAGGACTG	58.25	18	GTGTCGCTGAGGTCGGAC	60.126	18	162
TRINITY_DN154_c4_g1	(AAGGTG)2	12	524	535	GACAAGTCATGATGTTGAAGG	54.87	21	CCATGGAACTCAAGACATCAA	55.868	21	224
TRINITY_DN154_c4_g1	(ACATCC)2	12	5097	5108	CCATATTGTAGGCCTTTCTCA	55.066	21	AGGTATACAAGTCAGTTTCGG	55.071	21	156
TRINITY_DN297591_c0_g1	(CAAAGG)2	12	732	743	AATTGAGCTTACCAACCAAAC	54.93	21	AGTTAGGTGCTGTTTCTTCTT	55.063	21	123
TRINITY_DN3683_c0_g1	(GAATGT)2ggag(GGGGAA)2aggagagtgcttaggctgtttggagtggatatcat(GTAGGA)2	75	1110	1184	TTTTCACTGATAGACTTCCGG	55.35	21	ATGTAACAGACTAGGGTTTCC	54.646	21	226
TRINITY_DN3683_c0_g1	(ACTGAA)2	12	1871	1882	GAGACTGAATTGAACTGGGTA	54.962	21	CCCCAGTTTAGTTTTATTGAA	51.604	21	122
TRINITY_DN74618_c0_g1	(TGAGTG)2	12	400	411	ACTTTAACCACCCACATGTAT	54.797	21	AATATGCATTTTACCACCCCT	55.187	21	213
TRINITY_DN1122_c0_g2	(ATGAAA)2	12	2414	2425	TGTTCAGTTCACCCAGTAAAT	55.047	21	TTAGCTGTCTTAGTTTCCTGG	54.962	21	156
TRINITY_DN35174_c0_g1	(TTGAAG)2	12	350	361	TCACAGACTTACTAACTGCAG	55.026	21	TGATCTCTTACCCTGTGAATC	54.455	21	212
TRINITY_DN35174_c0_g1	(AGATCT)2	12	1577	1588	CGGTCAAACAACAAGGTAAAT	54.975	21	TGCAATTACTACACTTGGCTA	54.946	21	208
TRINITY_DN35174_c0_g1	(AGATCT)2	12	1841	1852	GACACTGAAAAGTACTCCGTA	55.048	21	TGCAATTACTACACTTGGCTA	54.946	21	120
TRINITY_DN68515_c0_g1	(TCGGAC)3	18	636	653	ATTTATGAGTTAGGTGGAGGC	55.063	21	GATGGAATCTGGTGGAAGTAG	55.47	21	139
TRINITY_DN250065_c0_g1	(AATTTG)2	12	428	439	GTTGCCAACATTGTCATAGAG	55.221	21	TCGAGGGAATTTCTTGTATGA	54.369	21	214
TRINITY_DN40516_c1_g1	(GACTGA)2	12	687	698	CAACTCACTTGTTCTGGAAAG	55.013	21	TGGTAATAGAATGGGTCCTCT	55.152	21	187
TRINITY_DN241308_c0_g1	(ATCTTC)2	12	478	489	CTCTTCCTCATCATCCTCATC	54.988	21	GTGAAGGTTGTTGATCCAAAG	55.333	21	150
TRINITY_DN15231_c0_g2	(AGAATT)2	12	2156	2167	TTGCTTTAATGTTTCTGGCAA	54.836	21	CGCTTCTGAGTCACTATTTTG	55.009	21	104
TRINITY_DN49104_c0_g2	(ATC)4	12	448	459	TATCACAAAACAAACGTGGTC	55.019	21	GCACGTGTAACTGTTGAATAG	55.301	21	142
TRINITY_DN997_c0_g1	(AAAAGC)2	12	2267	2278	AACTGTGCGATGATGATCTAT	54.904	21	CCTCATTGATGTCAGCTTCTA	55.117	21	156
TRINITY_DN997_c0_g1	(GAAAAA)2	12	3429	3440	TAGTTTAGCTGTGTCTCAAGG	54.994	21	GCAATTATGAGAAACTGCCTT	54.805	21	189
TRINITY_DN3186_c0_g1	(CCCTTG)2	12	561	572	CCTTTGATGATATGCCACATG	55.039	21	AAACTTCTATCATCCCCAACC	55.246	21	250
TRINITY_DN3186_c0_g1	(GTTACT)2taacacccccaaaatccaacttatgtagaaatcaatacagcaaatagatacatcattaatcc(CCA)4gcagaa(AAAG)3	104	3894	3997	GAGGATCAAAAGCAGTAGAGT	55.046	21	GTTCGGTTTGTCAAATGCTAT	55.136	21	173
TRINITY_DN3186_c0_g1	(CCTAAC)2	12	4426	4437	GACGATTTCTGAGCTACAAAC	55.018	21	AAAAGTGGGAGAAGGGAAGT	56.247	20	245
TRINITY_DN48540_c0_g1	(CAG)5	15	508	522	GCTATTTCGTACCTCCAAAAC	54.969	21	GTCCTGGAATACATGATCACT	54.803	21	219
TRINITY_DN6165_c0_g2	(ACTGGT)2	12	622	633	ATTCAAACGATTAGGGCTACA	55.011	21	AGAAAGGTGAATGCTTGAAAC	54.949	21	187
TRINITY_DN6165_c0_g2	(TTGAGT)2ctattagtacatttgaggctgatcttgaagctgaactggaaagattggagataaacatgaaaaaatcaactttgactggagggttatca(GAT)4	113	1982	2094	CACACAGATTCAGACGTTCT	55.445	20	ACCATGTCAAGACCAGTTTAT	54.817	21	250
TRINITY_DN6165_c0_g2	(TTTATA)2	12	2513	2524	TGTTTTGAGTGACTTGAGACT	55.03	21	CACCATGACAAAAGCTAACAA	54.965	21	221
TRINITY_DN6165_c0_g2	(AAGAAA)2	12	3759	3770	TTGTATGATGGAACGTGACTT	55.255	21	TACTCGGATTTCTTGTCTGTC	55.102	21	249
TRINITY_DN5380_c0_g2	(ACTCCA)2	12	1038	1049	ATTGCTGCAGTAACCATAGAT	55.053	21	GCAAGATTAAATACGTCGGAC	55.17	21	179
TRINITY_DN5380_c0_g2	(TA)10tccaaattcaaatacacacacctcaacagatcatacagttaactgaac(TTCAAA)2	80	1163	1242	GTCCGACGTATTTAATCTTGC	55.17	21	GTTTGTTCGGTTCATCTTCTT	54.718	21	240
TRINITY_DN5980_c1_g1	(GGTATT)2	12	591	602	AGATGGGAAGAAGATGATGAC	54.789	21	TGTTCCTCATCTGCAACTAAT	54.919	21	191
TRINITY_DN195452_c0_g1	(ATTTCT)2	12	546	557	CGAAGAATGTTAAACGTCTCC	55.031	21	GCTGTCATATGTCAAAACGAA	54.896	21	243
TRINITY_DN43443_c0_g1	(ATTTGG)2	12	1209	1220	ATCTAACAAACTGGATAGCCC	55.063	21	AATTTAAGTTCAAGGGTTGGC	54.897	21	179
TRINITY_DN43443_c0_g1	(ATTTGG)2	12	1419	1430	ATCTAACAAACTGGATAGCCC	55.063	21	GCGTGGTTCCTTAATTGATAG	54.751	21	103
TRINITY_DN9908_c0_g1	(GA)7	14	1245	1258	CAGAAAGCTTGTCGAATGATT	54.87	21	TTTGATCAGGTCTCAACGC	55.551	19	133
TRINITY_DN122994_c0_g1	(GAG)4	12	342	353	ACCAACAACTCTTTACCATCA	55.047	21	GTTTCCCTCCTTGCAGAG	54.913	18	217
TRINITY_DN130046_c0_g1	(TATATG)2	12	488	499	GCATCGTATTTGTAGGGTCTA	54.94	21	GCTATCAGAAACCTTCCAGAT	55.082	21	187
TRINITY_DN184695_c0_g1	(CTGCAC)2	12	301	312	CACTTCCGGTTCGACGTG	58.466	18	CATGTGATGATCCTCTCCAG	55.021	20	168
TRINITY_DN9308_c0_g1	(TTAAAA)2	12	844	855	CGGTATTCCAGAAGTAGCTAG	55.054	21	TGATGATGCAATATTCGGGTA	54.868	21	184
TRINITY_DN9308_c0_g1	(TTGAAA)2	12	1223	1234	GTTTTATGCCCATACGATACG	54.937	21	AAATGGGCTTTGTCAAACTTT	55.001	21	116
TRINITY_DN9308_c0_g1	(GGCCAT)2	12	1554	1565	GCTGGTTGTTATTTGGCTAAA	55.01	21	TCATAGTCAATTGAATCGGCT	55.098	21	245
TRINITY_DN1535_c0_g1	(TAGTTT)2	12	1537	1548	GGAAACCGGGAAAAGATAAAC	55.115	21	TCAACGTTTCTTCCTTCAAAC	54.94	21	248
TRINITY_DN173285_c0_g1	(GACCTC)2	12	494	505	GTTGTTGATGGTGATCTTGAG	54.87	21	AACATGGCTTCTAACTTGACT	55.131	21	138
TRINITY_DN96_c0_g2	(TTTGCC)2	12	1935	1946	CATCATCATCTTTAGCACTGC	55.098	21	GTCGAATTGGAAGCAAAGAAT	55.124	21	238
TRINITY_DN96_c0_g2	(TAGCG)3	15	3047	3061	CGTCACTGAGATTCGAATTTC	55.114	21	CTTCGTATACTGTCCGTGTC	55.456	20	127
TRINITY_DN111762_c0_g1	(CTG)4	12	394	405	CATCTCCGACTTGTGGTTT	55.131	19	CGGCGCCCAAATTAGCAG	59.591	18	198
TRINITY_DN10778_c1_g1	(AT)9	18	738	755	CAATTAAAGTGCAAGTGGAGA	54.399	21	GGCATTAATATTGCAACGGAA	55.251	21	193
TRINITY_DN10778_c1_g1	(TATTAA)2	12	1132	1143	TGCTACTTAATTCCACGACTT	54.975	21	ATGGGTGAATTGGGTAAAGAT	54.819	21	245
TRINITY_DN134147_c0_g1	(CTGAGT)2	12	332	343	TGAAACCTAAACCGATACGTT	55.276	21	CAAAATACCCATCCCACCTAT	55.001	21	238
TRINITY_DN33293_c0_g1	(ACGCCG)2	12	317	328	ACCAATGGTCCATCACTG	54.099	18	GTAAAGGGAGTTGAAGAGGTT	55.141	21	155
TRINITY_DN568_c1_g1	(TTCA)3	12	2778	2789	GGGAATAGTCAAGTCCATCAA	54.998	21	CTTTCAAGAATTGGAGCAACA	54.952	21	195
TRINITY_DN568_c1_g1	(TCATAC)2	12	3291	3302	TCAGCATCATTCTCAACATCT	55.007	21	AGAGGCGACAGTAGTTAGATA	55.072	21	230
TRINITY_DN146448_c0_g1	(GTTGGA)2	12	716	727	AATAAATAGCACATGGGGTCA	54.935	21	GGACAAACAAGTGCTAGATTC	54.88	21	212
TRINITY_DN33229_c0_g1	(CCTTAT)2	12	2063	2074	CAATGAACAATGAAGAGCCAA	55.02	21	CAACATTAGCTTGGTCAACTT	54.674	21	207
TRINITY_DN33229_c0_g1	(TACACA)2	12	3334	3345	GAACTCAACGTCATTTGGTAG	54.925	21	TAACTAACCCCTATGTTGCAG	55.011	21	240
TRINITY_DN33229_c0_g1	(AAATTA)2	12	3808	3819	TGGCACATTCATAAATCATT	50.987	20	GTAAAACAACAACTCCAACCG	55.934	21	190
TRINITY_DN138137_c0_g1	(GGGAAA)2	12	314	325	TCGAAAATACACACACAGTTG	54.767	21	TAAGATGCACGGCTAAATTTG	54.93	21	231
TRINITY_DN623_c1_g1	(GATGAG)2tttgatgcggaaaggaaggttcaacgcgatttatttgatgatggggcgctagaggacatccctgaggaggagcaaagagaggaggatgaggaggaa(GATATG)2	120	1408	1527	CCTAGAGCTATGCAAGAAAGT	55.113	21	AATCAGCCATTTCATCTTCCT	55.225	21	229
TRINITY_DN85694_c0_g1	(TGGGCT)2	12	303	314	GGGAAGATATGTCAAAGGTCA	54.998	21	GCTTGTGGAAAACTTTAAGGT	54.863	21	204
TRINITY_DN88729_c0_g1	(GGGTGG)2	12	367	378	TATGAGGAGGTTACTTGGACT	55.114	21	TAGCATCTCTCCATCAAACTG	55.117	21	240
TRINITY_DN1110_c0_g1	(TTCGTC)2	12	378	389	GATCTCCTTCACGACTTCAC	55.619	20	GAGATGAAATCGAGGTACCAG	55.603	21	149
TRINITY_DN1110_c0_g1	(GGCTTT)2	12	2892	2903	TTATGCAGAAGTAGATGGCAA	55.001	21	ATATTGACCAGCATCTGTGAA	54.988	21	229
TRINITY_DN115551_c0_g1	(CCGCCA)2	12	555	566	AAATCCCTACCGCCTACTC	55.887	19	GAGTTGAGGCTTCCGAGA	55.939	18	142
TRINITY_DN69678_c0_g1	(GGTCAT)2	12	1136	1147	TCGTTATGTCGTACCAATAGC	55.636	21	GATCTCATCCTCGGTGATCT	55.921	20	186
TRINITY_DN5314_c0_g2	(GTCTGA)2aacatcgaaccctctataacactt(TCTCAC)2	48	1042	1089	AATCTTTTGTTTGCAGATCCC	54.984	21	CATTCAAAGAAGAGCGAGATG	55.062	21	127
TRINITY_DN5314_c0_g2	(TCTCTT)2	12	1624	1635	GGAAGGGCTCTGTTAATCTTA	54.714	21	AATTGTTCCATAGTTGTTGGC	54.997	21	155
TRINITY_DN21400_c0_g3	(AT)7	14	327	340	CCCCATTATGTCAAAATAACCA	54.371	22	CTGTTTATGTGCTTGGTTTGA	54.965	21	195
TRINITY_DN239621_c0_g1	(CCT)4	12	402	413	CCGATTCTTCCTTCTTCTTCT	55.046	21	AAAACTGGCAAGAAGGATGAT	55.734	21	250
TRINITY_DN283570_c0_g1	(TCAACT)2	12	357	368	TCAAATAGAGAACTGCTTGCT	55.231	21	AAAGCTTTTCCTTCCACTTAA	53.507	21	232
TRINITY_DN18992_c0_g1	(AGGG)3ggacgtggaagaggaggacgaataggggtgaggtc(GCTGGA)2	59	530	588	CTCAAGTAATTGCCTGAAACC	55.124	21	ATCCCGCCTGTTGAGAAC	56.958	18	176
TRINITY_DN7448_c0_g1	(ATCTG)3	15	326	340	CCAAATGTGTGATGCTTGTTA	55.032	21	ACATGAACGGTCTATTTGGAT	54.998	21	224
TRINITY_DN7448_c0_g1	(GCTA)3	12	685	696	ATCCAAATAGACCGTTCATGT	54.998	21	TGTACACACAACCTTCATTCT	55.079	21	218
TRINITY_DN7448_c0_g1	(AAAGAA)2	12	1344	1355	ACCCTTCAGACAATTACCAAA	55.014	21	GGAGAGGAGGAGATACTAACA	55.027	21	233
TRINITY_DN139799_c0_g1	(ATAGCC)2	12	301	312	AAAGAAAAGGGAGAATCACCA	55.001	21	CGATCGTTCAATGTTCATCAA	54.994	21	126
TRINITY_DN139799_c0_g1	(AAAT)3	12	1155	1166	TTTGTGCAATGAGATGGAAAG	55.02	21	GGGGTCACATCAAATATTGTG	54.885	21	156
TRINITY_DN181308_c0_g1	(GACATC)2	12	608	619	TCATCGACAAGGATATCAACA	54.473	21	GTCTCCTAATGTACTGTGGTC	55.166	21	105
TRINITY_DN34036_c0_g3	(AAGAGC)2	12	724	735	TGAAATGTCGCCAAAATCAAT	55.001	21	GCCCTCTTTGATTTTGATGTT	54.984	21	207
TRINITY_DN34036_c0_g3	(ATCAAA)2	12	857	868	AGAAGACTTGATTGTGACTCC	55.258	21	GCGATGTGTTTGAATTGTTTC	54.99	21	232
TRINITY_DN34036_c0_g3	(GACGAT)2	12	2382	2393	TTCCAGATAACCGTTGAAGAA	54.878	21	ATTTTGGCTTGTTGATGGTTT	55.069	21	132
TRINITY_DN34036_c0_g3	(TTTC)3	12	2832	2843	ACCATCACAAACAAAGCATAC	55.029	21	ATCGACGGATGTATGTGAA	53.683	19	137
TRINITY_DN203_c0_g1	(CAAACA)2	12	690	701	TCACGTATTTGTAAACATGCC	54.877	21	GAAGATCTGGATGCAATTGAC	55	21	236
TRINITY_DN30962_c0_g2	(AGAACG)2	12	382	393	GGTCTCTTCGGCCAAATG	55.761	18	GTACTGGGAGTTCATGGTG	54.899	19	168
TRINITY_DN317186_c0_g1	(AGGCCA)2	12	367	378	AGTTATCTCTCCTCGATTCGA	55.45	21	AGAATCCGAGAATCTTTCCTC	54.833	21	167
TRINITY_DN46034_c0_g1	(AAGTCC)2	12	720	731	TTACCTGATCACCAAATGTCA	54.834	21	GTTAAGGGAAAATTGGCTACG	55.212	21	114
TRINITY_DN87630_c0_g1	(GCA)4	12	709	720	TCCTCATTCAAACTCCAACTT	55.034	21	CATTGTCCCCATTTGAAGAAG	55.084	21	248
TRINITY_DN69527_c0_g1	(TTGTTT)2	12	387	398	CTTATTGTGCTGGTTTATCGG	55.025	21	GCCAAAACCAACTGCTATTTT	55.838	21	181
TRINITY_DN114409_c0_g1	(AAATGA)2	12	310	321	CCCAACATCAAAAGCAATACA	55.001	21	GGAAATGGAAGGAGATTGAGA	54.985	21	231
TRINITY_DN10942_c0_g1	(GTCTAC)2	12	667	678	TTCTTGTCACATGAAATGCAG	55.051	21	CTATCGAATTGAGATGACGGA	55.057	21	248
TRINITY_DN307246_c0_g1	(GGAGAA)2	12	446	457	CAGAGGATGCGGATATCTTTG	56.283	21	ACTTTCGGTAAATTCCAGAGC	56.252	21	171
TRINITY_DN6691_c1_g1	(CATCAG)2	12	993	1004	TCTCTTTCATTTCAAGCTGGA	55.134	21	GTAACAGGCTTCTCTAACTGT	54.991	21	218
TRINITY_DN6691_c1_g1	(GTTGCT)2	12	4723	4734	ATGCTGATAGATACGCTACTG	54.835	21	ATTGGACATATTCTTCGCAGA	55.098	21	244
TRINITY_DN6691_c1_g1	(CTTT)3	12	6207	6218	GCATATCACGTACTAGACACA	55.003	21	GGCCGAAGTAATAAAATGTCC	55.003	21	147
TRINITY_DN47724_c0_g1	(AGCAGT)2	12	330	341	CTTTATCCTTCCCTTCCTCTG	55.082	21	TAGGCTGCATTACTGTACGAT	56.626	21	154
TRINITY_DN11049_c0_g1	(ATT)4	12	1627	1638	GTGAGTTTCTTCCTACCTTGA	54.894	21	TATACAACCTACACGAGAGGA	54.988	21	243
TRINITY_DN41563_c0_g1	(CAAACT)2	12	922	933	CTAGTACACGGTTATCCTGTC	55	21	TTTGGAAAGCTAGATTGTTGC	55.029	21	196
TRINITY_DN13065_c0_g1	(AAAAAT)2	12	1313	1324	AGCTGAAGACGATGAAGTAAA	54.994	21	TCGATCTTTCCTATACACCCT	55.294	21	213
TRINITY_DN121034_c0_g1	(TTTCAG)2	12	354	365	AATTCAAAGCATGCAGATTGA	54.697	21	AACCTTATTACGGCTATCTGG	54.894	21	107
TRINITY_DN76586_c0_g1	(CCGCGA)2	12	484	495	GACTAACAGCGCGAACAG	56.281	18	TAAGGAGTCGGGTAATGGTT	55.546	20	203
TRINITY_DN76586_c0_g1	(TGC)5	15	898	912	CTACCCACTGTATCCCTACTT	55.576	21	GTAGGAGGAGATGGATGAGAT	55.435	21	207
TRINITY_DN2045_c0_g1	(GGCGAA)2	12	707	718	AAAATTCATGAAGTACGAGGC	54.574	21	TTGAATTCTGGTTGTGTTGAG	54.61	21	162
TRINITY_DN2045_c0_g1	(GGCGAA)2	12	1387	1398	AAGGAATTAAAGCAGCACAAG	55.016	21	TGTGTTCGTCAATTTTCACTC	55.038	21	179
TRINITY_DN36039_c0_g1	(CGATGA)2	12	1033	1044	ATTTCCGAAGCACCAATTAAC	55.105	21	AATATCGCTATCATCGTCGAA	54.861	21	105
TRINITY_DN24689_c0_g1	(TAGCTG)2	12	345	356	TCAAGCGACTCCAATCTTTAT	55.03	21	GAGAGAAAAGCCTATCACCAT	55.082	21	239
TRINITY_DN288991_c0_g1	(CTGG)3	12	527	538	GGACATTGCTGCGATCTT	55.434	18	GACCGGGATGTTGTAAATCT	55.143	20	238
TRINITY_DN288991_c0_g1	(TATCCG)2	12	1056	1067	GAGTTCATCACGTTCAACATG	55.559	21	TAGTAGTGCTGGTCGGAC	55.313	18	182
TRINITY_DN10150_c0_g1	(TCC)4	12	442	453	CTCCCTTCAACTTACCTCAA	54.285	20	AATCTCAAGCAAGGAAGAGAC	55.602	21	204
TRINITY_DN10150_c0_g1	(GAAGAG)2agtgagaa(CGATGT)2	32	613	644	GGATCCCGAGAATTAAAGACA	55.107	21	CCACTCTCTTATCATCACTCC	54.933	21	222
TRINITY_DN10150_c0_g1	(TTC)5	15	873	887	GTGATGATAAGAGAGTGGAGG	54.933	21	TTTTGTGTCAAGAATCTGCAG	54.984	21	213
TRINITY_DN3257_c0_g3	(ACACCA)2	12	799	810	AACAGGTTGAAGGAGCTTAAT	55.099	21	TTCCAGAGATACAAAGCTGAG	55.049	21	186
TRINITY_DN3257_c0_g3	(TTGGTG)2	12	2496	2507	AGTATGATTCCTGTATCCTGC	54.588	21	AACAGGTTGAAGGAGCTTAAT	55.099	21	239
TRINITY_DN1367_c1_g2	(GCTGGA)2	12	1379	1390	TTGGGAACTATTATCCCTGTG	54.683	21	CACCTATGGCTAAGAACTCAA	55.03	21	184
TRINITY_DN1367_c1_g2	(GAGCTT)2	12	2460	2471	ATCTTTTACAGGTTGTTGCTG	54.674	21	TTCTGAAAACAGGGAAGTAGG	55.144	21	243
TRINITY_DN1367_c1_g2	(TGTTTA)2	12	2664	2675	TACGTGTACAAGAAGATTCGG	55.495	21	CTTCAATCTCCAATCCTCTGT	55.004	21	208
TRINITY_DN32256_c0_g3	(GTCCTT)2	12	720	731	GAAGTTCTTAATGACACGGTG	54.925	21	GTTGTCGCTCTCTTCTTCTAT	55.185	21	249
TRINITY_DN17927_c0_g1	(CACTGT)2	12	1555	1566	TCTTCAAAAGCCTAAAATGCC	54.997	21	CTGAGAGCGAGAAGAACAG	55.094	19	192
TRINITY_DN17927_c0_g1	(TTGCC)4	20	1824	1843	ATGGCTATACTCAATCGAAGG	54.981	21	TCATTGGGCATTTAATCGAAC	54.898	21	125
TRINITY_DN17927_c0_g1	(TTGCC)4	20	2092	2111	ATGGCTATACTCAATCGAAGG	54.981	21	TCATTGGGCATTTAATCGAAC	54.898	21	125
TRINITY_DN16574_c1_g2	(ATA)6	18	1437	1454	TTGAAACAAACACTCCCAAAG	55.077	21	ATTCTTACCATCCCTTGCATT	55.206	21	240
TRINITY_DN286263_c0_g1	(CCAT)5	20	306	325	AGTCATTTCACAGTCCGTATT	54.962	21	TGTATTTTGGGTTTGTTCGTC	54.988	21	117
TRINITY_DN14164_c0_g1	(TGG)5	15	652	666	ACCCAGGAGTTTGATCATATG	55.053	21	CCGGTAGTCCATATGATCAAA	54.897	21	147
TRINITY_DN14164_c0_g1	(GGT)4cgaggttgtggcatagaaggctgaggcggcaccttggacggcggcggaggtgagtggaatcttgacccaggagtttgatcatatggattatc(TGG)5	119	770	888	GGGTGTTTGATCATATGGACT	55.346	21	CTCAACTCCAGGGTTAAGATC	55.402	21	232
TRINITY_DN17926_c0_g1	(CTCCAA)2	12	342	353	CCTAGTTTCCGACAATTCAGA	55.35	21	AGTTGAACCCTAAACCCTTTT	55.196	21	185
TRINITY_DN17926_c0_g1	(CAT)5ccaagatttgagtttgccgcctgctgttgcggt(GGTTGA)2gtttcagcttcctaactttgcgttctagccacattatctgctcct(CCGCCA)2	117	761	877	TGTTGTATTTTCCATGGATGC	54.789	21	CCCTGTTCTTTCTTTTCACTG	54.981	21	224
TRINITY_DN1967_c0_g1	(ATCAGA)2	12	2087	2098	TTCAGTATAATCTCCGCGTAC	55.079	21	TCACTAACACCTCCAGAAATC	54.962	21	225
TRINITY_DN160476_c0_g1	(CTGGGT)2atctttctgaggatgaagagtttcagccagaatctttctctgcgtatgactcagaatcgtgttgggattcgtatt(CGAATC)2	99	750	848	GAACGGGCTGAAATCAAAC	55.018	19	TCAAAACCTACTCCTCTCTCT	55.064	21	191
TRINITY_DN160476_c0_g1	(TGGGAG)2	12	1182	1193	ATGGCTAAGATTTTGCTCTCT	54.972	21	AAAATCTGCCCTTTTCATTCC	54.952	21	168
TRINITY_DN160476_c0_g1	(AG)7	14	1395	1408	AAAAGGGCAGATTTTCAAAGG	55.166	21	AGTCAGAGGAGTGTATGTTTG	54.981	21	247
TRINITY_DN6851_c0_g1	(ATTGAG)2	12	585	596	TAACGTGTGGAGTATTGACAA	54.923	21	ACTCCTCTATGAAGCACAAAA	54.851	21	239
TRINITY_DN276234_c0_g1	(AGATTA)2	12	401	412	CAATCGAGTGGGTGTAATACT	55.138	21	ATGCCAAAAGAAGAATCACAC	55.016	21	234
TRINITY_DN120280_c0_g1	(CCACAC)2	12	329	340	TATGTAACTCGACGTCTGAAC	55.251	21	CCCTTTTATGTGTGTGCAATT	55.276	21	150
TRINITY_DN19700_c0_g1	(AT)6	12	393	404	GGTATGTACGTTGTGGTGTAA	55.658	21	AAGTGACCAGTTCTAGACATC	54.701	21	250
TRINITY_DN162100_c0_g1	(ATTA)4	16	305	320	TATTGCAAAATTTCAGTGGGG	54.968	21	GCCTATGTCGACACTTATACA	54.972	21	192
TRINITY_DN13869_c0_g1	(CTGGCT)2	12	562	573	TTTTCACTACTTTTGGGCATG	54.933	21	ACCAAATTCACAACAGCAAAT	55.101	21	113
TRINITY_DN13869_c0_g1	(CTG)4	12	969	980	GATTGGAGTCATTCTGTTGTG	54.87	21	GAGGAGTTCATCTGTTATCGT	54.879	21	232
TRINITY_DN131865_c0_g1	(GCTTCT)2	12	548	559	GAATGTACTTCTGAACTCCGA	55.102	21	TCTCTTTGACTTCGAGTACAC	55.067	21	176
TRINITY_DN126354_c0_g1	(CAACAT)2	12	462	473	ATGGAAACGGTTTATCTGCTA	55.011	21	CAATCCACTTCTTTCTTCAGC	55.142	21	226
TRINITY_DN126354_c0_g1	(CAT)4	12	1433	1444	TCCAAAATATGTGCGCAAATT	55.356	21	TGCGTTTATGATGATAATGGTG	54.969	22	164
TRINITY_DN16592_c0_g2	(TTTTAT)2	12	694	705	GGTTAGTAGTGAGCACAAGTA	54.728	21	GTAATCGAAAATTTTGGGCCT	55.074	21	175
TRINITY_DN6245_c0_g1	(TTTG)3	12	444	455	GTTTATTCACTCAGCTTGCAA	55.06	21	ATCTGAGGAGGAAGACTAGAG	55.034	21	246
TRINITY_DN6245_c0_g1	(GATTCT)2	12	645	656	GCTAAATCCCTCTAGTCTTCC	54.91	21	TTAAAGGTGCAAGAATTCTGC	55.029	21	239
TRINITY_DN11225_c0_g1	(TTGGTT)2	12	739	750	CTCTCGTAACTTAGTCTCCAC	54.953	21	TAAGATAAAGCAAAGAGGCCA	54.9	21	217
TRINITY_DN5977_c0_g1	(ATAAGT)2	12	1942	1953	AAATTATCAGGCAGCACATTG	55.151	21	ATTGCGGGTAGTTGTTATACA	55.023	21	219
TRINITY_DN5977_c0_g1	(GAAAAG)2	12	4421	4432	TTTTCTTATCTTTGCTCGCAA	54.413	21	GGATCTTGGGAGGCAGTA	55.181	18	148
TRINITY_DN6891_c0_g1	(CTCTTC)2	12	300	311	GACTCTCTGGCTCAATTACTC	55.525	21	GCCAACAACGAAGAATAACAT	55.136	21	232
TRINITY_DN6891_c0_g1	(AGTCCT)2	12	937	948	CTAACGTCGACATATCATTGC	54.987	21	ACCATGCGAGATCTTTAAGAA	55.03	21	230
TRINITY_DN6891_c0_g1	(TCTGAT)2	12	1385	1396	GTTCTCTAAAGCTCATGGTCT	55.046	21	TTTTCCTCCTCCATTCTGTTT	55.001	21	222
TRINITY_DN98670_c0_g1	(TGAAGT)2	12	328	339	TTCATATGTTAGCTGCCTTCA	55.001	21	TCGTGCACATAGAAACTGTTA	55.297	21	179
TRINITY_DN19382_c0_g1	(ATGCAT)2	12	302	313	ACAGATGTACTCCCTGCTATA	54.998	21	GACTACACAGAGCTATGACTC	55.006	21	170
TRINITY_DN246910_c0_g1	(GAGGGA)3aaggatggattcgatggttttggagtctgatgaggagaggaagtcgagttgaaggaggtagtaagggt(ATGCTG)2atgc(CGA)5	117	465	581	GAGGTGTAGGAGAAGATTGTG	55.432	21	GCTTTCTCTTCTTCGTCGA	55.015	19	188
TRINITY_DN37391_c0_g1	(AAGGCC)2	12	468	479	TTCCATTGTCAACTCAACCA	55.083	20	ACCCTTATGAAGTAAACTCCG	55.039	21	205
TRINITY_DN5377_c0_g1	(TGTTTC)2	12	797	808	TCATTGCGAGGTAGGTTAATT	55.011	21	GTATGGCAAGAATTTTCAGGG	55.16	21	101
TRINITY_DN5377_c0_g1	(GTCTTG)2	12	1527	1538	AGTCATTCTTCGGAGTAGTTG	55.09	21	GGGTGGTCAGGATTTGTATAT	54.749	21	239
TRINITY_DN5377_c0_g1	(GCAGCT)2	12	2440	2451	AGAGAGTGTCGGTAGGATAAT	55.027	21	AGTTTGTGATGATGGAGCAG	55.734	20	174
TRINITY_DN5377_c0_g1	(GGA)4	12	2753	2764	CGGAGAGCTTGTAATACCATA	54.65	21	TTGGTTATCTTATCCTCGCTC	54.927	21	181
TRINITY_DN83581_c0_g1	(CCGAAC)2	12	379	390	AAGTTCTGATTCTGTGTAGGG	54.949	21	ATACGAACCGAAAATCAAACC	54.874	21	113
TRINITY_DN13382_c1_g3	(AGCTGC)2	12	932	943	GCGATCTTGTAAAGTCCGTAT	55.896	21	AGGTGGCTTCTAGGGTTAG	55.374	19	250
TRINITY_DN13382_c1_g3	(TCG)6	18	1052	1069	TTGTAAAGTCCGTATAGCTGC	55.806	21	AGGTGGCTTCTAGGGTTAG	55.374	19	244
TRINITY_DN13382_c1_g3	(AAGAGG)2	12	1599	1610	TGAGAAACCCATGATTACCTC	54.998	21	GCGTGGGTTAAAGAGAAAATT	55.039	21	239
TRINITY_DN17678_c0_g1	(TATGAT)2	12	781	792	CTGCAGCTTCTTGATTATGTT	54.55	21	GCTCTGCAGTAGTACATATGT	54.946	21	207
TRINITY_DN3421_c0_g1	(AAGGC)3	15	702	716	TCCTAAGCTGTGTGATATACG	54.684	21	AAAGGAAAGGAAATGGAGGAA	54.968	21	195
TRINITY_DN3421_c0_g1	(GAATGG)2	12	1344	1355	AGGACAAAGTACCAACAAAGA	54.978	21	TCATGTATTTGTGTTTGCTGG	55.032	21	247
TRINITY_DN138184_c0_g1	(GAGGTC)2	12	427	438	CTCGATGATCTTCTGTCTCTC	55.091	21	CTTTGGATCCTCGGACGG	57.164	18	160
TRINITY_DN25295_c0_g1	(GTTGGA)2	12	515	526	AAGGAATTGGTACCCTTTTGA	54.981	21	ATTGGGCATTTTAAGCTGAAG	55.052	21	164
TRINITY_DN42685_c0_g1	(GAGAGT)2	12	1311	1322	GTAAGTCCATGGCAAATTGAC	55.475	21	CCTCTTTCCTCCTTCTCTCT	55.26	20	237
TRINITY_DN42685_c0_g1	(CACTCT)2	12	1467	1478	CCTCTTTCCTCCTTCTCTCT	55.26	20	GTAAGTCCATGGCAAATTGAC	55.475	21	237
TRINITY_DN271884_c0_g1	(ATATAC)2	12	351	362	GCTTTGCCTGTATCTGTAATG	55.013	21	AAGGACACCATGGAGTTTAAA	55.014	21	181
TRINITY_DN53600_c0_g1	(GTGACT)2	12	833	844	TTTGATGATGATGCACTTGTG	55.118	21	AAGAGCAATAACGTTCGATTG	54.991	21	224
TRINITY_DN8261_c0_g1	(CGG)4	12	612	623	GAAGGAGGTAAGAGGAAGTTC	55.055	21	CATGAACTTAACGTCACGAAG	55.33	21	229
TRINITY_DN21052_c0_g1	(TGAGAA)2agaatacaaccaagctaaacccaataaaatattccatattatgtgtgtatgtagc(TAGCTA)2tactagctcctaccctcaaatctcaattgttgtgatggtagggaaatgaaattggggtcttgattgattgtaatct(TTCTCA)2	167	1238	1404	CACACAAAAGAAAGTAGGGTG	54.994	21	TTGTTTGGACCTCATCATACA	54.834	21	224
TRINITY_DN266907_c0_g1	(CCAATG)2	12	424	435	GCATATGAGTATCTTTCGTGC	54.944	21	TTTCTATACTCGTCGTAGCAC	55.044	21	147
TRINITY_DN11640_c0_g2	(AGGAAA)2	12	1582	1593	GATCAGACCATTTAAAAGGCC	54.882	21	ATTTTGTCAGGAGGAAACAGA	55.034	21	201
TRINITY_DN11640_c0_g2	(AAGAGC)2aaccgatatgagatcatctgcagtcgtatgcccgatgttgacaccccgatcaagaatgctgatcaatga(GAACAC)2	93	2007	2099	ATAGAAATGGAAGACGGTGAG	55.126	21	CAACATTGCATTGAGGACTAA	54.466	21	249
TRINITY_DN3297_c0_g1	(TCTGCC)2	12	612	623	AAGAAGCTTATGAAGGATGCT	54.972	21	GTAAAGGCGTTCAATCTTCTC	54.987	21	213
TRINITY_DN3297_c0_g1	(GATGCT)2	12	1296	1307	AGAATCTAGACCACCTGCTAT	55.269	21	CCTGTCCTATTCTAGCAACTT	54.735	21	119
TRINITY_DN157030_c0_g1	(GGA)5	15	717	731	GCTCGATATTGCACAAACTAG	55.149	21	GAAAAGCCAACACCTCCTC	56.121	19	231
TRINITY_DN92439_c0_g1	(GGGAGA)2	12	320	331	CTTTTAACGGTTCTTGACGAA	54.777	21	AAGACTTCTCCTCGCCTC	55.604	18	232
TRINITY_DN73397_c0_g1	(GAGATG)3	18	392	409	GCTTCTACATCATGTCTCCTT	55.113	21	GACAGCCACATATCCTATCC	54.789	20	122
TRINITY_DN264879_c0_g1	(AATCTG)2	12	313	324	CAATCTGTTTCTGCTGGTATC	54.661	21	TGTATTCTACCCAGACTCAGA	54.863	21	221
TRINITY_DN264879_c0_g1	(TTCTCT)2	12	528	539	CAATCTGCTTCATCAATCTGG	54.991	21	CTATGGCTCAAGATCAATTGC	55.067	21	193
TRINITY_DN97996_c0_g1	(CTCGTT)2	12	347	358	CGCTTTAATTGAGTTGGACAT	54.851	21	GGAGTGTGGGAGAGTGCG	59.737	18	111
TRINITY_DN588_c0_g2	(CTCATC)3	18	869	886	AGTATTCTCCCATCTCATTGC	55.15	21	TCTTTAACCAGCGATGTGTAT	55.043	21	184
TRINITY_DN588_c0_g2	(AGAGGT)2	12	2053	2064	GGTGTAATCCATGAAAGCCT	55.392	20	CCCAGAAGTTGTTGAGATTCT	55.509	21	236
TRINITY_DN588_c0_g2	(TACCTC)2	12	2523	2534	CCCAGAAGTTGTTGAGATTCT	55.509	21	GGTGTAATCCATGAAAGCCT	55.392	20	236
TRINITY_DN588_c0_g2	(GGATGA)3	18	3701	3718	TCTTTAACCAGCGATGTGTAT	55.043	21	AGTATTCTCCCATCTCATTGC	55.15	21	184
TRINITY_DN16974_c0_g1	(TCTCTT)2	12	614	625	GACTACTTGGATCTTGGTTCA	54.962	21	CCTTCTGCAATAAACAAACCA	54.933	21	171
TRINITY_DN61850_c0_g2	(CACAGT)2	12	312	323	GTTTCTCTGATACCAACCTCA	54.962	21	GATTTGATGCTTGGTTGATCA	54.808	21	167
TRINITY_DN9253_c0_g1	(TACAAC)3	18	441	458	TCCGATAATATACGCAAAGCT	55.007	21	GTTTTGTACACTTTCAGGCTC	55.371	21	189
TRINITY_DN266167_c0_g1	(CTTTGA)2	12	585	596	TCGATGGCTTTGAATGGATAT	55.134	21	CTTAACCACGATTTCATCACC	54.959	21	207
TRINITY_DN117522_c0_g2	(CAC)5	15	331	345	CGATTTTGACGAAGAACTTGT	55.131	21	CTCGGTTTTGGGCTTGAC	56.325	18	193
TRINITY_DN154180_c0_g1	(TGAAAT)2	12	1597	1608	AACAATTTACATCGAAGGCAC	55.136	21	TGAACATTATTTGGCATCACA	54.051	21	209
TRINITY_DN59214_c0_g1	(CACAAG)2	12	350	361	CACACACATATTCATCACACC	54.95	21	AACTACTGTATTCTGCCTGAG	54.768	21	129
TRINITY_DN265362_c0_g1	(AGCT)3	12	344	355	TCTACTTGTTCATGTTTTGGA	52.988	21	TCTTCATTTCATTCACTTCCG	54.223	21	133
TRINITY_DN100966_c0_g1	(TTGAGA)2	12	310	321	TGAACCGAATCATGAACCTT	54.961	20	TGTGTCCTTGTCTTCAGAATT	55.066	21	248
TRINITY_DN100966_c0_g1	(GAAAAA)2	12	441	452	TTGAACTTGAGATTGAGACGA	54.93	21	TGTGTCCTTGTCTTCAGAATT	55.066	21	181
TRINITY_DN300562_c0_g1	(TTCACG)2	12	420	431	AAACTAGAGACCAAAGCACTT	55.063	21	GCGAGCAAATACGTCTAAAAT	55.066	21	177
TRINITY_DN108260_c0_g1	(AATT)3	12	392	403	ACAGTTACGAACAAATTTACCA	54.26	22	TTCTAACGGAATCAAACCTCG	56.014	21	143
TRINITY_DN5727_c0_g1	(AAAG)4	16	519	534	AAAGCAAAGCCAAGAAGAAAA	55.033	21	ATTGAAAAGCGACAAATCACA	54.965	21	184
TRINITY_DN55186_c0_g1	(AATA)3	12	412	423	GGATACAAATTACGGGCTCTA	54.907	21	AAAGCAGCTGGAATCTAGATT	54.972	21	177
TRINITY_DN55186_c0_g1	(TGTTGA)2	12	557	568	AATCTAGATTCCAGCTGCTTT	54.972	21	TGTCAACATTTGCAAACTCTT	54.789	21	223
TRINITY_DN172571_c0_g1	(TATTTC)2	12	1870	1881	TAAATGATGCGGACAAACTTC	54.864	21	TGAACGATATGCTTGTATGGA	54.833	21	227
TRINITY_DN172571_c0_g1	(GTGCAC)2	12	2320	2331	TCGAATGCATCTTTATCGGTA	54.943	21	TGTGATGAAAACCCATACAGA	54.834	21	210
TRINITY_DN172571_c0_g1	(TTTGTT)2	12	6798	6809	GATCCGTCATTGATTCTGGAT	55.538	21	GTTATAGTAAAACCAACGAGCA	54.526	22	232
TRINITY_DN66419_c0_g1	(TCAATA)2aaaaggaaattgtaagtcaatgcatttcatgtattgcgatagt(TCTAGA)2	67	1507	1573	AGCTCAATCTTCATCCTCTTG	55.382	21	GCTGAAATTGGCTAATGTTGT	55.37	21	168
TRINITY_DN36630_c2_g1	(TCACTA)2	12	333	344	CCTTAGGTACACAGAAAGGAG	55.058	21	AATCACAGTTCCGGCATATTA	55.079	21	229
TRINITY_DN6767_c0_g1	(GCTGCA)2	12	602	613	TTAGAGTTTTGTAGGCAGAGG	54.962	21	TCCGAAGATATTCAACCCAAA	54.913	21	211
TRINITY_DN6767_c0_g1	(TGAGGA)2	12	838	849	GTAAAACTGAACTGGGAGAGA	54.894	21	AGAAATCAGGTGTCTTCTCTG	54.968	21	156
TRINITY_DN6767_c0_g1	(ATTTCT)2	12	1604	1615	AAGTCGTATGGAACCAATGAT	54.998	21	TCGAGGTAATGCAAAATACCT	55.011	21	186
TRINITY_DN6767_c0_g1	(CGCATA)2gcaattc(AAGAAA)2	31	2633	2663	GTCTTAAGTTATTTCCGCCAC	54.969	21	ATAGGGAACAGTAGATGCAAC	55.095	21	211
TRINITY_DN63614_c0_g1	(TTGCAA)2	12	387	398	CCATCAATTTTCCCACTTCTC	54.805	21	ATGAAGCCAGGATCTTTTACA	54.886	21	115
TRINITY_DN63614_c0_g1	(GTCAAT)2	12	751	762	AACGTTGAAATAGTGCAGAAC	55.101	21	AAGGCTTAGAGGGATCTATCA	54.952	21	213
TRINITY_DN6651_c0_g1	(AGAACA)2aagtaatacatgtacccatgaaaactcgcaaatgcaattactagtttgcacatatgaaggaagaactgcagacacaattccttttcccaaaattg(AAAGCA)2	119	1485	1603	CATACCCACTTCCTATAGCAC	55.27	21	ATTACAGCTCCATGTACCATT	54.669	21	250
TRINITY_DN6651_c0_g1	(TA)8	16	1708	1723	TTCATACTCGAGATGAACACC	55.169	21	CTAGTCATGTACAATTGGGGT	54.998	21	184
[truncated: 47,027 more rows]
