# Supplementary material for: Comparative Transcriptome Analyses of Different Rheum officinale Tissues Reveal Differentially Expressed Genes Associated with Anthraquinone, Catechin, and Gallic Acid Biosynthesis
Source: Genes (Basel). 2022 Sep 5;13(9):1592. doi: 10.3390/genes13091592 (PMC9498579; doi:10.3390/genes13091592)
Supplement: Supplementary file 1 [file genes-13-01592-s001.zip › Table S2.xlsx]

## Sheet: Sheet1
Table S2 Statistics of metabolic pathways in KEGG functional annotations(The 19 secondary metabolic pathways are marked in orange. )
pathway	pathway_id	Gene_number	Gene_id	KOs
Glycolysis / Gluconeogenesis	ko00010	853	TRINITY_DN100596_c0_g1;TRINITY_DN100600_c0_g3;TRINITY_DN10071_c0_g1;TRINITY_DN101386_c0_g1;TRINITY_DN101939_c0_g1;TRINITY_DN102105_c0_g1;TRINITY_DN10647_c0_g1;TRINITY_DN106537_c0_g1;TRINITY_DN106817_c0_g1;TRINITY_DN107082_c0_g1;TRINITY_DN107397_c0_g1;TRINITY_DN108082_c0_g1;TRINITY_DN108612_c0_g1;TRINITY_DN109506_c0_g1;TRINITY_DN1097_c1_g1;TRINITY_DN110662_c0_g1;TRINITY_DN11096_c0_g1;TRINITY_DN111…	K00134+K01623+K00128+K00134+K00627+K01624+K00134+K01834+K00627+K01623+K01624+K00627+K00162+K00128+K00128+K00627+K00873+K01623+K01623+K00128+K00161+K00895+K00134+K00128+K00162+K00162+K00134+K00121+K01623+K00128+K00850+K00121+K01785+K00850+K01610+K00128+K00128+K00627+K01895+K01623+K00131+K00382+K00121+K00927+K01568+K14085+K01689+K00128+K00131+K01610+K01623+K01792+K01610+K15634+K01624+K01792+K00627+…
Citrate cycle (TCA cycle)	ko00020	819	TRINITY_DN101425_c1_g1;TRINITY_DN101519_c0_g1;TRINITY_DN101939_c0_g1;TRINITY_DN102684_c0_g1;TRINITY_DN104562_c1_g1;TRINITY_DN104713_c0_g1;TRINITY_DN106414_c0_g1;TRINITY_DN106688_c0_g1;TRINITY_DN106817_c0_g1;TRINITY_DN107579_c0_g1;TRINITY_DN10768_c0_g1;TRINITY_DN108082_c0_g1;TRINITY_DN108612_c0_g1;TRINITY_DN109558_c0_g1;TRINITY_DN11003_c0_g1;TRINITY_DN110524_c0_g1;TRINITY_DN110662_c0_g1;TRINITY_DN…	K01958+K00234+K00627+K01958+K00026+K01647+K00234+K01681+K00627+K01648+K00031+K00627+K00162+K01900+K00164+K01648+K00627+K00161+K01648+K00162+K00026+K01958+K00162+K01648+K01647+K00026+K01610+K01900+K00235+K00030+K01958+K00234+K01681+K01958+K00164+K00627+K00234+K00026+K01900+K00031+K00382+K01681+K01899+K01681+K00164+K00234+K01610+K00164+K01610+K00026+K00026+K01676+K00031+K01647+K00030+K01648+K01681+…
Pentose phosphate pathway	ko00030	365	TRINITY_DN100600_c0_g3;TRINITY_DN102105_c0_g1;TRINITY_DN107082_c0_g1;TRINITY_DN107397_c0_g1;TRINITY_DN110003_c0_g1;TRINITY_DN11108_c0_g1;TRINITY_DN111260_c0_g1;TRINITY_DN111891_c0_g1;TRINITY_DN112024_c0_g1;TRINITY_DN112173_c0_g1;TRINITY_DN1139_c0_g1;TRINITY_DN114242_c0_g1;TRINITY_DN115044_c0_g1;TRINITY_DN116337_c0_g1;TRINITY_DN117200_c0_g1;TRINITY_DN117777_c0_g1;TRINITY_DN118404_c0_g1;TRINITY_DN1…	K01623+K01624+K01623+K01624+K00036+K01623+K01623+K00895+K00036+K00948+K01623+K00850+K00615+K00850+K00851+K01623+K00131+K01053+K00033+K00615+K00131+K01623+K01624+K01624+K01624+K00850+K01623+K01624+K00851+K00615+K01810+K00615+K01783+K01057+K00948+K00615+K01057+K01623+K01624+K01624+K01810+K03841+K01624+K00036+K01623+K00131+K01624+K01835+K01807+K01835+K03841+K03841+K00036+K03841+K03841+K00615+K00850+…
Pentose and glucuronate interconversions	ko00040	258	TRINITY_DN10006_c0_g1;TRINITY_DN100653_c0_g1;TRINITY_DN10071_c0_g1;TRINITY_DN101042_c0_g1;TRINITY_DN102184_c0_g1;TRINITY_DN109506_c0_g1;TRINITY_DN1097_c1_g1;TRINITY_DN11130_c0_g2;TRINITY_DN111541_c0_g1;TRINITY_DN112045_c0_g1;TRINITY_DN113719_c0_g1;TRINITY_DN114074_c0_g1;TRINITY_DN114589_c0_g1;TRINITY_DN116739_c0_g1;TRINITY_DN116786_c0_g1;TRINITY_DN116802_c0_g1;TRINITY_DN117984_c0_g1;TRINITY_DN118…	K00963+K00963+K00128+K00011+K00012+K00128+K00128+K01051+K00128+K00128+K00012+K00128+K01805+K18106+K00128+K00128+K00963+K00963+K01728+K00128+K00854+K00128+K00012+K00699+K00128+K00012+K00128+K01728+K01783+K01051+K00699+K00128+K00008+K00128+K00128+K00963+K00128+K00012+K00128+K00128+K01728+K00963+K00128+K00128+K00128+K18106+K00128+K00012+K00128+K00128+K00963+K00963+K00128+K12447+K00128+K00011+K00963+…
Fructose and mannose metabolism	ko00051	293	TRINITY_DN100600_c0_g3;TRINITY_DN101042_c0_g1;TRINITY_DN10135_c0_g1;TRINITY_DN102105_c0_g1;TRINITY_DN102711_c0_g1;TRINITY_DN105173_c0_g1;TRINITY_DN107082_c0_g1;TRINITY_DN107174_c0_g1;TRINITY_DN107397_c0_g1;TRINITY_DN11108_c0_g1;TRINITY_DN111260_c0_g1;TRINITY_DN111891_c0_g1;TRINITY_DN1139_c0_g1;TRINITY_DN114242_c0_g1;TRINITY_DN114589_c0_g1;TRINITY_DN116337_c0_g1;TRINITY_DN117777_c0_g1;TRINITY_DN11…	K01623+K00011+K00847+K01624+K02377+K00863+K01623+K01103+K01624+K01623+K01623+K00895+K01623+K00850+K01805+K00850+K01623+K17497+K17497+K01103+K01623+K01624+K01624+K01624+K00844+K00850+K01623+K01809+K01624+K01711+K01803+K01711+K01803+K02377+K01711+K01623+K00008+K01624+K01624+K01803+K03841+K00966+K17497+K00844+K01624+K01623+K01624+K03841+K03841+K03841+K03841+K01803+K19355+K00850+K01711+K03841+K03841+…
Galactose metabolism	ko00052	192	TRINITY_DN10006_c0_g1;TRINITY_DN100653_c0_g1;TRINITY_DN101042_c0_g1;TRINITY_DN114242_c0_g1;TRINITY_DN115891_c0_g2;TRINITY_DN116337_c0_g1;TRINITY_DN117984_c0_g1;TRINITY_DN118716_c0_g1;TRINITY_DN122935_c0_g1;TRINITY_DN124292_c0_g1;TRINITY_DN126274_c0_g2;TRINITY_DN131274_c0_g1;TRINITY_DN131728_c0_g1;TRINITY_DN133158_c0_g1;TRINITY_DN13746_c0_g2;TRINITY_DN147648_c0_g1;TRINITY_DN149778_c0_g1;TRINITY_DN…	K00963+K00963+K00011+K00850+K01785+K00850+K00963+K00963+K12309+K01193+K01187+K07407+K00844+K07407+K00850+K06617+K01785+K07407+K07407+K00963+K00963+K00844+K01784+K07407+K01835+K01835+K01193+K07407+K00850+K01193+K01190+K00963+K00963+K07407+K01785+K01835+K01784+K07407+K12447+K01784+K00011+K00963+K00844+K07407+K00850+K01784+K06617+K01190+K00963+K01835+K00850+K01193+K01835+K00963+K07407+K01193+K00963+…
Ascorbate and aldarate metabolism	ko00053	250	TRINITY_DN100184_c0_g1;TRINITY_DN10071_c0_g1;TRINITY_DN102184_c0_g1;TRINITY_DN103972_c0_g1;TRINITY_DN109506_c0_g1;TRINITY_DN1097_c1_g1;TRINITY_DN111541_c0_g1;TRINITY_DN112045_c0_g1;TRINITY_DN113719_c0_g1;TRINITY_DN114074_c0_g1;TRINITY_DN116757_c0_g1;TRINITY_DN116786_c0_g1;TRINITY_DN116802_c0_g1;TRINITY_DN118912_c0_g1;TRINITY_DN119408_c0_g1;TRINITY_DN119856_c0_g1;TRINITY_DN122122_c0_g1;TRINITY_DN1…	K10046+K00128+K00012+K17744+K00128+K00128+K00128+K00128+K00012+K00128+K08232+K00128+K00128+K01053+K10046+K00434+K14085+K14190+K00128+K10046+K00434+K00128+K00225+K00012+K00699+K00128+K00012+K00128+K00423+K00434+K08232+K00699+K00128+K00128+K00128+K00225+K00128+K00012+K00128+K00128+K00128+K00128+K00128+K00128+K00012+K00434+K14085+K14190+K00225+K00128+K00128+K08232+K19642+K00469+K00423+K00423+K00128+…
Fatty acid biosynthesis	ko00061	219	TRINITY_DN10040_c0_g1;TRINITY_DN102744_c0_g1;TRINITY_DN102764_c0_g1;TRINITY_DN105769_c0_g1;TRINITY_DN110489_c0_g1;TRINITY_DN112662_c0_g1;TRINITY_DN116243_c0_g1;TRINITY_DN117336_c0_g1;TRINITY_DN117919_c0_g1;TRINITY_DN119511_c0_g1;TRINITY_DN122789_c0_g2;TRINITY_DN126270_c0_g1;TRINITY_DN128537_c0_g1;TRINITY_DN132567_c0_g1;TRINITY_DN133637_c0_g1;TRINITY_DN133840_c0_g1;TRINITY_DN137706_c0_g1;TRINITY_D…	K10782+K11262+K11262+K00059+K01897+K00645+K11262+K01897+K00059+K03921+K11262+K00059+K11262+K03921+K01897+K01897+K11262+K01897+K00059+K01897+K09458+K01897+K03921+K09458+K11262+K01897+K01897+K11262+K01897+K01897+K00059+K01897+K00059+K10781+K01962+K01897+K10782+K00059+K01897+K11262+K01897+K00059+K11262+K01897+K11262+K00059+K01897+K11262+K00059+K11262+K11262+K01897+K00059+K01962+K01897+K01897+K00059+…
Fatty acid elongation	ko00062	65	TRINITY_DN100652_c0_g1;TRINITY_DN10667_c0_g1;TRINITY_DN110146_c0_g1;TRINITY_DN152493_c0_g1;TRINITY_DN152818_c0_g1;TRINITY_DN153266_c0_g1;TRINITY_DN16296_c0_g1;TRINITY_DN164850_c0_g1;TRINITY_DN167177_c0_g1;TRINITY_DN19198_c0_g1;TRINITY_DN192208_c0_g1;TRINITY_DN197112_c0_g1;TRINITY_DN197541_c0_g1;TRINITY_DN19865_c0_g1;TRINITY_DN200677_c0_g1;TRINITY_DN201950_c0_g1;TRINITY_DN202392_c0_g1;TRINITY_DN20…	K15397+K15397+K01068+K07511+K01074+K01068+K15397+K01068+K10251+K01074+K10251+K10251+K01074+K10249+K01068+K18880+K07512+K07512+K10251+K07511+K10258+K01074+K10251+K07512+K10251+K07512+K07511+K01074+K07511+K01074+K01074+K07511+K10249+K07511+K10251+K07511+K07511+K10258+K10258+K01068+K01074+K07511+K07511+K10703+K15397+K07511+K10703+K01068+K01068+K01074+K15397+K07512+K10703+K10249+K01068+K01074+K15397+…
Fatty acid degradation	ko00071	475	TRINITY_DN10071_c0_g1;TRINITY_DN100730_c0_g1;TRINITY_DN102306_c0_g1;TRINITY_DN10299_c0_g1;TRINITY_DN103322_c0_g1;TRINITY_DN103910_c0_g1;TRINITY_DN104657_c0_g1;TRINITY_DN108324_c0_g1;TRINITY_DN108504_c0_g1;TRINITY_DN109506_c0_g1;TRINITY_DN1097_c1_g1;TRINITY_DN110489_c0_g1;TRINITY_DN110683_c0_g1;TRINITY_DN111541_c0_g1;TRINITY_DN111741_c0_g1;TRINITY_DN112045_c0_g1;TRINITY_DN113711_c1_g1;TRINITY_DN11…	K00128+K10527+K07513+K07513+K10527+K00626+K00626+K07513+K10527+K00128+K00128+K01897+K13238+K00128+K07513+K00128+K00121+K00128+K07513+K07513+K10527+K00121+K00232+K00128+K00128+K01897+K00232+K07513+K00121+K07513+K14085+K00128+K07513+K00121+K00128+K00121+K00121+K00249+K01897+K00232+K01897+K07513+K00249+K07513+K00232+K00128+K01897+K01897+K00626+K00249+K00128+K00626+K00232+K00249+K01897+K00128+K07513+…
Synthesis and degradation of ketone bodies	ko00072	57	TRINITY_DN103910_c0_g1;TRINITY_DN104657_c0_g1;TRINITY_DN1114_c0_g2;TRINITY_DN121424_c0_g1;TRINITY_DN122759_c0_g1;TRINITY_DN138140_c0_g1;TRINITY_DN140057_c0_g1;TRINITY_DN144553_c0_g1;TRINITY_DN167403_c0_g1;TRINITY_DN17749_c0_g1;TRINITY_DN194179_c0_g1;TRINITY_DN195526_c0_g1;TRINITY_DN19640_c0_g1;TRINITY_DN202059_c0_g1;TRINITY_DN202117_c0_g1;TRINITY_DN206569_c0_g1;TRINITY_DN208109_c0_g1;TRINITY_DN22…	K00626+K00626+K01640+K01641+K01640+K01641+K00626+K00626+K00626+K01641+K01641+K00626+K00626+K00626+K00626+K01641+K00626+K00626+K01641+K01640+K00626+K00626+K00626+K01641+K01641+K00626+K01641+K01640+K01640+K01641+K00626+K00626+K00626+K00626+K01641+K01641+K00626+K00626+K01641+K00626+K01640+K01641+K01641+K01641+K00626+K00626+K00626+K01641+K00626+K01641+K00626+K01641+K01640+K01641+K01641+K01641+K01640
Cutin, suberine and wax biosynthesis	ko00073	32	TRINITY_DN10121_c0_g1;TRINITY_DN102345_c0_g1;TRINITY_DN11294_c0_g1;TRINITY_DN113185_c1_g2;TRINITY_DN114380_c0_g1;TRINITY_DN140524_c0_g1;TRINITY_DN1405_c0_g1;TRINITY_DN15673_c0_g1;TRINITY_DN19625_c0_g1;TRINITY_DN19937_c0_g1;TRINITY_DN203906_c0_g1;TRINITY_DN20855_c0_g1;TRINITY_DN210044_c0_g1;TRINITY_DN210160_c0_g1;TRINITY_DN213744_c0_g1;TRINITY_DN221423_c0_g1;TRINITY_DN223087_c0_g1;TRINITY_DN226557…	K15404+K17991+K15401+K13356+K15400+K13356+K13356+K15398+K13407+K13356+K13356+K15398+K13356+K13356+K17991+K13356+K17991+K15398+K17991+K15404+K13356+K13356+K13356+K15403+K17991+K15403+K15398+K15401+K13356+K13356+K13356+K15403
Steroid biosynthesis	ko00100	163	TRINITY_DN100452_c0_g1;TRINITY_DN103813_c0_g1;TRINITY_DN104733_c0_g1;TRINITY_DN105724_c0_g2;TRINITY_DN106356_c0_g1;TRINITY_DN10799_c0_g1;TRINITY_DN111244_c0_g1;TRINITY_DN116610_c0_g1;TRINITY_DN120147_c0_g1;TRINITY_DN12077_c0_g1;TRINITY_DN123642_c0_g1;TRINITY_DN125926_c0_g1;TRINITY_DN12605_c0_g1;TRINITY_DN130726_c0_g1;TRINITY_DN137948_c0_g1;TRINITY_DN139656_c0_g1;TRINITY_DN140604_c0_g1;TRINITY_DN1…	K09832+K05917+K00801+K01824+K14424+K01824+K00801+K01853+K14424+K00222+K00227+K14424+K14674+K00801+K14424+K00801+K00511+K14423+K14424+K09832+K00511+K20659+K00559+K01853+K09832+K05917+K14424+K07748+K09832+K00801+K00222+K00511+K01824+K14424+K00227+K00227+K14424+K14424+K00559+K00801+K00801+K09828+K00511+K00801+K14423+K14424+K09832+K00213+K00559+K00559+K05917+K05917+K14424+K01853+K01853+K00559+K00559+…
Ubiquinone and other terpenoid-quinone biosynthesis	ko00130	95	TRINITY_DN10554_c0_g2;TRINITY_DN11282_c0_g1;TRINITY_DN113009_c0_g1;TRINITY_DN1223_c0_g1;TRINITY_DN12255_c0_g1;TRINITY_DN129174_c0_g1;TRINITY_DN137197_c0_g1;TRINITY_DN141790_c0_g1;TRINITY_DN143957_c0_g1;TRINITY_DN147442_c0_g2;TRINITY_DN14760_c0_g1;TRINITY_DN148939_c0_g1;TRINITY_DN150385_c0_g1;TRINITY_DN15077_c0_g2;TRINITY_DN15468_c0_g1;TRINITY_DN16343_c0_g1;TRINITY_DN16657_c0_g1;TRINITY_DN16735_c0…	K01904+K00487+K00815+K06127+K09833+K01904+K06127+K01904+K14759+K03809+K01904+K00815+K03809+K01904+K01661+K01904+K03183+K00487+K06126+K00815+K00815+K01904+K06127+K01904+K00591+K03809+K03809+K01904+K01904+K00568+K06127+K01904+K01904+K01904+K06125+K01904+K00591+K00815+K01904+K06125+K03809+K01661+K01904+K09834+K06127+K06126+K05928+K01904+K03183+K03809+K06126+K01904+K06125+K01904+K03809+K01904+K06127+…
Oxidative phosphorylation	ko00190	945	TRINITY_DN100296_c0_g1;TRINITY_DN100863_c0_g1;TRINITY_DN101519_c0_g1;TRINITY_DN1024_c0_g1;TRINITY_DN10253_c0_g3;TRINITY_DN102595_c0_g1;TRINITY_DN103390_c0_g1;TRINITY_DN103767_c0_g1;TRINITY_DN104065_c0_g1;TRINITY_DN104208_c0_g1;TRINITY_DN104347_c0_g2;TRINITY_DN105442_c0_g1;TRINITY_DN106300_c0_g1;TRINITY_DN106414_c0_g1;TRINITY_DN10720_c0_g1;TRINITY_DN10816_c0_g1;TRINITY_DN109103_c0_g1;TRINITY_DN110…	K02133+K02154+K00234+K02257+K02267+K02133+K01507+K03941+K01535+K03953+K02133+K02133+K03934+K00234+K00415+K02134+K01535+K02132+K02256+K03883+K03934+K02267+K01507+K01535+K01507+K00413+K03881+K01507+K02256+K02144+K02133+K02146+K02148+K01535+K02146+K03949+K02144+K00413+K00235+K00234+K02148+K00417+K02259+K03939+K00234+K02146+K02154+K01507+K02113+K01535+K01507+K02138+K02155+K01535+K03943+K02267+K02109+…
Photosynthesis	ko00195	155	TRINITY_DN105281_c0_g1;TRINITY_DN107746_c0_g1;TRINITY_DN11597_c0_g1;TRINITY_DN116059_c0_g1;TRINITY_DN117060_c0_g1;TRINITY_DN118758_c0_g1;TRINITY_DN11972_c0_g1;TRINITY_DN1206_c0_g1;TRINITY_DN121830_c0_g1;TRINITY_DN12358_c0_g1;TRINITY_DN12768_c0_g1;TRINITY_DN13338_c0_g2;TRINITY_DN134677_c0_g1;TRINITY_DN136344_c0_g1;TRINITY_DN14260_c0_g1;TRINITY_DN143324_c0_g1;TRINITY_DN14404_c0_g1;TRINITY_DN14485_c…	K02639+K14332+K02717+K03542+K08905+K02695+K02113+K08901+K02109+K02639+K02109+K02705+K02692+K02694+K02693+K02699+K02640+K02636+K02638+K02699+K02717+K02639+K03541+K02692+K02693+K02638+K02704+K02639+K02641+K03541+K14332+K02690+K02639+K14332+K02699+K02693+K03689+K03541+K02636+K08903+K02111+K02716+K02109+K02639+K02721+K02694+K02110+K02693+K02112+K02694+K03541+K02717+K08905+K02639+K02641+K02641+K14332+…
Photosynthesis - antenna proteins	ko00196	110	TRINITY_DN10107_c0_g1;TRINITY_DN102275_c0_g1;TRINITY_DN105294_c0_g1;TRINITY_DN116325_c0_g1;TRINITY_DN116871_c0_g1;TRINITY_DN117086_c0_g1;TRINITY_DN120628_c0_g1;TRINITY_DN123706_c1_g1;TRINITY_DN143659_c0_g2;TRINITY_DN146648_c0_g1;TRINITY_DN153954_c0_g1;TRINITY_DN155459_c0_g1;TRINITY_DN16181_c1_g2;TRINITY_DN161933_c0_g1;TRINITY_DN162046_c0_g1;TRINITY_DN16485_c0_g1;TRINITY_DN167603_c0_g1;TRINITY_DN1…	K08916+K08911+K08912+K08916+K08913+K08909+K08913+K08913+K08916+K08914+K08913+K08911+K08912+K08916+K08914+K08908+K08914+K08907+K08915+K08913+K14172+K08914+K08913+K08913+K08913+K08916+K08916+K08916+K08912+K08907+K08914+K08915+K08911+K14172+K08909+K08914+K08915+K08911+K08912+K08913+K08915+K08917+K08910+K08916+K08911+K08909+K08913+K08910+K08916+K08909+K08908+K08911+K08916+K08907+K08909+K08912+K08916+…
Arginine biosynthesis	ko00220	276	TRINITY_DN104108_c0_g1;TRINITY_DN105055_c0_g1;TRINITY_DN106065_c0_g1;TRINITY_DN106733_c0_g1;TRINITY_DN10913_c0_g1;TRINITY_DN109807_c0_g1;TRINITY_DN11005_c0_g1;TRINITY_DN111405_c0_g1;TRINITY_DN112573_c0_g2;TRINITY_DN112751_c0_g1;TRINITY_DN113291_c0_g1;TRINITY_DN115210_c0_g1;TRINITY_DN115383_c0_g1;TRINITY_DN115815_c0_g1;TRINITY_DN119342_c0_g2;TRINITY_DN119346_c0_g1;TRINITY_DN120066_c0_g1;TRINITY_DN…	K00811+K01915+K01915+K14454+K14272+K01915+K00611+K01915+K01915+K00262+K00145+K00811+K01755+K00814+K01755+K00818+K01915+K00262+K01915+K00262+K00814+K00811+K01755+K13427+K00145+K01915+K00930+K00262+K00611+K00811+K00262+K01915+K00262+K00262+K14682+K00262+K14677+K14454+K01915+K14455+K14272+K00262+K14455+K01915+K00620+K00818+K14454+K14682+K01915+K14272+K01915+K01915+K01915+K01915+K01915+K00262+K00262+…
Purine metabolism	ko00230	870	TRINITY_DN10013_c0_g1;TRINITY_DN100293_c0_g1;TRINITY_DN10061_c0_g1;TRINITY_DN10134_c0_g1;TRINITY_DN102017_c0_g1;TRINITY_DN102496_c0_g1;TRINITY_DN102797_c0_g1;TRINITY_DN102958_c0_g1;TRINITY_DN10357_c0_g1;TRINITY_DN103745_c0_g1;TRINITY_DN103797_c0_g1;TRINITY_DN105434_c0_g1;TRINITY_DN105599_c0_g2;TRINITY_DN105906_c0_g1;TRINITY_DN106020_c0_g1;TRINITY_DN106025_c0_g1;TRINITY_DN106240_c0_g1;TRINITY_DN10…	K03013+K03010+K03021+K02335+K02999+K01939+K00088+K01490+K03026+K00760+K00962+K03027+K01952+K03022+K00856+K03008+K00759+K00759+K01081+K03787+K13811+K02685+K03006+K03027+K00873+K03012+K02999+K00948+K00601+K13811+K03006+K00940+K03010+K03018+K03023+K14641+K02685+K01952+K03025+K03009+K03018+K03046+K00602+K18151+K00856+K03002+K00856+K03006+K00106+K03017+K03011+K00759+K00940+K02324+K00088+K02999+K00940+…
Caffeine metabolism	ko00232	48	TRINITY_DN120136_c0_g1;TRINITY_DN133012_c0_g1;TRINITY_DN149877_c0_g1;TRINITY_DN155231_c0_g1;TRINITY_DN162875_c0_g1;TRINITY_DN166766_c0_g1;TRINITY_DN169002_c0_g1;TRINITY_DN178417_c0_g1;TRINITY_DN18371_c1_g1;TRINITY_DN186168_c0_g1;TRINITY_DN198825_c0_g1;TRINITY_DN199695_c0_g1;TRINITY_DN203527_c0_g1;TRINITY_DN204079_c0_g1;TRINITY_DN205339_c0_g1;TRINITY_DN206763_c0_g1;TRINITY_DN209788_c0_g1;TRINITY_D…	K00106+K00106+K00365+K00106+K00365+K00365+K00365+K00365+K00106+K00365+K00106+K00106+K00106+K00365+K00106+K00365+K00106+K00106+K00106+K00106+K00106+K00365+K00106+K00365+K00106+K00106+K00106+K00106+K00365+K00365+K00365+K00106+K00365+K00106+K00365+K00106+K00365+K00365+K00106+K00365+K00106+K00106+K00106+K00106+K00365+K00365+K00365+K00106
Pyrimidine metabolism	ko00240	601	TRINITY_DN10013_c0_g1;TRINITY_DN100293_c0_g1;TRINITY_DN10061_c0_g1;TRINITY_DN101256_c1_g1;TRINITY_DN10134_c0_g1;TRINITY_DN10161_c0_g1;TRINITY_DN102017_c0_g1;TRINITY_DN103563_c0_g1;TRINITY_DN10357_c0_g1;TRINITY_DN103797_c0_g1;TRINITY_DN105434_c0_g1;TRINITY_DN105906_c0_g1;TRINITY_DN106025_c0_g1;TRINITY_DN10691_c0_g1;TRINITY_DN1070_c0_g1;TRINITY_DN10845_c0_g1;TRINITY_DN108472_c0_g1;TRINITY_DN109057_…	K03013+K03010+K03021+K00384+K02335+K01520+K02999+K01240+K03026+K00962+K03027+K03022+K03008+K01081+K03787+K02685+K01937+K00384+K03006+K01937+K03027+K00207+K03012+K02999+K00384+K03006+K00940+K03010+K03018+K03023+K14641+K00254+K02685+K01937+K03025+K03009+K03018+K03046+K00384+K03002+K01956+K01493+K03006+K03017+K03011+K00940+K02324+K00254+K02999+K00940+K03016+K00761+K10808+K01937+K00384+K13800+K03018+…
Alanine, aspartate and glutamate metabolism	ko00250	533	TRINITY_DN101980_c0_g1;TRINITY_DN102462_c0_g1;TRINITY_DN102496_c0_g1;TRINITY_DN104108_c0_g1;TRINITY_DN104483_c0_g1;TRINITY_DN105055_c0_g1;TRINITY_DN105342_c0_g1;TRINITY_DN106065_c0_g1;TRINITY_DN106733_c0_g1;TRINITY_DN106747_c0_g1;TRINITY_DN108348_c0_g1;TRINITY_DN108366_c0_g1;TRINITY_DN10913_c0_g1;TRINITY_DN109807_c0_g1;TRINITY_DN111405_c0_g1;TRINITY_DN112573_c0_g2;TRINITY_DN112751_c0_g1;TRINITY_D…	K00830+K00264+K01939+K00811+K00264+K01915+K16871+K01915+K14454+K17761+K00264+K00820+K14272+K01915+K01915+K01915+K00262+K00827+K00811+K01755+K13566+K00814+K01956+K00264+K01755+K00830+K01915+K00264+K00262+K00264+K13566+K01915+K01580+K00264+K00262+K00264+K00814+K00811+K01755+K00764+K01953+K01953+K01915+K01939+K00264+K00264+K00262+K00764+K00764+K00811+K00262+K00264+K01915+K00262+K00262+K00264+K00262+…
Glycine, serine and threonine metabolism	ko00260	361	TRINITY_DN101446_c0_g1;TRINITY_DN101980_c0_g1;TRINITY_DN102921_c0_g2;TRINITY_DN103644_c0_g1;TRINITY_DN10372_c0_g1;TRINITY_DN104119_c0_g1;TRINITY_DN106537_c0_g1;TRINITY_DN10913_c0_g1;TRINITY_DN109359_c0_g1;TRINITY_DN11076_c0_g1;TRINITY_DN113746_c0_g1;TRINITY_DN114450_c0_g1;TRINITY_DN115439_c0_g1;TRINITY_DN117144_c0_g1;TRINITY_DN119532_c0_g1;TRINITY_DN119979_c0_g2;TRINITY_DN120457_c0_g1;TRINITY_DN1…	K12524+K00830+K00130+K00600+K02437+K00281+K01834+K14272+K00276+K00600+K02437+K00827+K01620+K00276+K00382+K00830+K01696+K12524+K14085+K00281+K02437+K15634+K00276+K02437+K00600+K00600+K00281+K00382+K00600+K01834+K00600+K00276+K15633+K00600+K15633+K01834+K00382+K00600+K14272+K01696+K01696+K00130+K01733+K00827+K01620+K00382+K00281+K15634+K02437+K00281+K14272+K15633+K00600+K00830+K14085+K00830+K12524+…
Monobactam biosynthesis	ko00261	25	TRINITY_DN101446_c0_g1;TRINITY_DN10806_c0_g2;TRINITY_DN11225_c0_g1;TRINITY_DN121334_c0_g1;TRINITY_DN172682_c0_g2;TRINITY_DN206912_c0_g1;TRINITY_DN235282_c0_g1;TRINITY_DN253318_c0_g1;TRINITY_DN26353_c0_g1;TRINITY_DN274334_c0_g1;TRINITY_DN29313_c0_g1;TRINITY_DN296886_c0_g1;TRINITY_DN305229_c0_g1;TRINITY_DN30896_c0_g1;TRINITY_DN317319_c0_g1;TRINITY_DN324698_c0_g1;TRINITY_DN40550_c0_g1;TRINITY_DN4873…	K12524+K13811+K13811+K12524+K12524+K13811+K12524+K00928+K13811+K01714+K12524+K00928+K12524+K00928+K12524+K00958+K12524+K13811+K12524+K12524+K00215+K13811+K13811+K00928+K13811
Cysteine and methionine metabolism	ko00270	451	TRINITY_DN101446_c0_g1;TRINITY_DN104108_c0_g1;TRINITY_DN10428_c0_g1;TRINITY_DN104297_c0_g1;TRINITY_DN104562_c1_g1;TRINITY_DN106668_c0_g1;TRINITY_DN106680_c1_g1;TRINITY_DN106708_c0_g1;TRINITY_DN106733_c0_g1;TRINITY_DN106899_c0_g1;TRINITY_DN1072_c0_g1;TRINITY_DN110308_c0_g2;TRINITY_DN112394_c0_g1;TRINITY_DN112832_c0_g1;TRINITY_DN113009_c0_g1;TRINITY_DN114450_c0_g1;TRINITY_DN115210_c0_g1;TRINITY_DN1…	K12524+K00811+K01738+K00899+K00026+K00549+K00549+K01738+K14454+K01738+K01739+K08967+K00026+K01919+K00815+K00827+K00811+K00026+K08967+K01251+K01251+K00026+K00548+K00797+K01738+K00797+K12524+K17069+K01251+K00026+K00811+K00026+K01739+K00549+K00026+K00549+K01761+K01761+K00558+K00811+K00641+K00026+K16054+K01738+K01611+K01919+K01738+K00026+K01919+K00026+K00789+K00899+K01011+K00826+K14454+K00789+K00826+…
Valine, leucine and isoleucine degradation	ko00280	515	TRINITY_DN10052_c0_g1;TRINITY_DN10071_c0_g1;TRINITY_DN102306_c0_g1;TRINITY_DN10299_c0_g1;TRINITY_DN103910_c0_g1;TRINITY_DN104657_c0_g1;TRINITY_DN10480_c0_g1;TRINITY_DN108324_c0_g1;TRINITY_DN108838_c0_g1;TRINITY_DN109506_c0_g1;TRINITY_DN1097_c1_g1;TRINITY_DN111202_c0_g1;TRINITY_DN111379_c0_g1;TRINITY_DN1114_c0_g2;TRINITY_DN111541_c0_g1;TRINITY_DN111741_c0_g1;TRINITY_DN112045_c0_g1;TRINITY_DN114074…	K18660+K00128+K07513+K07513+K00626+K00626+K00140+K07513+K00166+K00128+K00128+K00253+K01969+K01640+K00128+K07513+K00128+K00128+K07513+K00827+K07513+K00140+K00128+K00128+K07513+K00382+K00140+K01641+K07513+K14085+K00140+K01640+K00128+K07513+K00253+K00140+K00128+K00382+K00249+K00253+K07513+K00249+K07513+K00128+K01641+K00626+K00249+K00128+K00826+K00626+K00826+K05605+K00382+K00253+K00249+K13524+K01969+…
Valine, leucine and isoleucine biosynthesis	ko00290	149	TRINITY_DN10575_c0_g1;TRINITY_DN108297_c0_g1;TRINITY_DN112473_c0_g1;TRINITY_DN11499_c0_g2;TRINITY_DN118530_c0_g1;TRINITY_DN119761_c0_g1;TRINITY_DN119981_c0_g1;TRINITY_DN127688_c0_g1;TRINITY_DN128428_c0_g1;TRINITY_DN132026_c0_g1;TRINITY_DN143984_c0_g1;TRINITY_DN145721_c0_g1;TRINITY_DN147577_c0_g1;TRINITY_DN158054_c0_g1;TRINITY_DN161145_c0_g1;TRINITY_DN162509_c0_g1;TRINITY_DN162759_c0_g1;TRINITY_DN…	K01649+K00052+K01687+K01652+K01652+K01652+K01702+K01653+K01649+K00053+K00826+K00826+K01702+K01687+K01652+K01687+K01687+K01702+K01702+K01702+K01702+K01653+K01754+K01702+K01703+K01687+K01703+K01649+K01754+K01687+K01687+K01652+K00826+K00052+K01652+K01652+K01702+K01687+K17989+K00053+K01702+K01703+K01702+K00052+K01687+K01702+K01687+K01652+K01702+K01702+K01687+K01702+K01702+K00826+K00052+K01687+K00052+…
Lysine biosynthesis	ko00300	39	TRINITY_DN101446_c0_g1;TRINITY_DN121334_c0_g1;TRINITY_DN122122_c0_g1;TRINITY_DN160233_c0_g1;TRINITY_DN171227_c0_g1;TRINITY_DN172682_c0_g2;TRINITY_DN208341_c0_g1;TRINITY_DN210802_c0_g1;TRINITY_DN218700_c0_g1;TRINITY_DN229293_c0_g1;TRINITY_DN235282_c0_g1;TRINITY_DN247559_c0_g1;TRINITY_DN253107_c0_g1;TRINITY_DN253318_c0_g1;TRINITY_DN261935_c0_g1;TRINITY_DN262783_c0_g1;TRINITY_DN267306_c0_g1;TRINITY_…	K12524+K12524+K14085+K01586+K14085+K12524+K01586+K14085+K14085+K14085+K12524+K01586+K01586+K00928+K10206+K14085+K00293+K10206+K01714+K12524+K00928+K10206+K01586+K12524+K14085+K00928+K12524+K14085+K14085+K14085+K12524+K01778+K00293+K12524+K12524+K00215+K00293+K00928+K14085
Lysine degradation	ko00310	261	TRINITY_DN10071_c0_g1;TRINITY_DN103910_c0_g1;TRINITY_DN104657_c0_g1;TRINITY_DN104801_c0_g1;TRINITY_DN109506_c0_g1;TRINITY_DN1097_c1_g1;TRINITY_DN11003_c0_g1;TRINITY_DN111541_c0_g1;TRINITY_DN112045_c0_g1;TRINITY_DN114074_c0_g1;TRINITY_DN116188_c0_g1;TRINITY_DN116786_c0_g1;TRINITY_DN116802_c0_g1;TRINITY_DN117282_c0_g1;TRINITY_DN122122_c0_g1;TRINITY_DN122793_c0_g1;TRINITY_DN123039_c0_g1;TRINITY_DN12…	K00128+K00626+K00626+K11420+K00128+K00128+K00164+K00128+K00128+K00128+K11423+K00128+K00128+K00164+K14085+K00164+K00128+K00164+K14157+K00128+K00658+K11420+K00658+K00128+K00626+K00658+K00128+K14157+K00626+K00164+K00128+K00128+K00128+K07511+K00128+K00128+K00128+K11420+K00128+K00128+K00128+K00164+K14157+K00626+K00128+K14085+K00128+K00128+K00128+K00128+K00626+K00626+K00128+K00128+K11420+K00658+K00164+…
Arginine and proline metabolism	ko00330	303	TRINITY_DN10071_c0_g1;TRINITY_DN102910_c0_g1;TRINITY_DN104108_c0_g1;TRINITY_DN106733_c0_g1;TRINITY_DN109506_c0_g1;TRINITY_DN1097_c1_g1;TRINITY_DN111095_c0_g1;TRINITY_DN111541_c0_g1;TRINITY_DN112045_c0_g1;TRINITY_DN113708_c0_g1;TRINITY_DN114074_c0_g1;TRINITY_DN115210_c0_g1;TRINITY_DN116786_c0_g1;TRINITY_DN116802_c0_g1;TRINITY_DN11703_c0_g2;TRINITY_DN118857_c0_g1;TRINITY_DN119180_c0_g1;TRINITY_DN11…	K00128+K00819+K00811+K14454+K00128+K00128+K00472+K00128+K00128+K10536+K00128+K00811+K00128+K00128+K00472+K00797+K00286+K01581+K00797+K00286+K14085+K01581+K00128+K00811+K13427+K00128+K00811+K01611+K00128+K00286+K00128+K12259+K14454+K00797+K14455+K00128+K14455+K00128+K00819+K00128+K14454+K00128+K00128+K00128+K00797+K00128+K00128+K00128+K12657+K00472+K01583+K00128+K14085+K00128+K00128+K01581+K00472+…
Histidine metabolism	ko00340	191	TRINITY_DN10071_c0_g1;TRINITY_DN109506_c0_g1;TRINITY_DN1097_c1_g1;TRINITY_DN111541_c0_g1;TRINITY_DN112045_c0_g1;TRINITY_DN11383_c0_g1;TRINITY_DN114074_c0_g1;TRINITY_DN116786_c0_g1;TRINITY_DN116802_c0_g1;TRINITY_DN11799_c0_g1;TRINITY_DN122122_c0_g1;TRINITY_DN123031_c0_g2;TRINITY_DN123039_c0_g1;TRINITY_DN125265_c0_g1;TRINITY_DN1297_c1_g2;TRINITY_DN132252_c0_g1;TRINITY_DN132512_c0_g1;TRINITY_DN13714…	K00128+K00128+K00128+K00128+K00128+K00013+K00128+K00128+K00128+K11755+K14085+K01663+K00128+K11755+K00128+K01663+K01693+K00128+K11755+K00765+K00128+K01663+K00128+K00128+K00128+K00013+K01663+K00128+K00128+K00128+K00128+K00128+K00128+K01693+K00128+K14085+K01693+K00765+K00128+K00013+K00128+K00765+K00128+K00128+K00128+K00013+K00128+K00013+K00765+K00128+K00128+K00013+K14085+K01693+K00128+K00128+K00128+…
Tyrosine metabolism	ko00350	183	TRINITY_DN103631_c0_g1;TRINITY_DN104108_c0_g1;TRINITY_DN106733_c0_g1;TRINITY_DN10703_c0_g1;TRINITY_DN109359_c0_g1;TRINITY_DN112270_c0_g1;TRINITY_DN112550_c0_g1;TRINITY_DN113009_c0_g1;TRINITY_DN113711_c1_g1;TRINITY_DN114139_c0_g1;TRINITY_DN115096_c0_g1;TRINITY_DN115210_c0_g1;TRINITY_DN117144_c0_g1;TRINITY_DN119952_c0_g1;TRINITY_DN120344_c0_g1;TRINITY_DN125184_c0_g1;TRINITY_DN12711_c0_g1;TRINITY_DN…	K01800+K00811+K14454+K00451+K00276+K01557+K01592+K00815+K00121+K01592+K00121+K00811+K00276+K01592+K00121+K00811+K00276+K00121+K00121+K00121+K00811+K00276+K14454+K14455+K00815+K14455+K00121+K14454+K00121+K00121+K00451+K00451+K00815+K00815+K00451+K01555+K18857+K00276+K00451+K18857+K00276+K01557+K00276+K01592+K00451+K14455+K00001+K14454+K00276+K00451+K01557+K00451+K00276+K00121+K00451+K01592+K00276+…
Phenylalanine metabolism	ko00360	148	TRINITY_DN104108_c0_g1;TRINITY_DN10554_c0_g2;TRINITY_DN106733_c0_g1;TRINITY_DN109359_c0_g1;TRINITY_DN11282_c0_g1;TRINITY_DN113009_c0_g1;TRINITY_DN115210_c0_g1;TRINITY_DN11545_c2_g1;TRINITY_DN117144_c0_g1;TRINITY_DN11790_c0_g1;TRINITY_DN11955_c0_g1;TRINITY_DN123236_c0_g1;TRINITY_DN125184_c0_g1;TRINITY_DN12711_c0_g1;TRINITY_DN129174_c0_g1;TRINITY_DN133867_c0_g1;TRINITY_DN137041_c0_g1;TRINITY_DN1417…	K00811+K01904+K14454+K00276+K00487+K00815+K00811+K00588+K00276+K10775+K00588+K18883+K00811+K00276+K01904+K00811+K00276+K01904+K14454+K01904+K14455+K00815+K14455+K01904+K14454+K13064+K01904+K00588+K00487+K00588+K00815+K00815+K01904+K01904+K00276+K00276+K00276+K01904+K01904+K14455+K00588+K14454+K00276+K00074+K00276+K01904+K01904+K00588+K00276+K01904+K00276+K14455+K01904+K00817+K00276+K00815+K01904+…
Tryptophan metabolism	ko00380	332	TRINITY_DN10071_c0_g1;TRINITY_DN101120_c0_g1;TRINITY_DN101529_c0_g1;TRINITY_DN101972_c0_g1;TRINITY_DN102381_c0_g1;TRINITY_DN103910_c0_g1;TRINITY_DN104657_c0_g1;TRINITY_DN107064_c0_g1;TRINITY_DN10848_c0_g1;TRINITY_DN108904_c0_g2;TRINITY_DN109506_c0_g1;TRINITY_DN1097_c1_g1;TRINITY_DN11003_c0_g1;TRINITY_DN111541_c0_g1;TRINITY_DN112045_c0_g1;TRINITY_DN114074_c0_g1;TRINITY_DN115856_c0_g1;TRINITY_DN116…	K00128+K03781+K03781+K03781+K03781+K00626+K00626+K03781+K11816+K11816+K00128+K00128+K00164+K00128+K00128+K00128+K03781+K00128+K00128+K00164+K03781+K03781+K14085+K00164+K00128+K00164+K03781+K03781+K03781+K00128+K03781+K03781+K00128+K00626+K03781+K00128+K00626+K00164+K03781+K03781+K03781+K03781+K00128+K00128+K11816+K03781+K00128+K07511+K03781+K11816+K00128+K00128+K00128+K03781+K00128+K00128+K03781+…
Phenylalanine, tyrosine and tryptophan biosynthesis	ko00400	153	TRINITY_DN101198_c0_g1;TRINITY_DN104108_c0_g1;TRINITY_DN104816_c0_g1;TRINITY_DN106553_c0_g1;TRINITY_DN106733_c0_g1;TRINITY_DN113009_c0_g1;TRINITY_DN113224_c0_g1;TRINITY_DN115210_c0_g1;TRINITY_DN117961_c0_g1;TRINITY_DN11855_c0_g1;TRINITY_DN120457_c0_g1;TRINITY_DN124921_c0_g1;TRINITY_DN125184_c0_g1;TRINITY_DN12994_c0_g1;TRINITY_DN133867_c0_g1;TRINITY_DN14244_c0_g1;TRINITY_DN143799_c0_g1;TRINITY_DN1…	K01735+K00811+K01609+K05359+K14454+K00815+K05359+K00811+K01735+K05359+K01696+K13832+K00811+K13832+K00811+K05359+K00800+K14454+K14455+K00815+K14455+K01696+K14454+K01696+K01657+K13832+K00891+K00815+K01695+K00815+K01735+K01658+K01696+K01626+K01626+K01626+K01736+K01695+K01736+K01696+K13832+K01657+K00800+K01695+K14455+K14454+K05359+K00800+K00891+K01696+K01696+K01609+K01736+K14455+K00817+K00766+K00815+…
beta-Alanine metabolism	ko00410	317	TRINITY_DN10071_c0_g1;TRINITY_DN10480_c0_g1;TRINITY_DN109359_c0_g1;TRINITY_DN109506_c0_g1;TRINITY_DN1097_c1_g1;TRINITY_DN111402_c0_g1;TRINITY_DN111541_c0_g1;TRINITY_DN112045_c0_g1;TRINITY_DN114074_c0_g1;TRINITY_DN116232_c0_g1;TRINITY_DN116786_c0_g1;TRINITY_DN116802_c0_g1;TRINITY_DN117144_c0_g1;TRINITY_DN118857_c0_g1;TRINITY_DN120389_c0_g1;TRINITY_DN120832_c0_g1;TRINITY_DN121379_c0_g1;TRINITY_DN12…	K00128+K00140+K00276+K00128+K00128+K00207+K00128+K00128+K00128+K00140+K00128+K00128+K00276+K00797+K00140+K00797+K01580+K14085+K00140+K00128+K00276+K00140+K00128+K00249+K00249+K01578+K00276+K00128+K00249+K00128+K12259+K05605+K00797+K00249+K13524+K00128+K00128+K00128+K07511+K01580+K00249+K01580+K01431+K00140+K00128+K00128+K00140+K00128+K00797+K00128+K00140+K00128+K00128+K00128+K05605+K00249+K14085+…
Taurine and hypotaurine metabolism	ko00430	45	TRINITY_DN10447_c0_g1;TRINITY_DN12053_c0_g1;TRINITY_DN121379_c0_g1;TRINITY_DN149872_c0_g1;TRINITY_DN152549_c0_g1;TRINITY_DN153142_c0_g1;TRINITY_DN172743_c0_g2;TRINITY_DN183891_c0_g1;TRINITY_DN194779_c0_g1;TRINITY_DN195197_c0_g1;TRINITY_DN197702_c0_g1;TRINITY_DN209516_c0_g1;TRINITY_DN216802_c0_g1;TRINITY_DN230503_c0_g1;TRINITY_DN237626_c0_g1;TRINITY_DN246181_c0_g1;TRINITY_DN249154_c0_g1;TRINITY_DN…	K10712+K18592+K01580+K18592+K01580+K01580+K01580+K01580+K01580+K18592+K00456+K18592+K10712+K01580+K10712+K18592+K01580+K18592+K00456+K18592+K18592+K01580+K01580+K01580+K18592+K18592+K01580+K01580+K10712+K01580+K01580+K01580+K01580+K01580+K01580+K01580+K10712+K01580+K10712+K18592+K01580+K01580+K01580+K18592+K10712
Selenocompound metabolism	ko00450	131	TRINITY_DN101256_c1_g1;TRINITY_DN106584_c0_g1;TRINITY_DN106668_c0_g1;TRINITY_DN106680_c1_g1;TRINITY_DN1072_c0_g1;TRINITY_DN10806_c0_g2;TRINITY_DN109057_c0_g1;TRINITY_DN112198_c0_g1;TRINITY_DN11225_c0_g1;TRINITY_DN118137_c0_g1;TRINITY_DN11819_c0_g1;TRINITY_DN12545_c0_g1;TRINITY_DN126374_c0_g2;TRINITY_DN127641_c0_g1;TRINITY_DN12984_c0_g1;TRINITY_DN130152_c0_g1;TRINITY_DN133092_c0_g1;TRINITY_DN13400…	K00384+K01874+K00549+K00549+K01739+K13811+K00384+K00384+K13811+K00548+K00384+K01739+K00549+K00384+K00549+K01761+K01761+K01874+K00549+K11717+K01760+K01739+K01874+K01760+K01874+K01739+K00384+K01760+K01760+K01874+K01874+K01761+K01874+K00384+K01739+K00384+K01874+K00384+K01874+K00384+K00384+K13811+K00384+K00549+K00548+K00549+K01874+K00549+K00549+K00384+K00384+K00384+K00384+K00384+K00549+K00549+K11717+…
Cyanoamino acid metabolism	ko00460	123	TRINITY_DN103644_c0_g1;TRINITY_DN10455_c1_g1;TRINITY_DN11076_c0_g1;TRINITY_DN117476_c0_g1;TRINITY_DN12053_c0_g1;TRINITY_DN122710_c0_g1;TRINITY_DN12302_c0_g1;TRINITY_DN124907_c0_g1;TRINITY_DN127_c0_g1;TRINITY_DN128133_c0_g1;TRINITY_DN131090_c0_g2;TRINITY_DN135781_c0_g1;TRINITY_DN140227_c0_g1;TRINITY_DN143434_c0_g1;TRINITY_DN145155_c0_g1;TRINITY_DN14891_c0_g1;TRINITY_DN149872_c0_g1;TRINITY_DN152629…	K00600+K05349+K00600+K05350+K18592+K01188+K01455+K05349+K00600+K00600+K00600+K00600+K01188+K01188+K00600+K00600+K18592+K13035+K01188+K05350+K01188+K01188+K00600+K01188+K01188+K05350+K00600+K05349+K00600+K01188+K01188+K08248+K18592+K01188+K01501+K00600+K00600+K01188+K01188+K18592+K05350+K13035+K00600+K13034+K01455+K05350+K01188+K01188+K01188+K05349+K01188+K05350+K01188+K00600+K01188+K18592+K00600+…
D-Arginine and D-ornithine metabolism	ko00472	2	TRINITY_DN225752_c0_g1;TRINITY_DN51951_c0_g1;	K00273+K00273
Glutathione metabolism	ko00480	377	TRINITY_DN10207_c0_g1;TRINITY_DN105274_c0_g1;TRINITY_DN105375_c0_g1;TRINITY_DN105598_c0_g1;TRINITY_DN10768_c0_g1;TRINITY_DN110003_c0_g1;TRINITY_DN111326_c0_g2;TRINITY_DN112024_c0_g1;TRINITY_DN112832_c0_g1;TRINITY_DN113605_c0_g1;TRINITY_DN118177_c0_g1;TRINITY_DN118857_c0_g1;TRINITY_DN119034_c0_g1;TRINITY_DN119418_c0_g1;TRINITY_DN11956_c0_g1;TRINITY_DN119707_c0_g1;TRINITY_DN11982_c0_g1;TRINITY_DN11…	K00799+K04097+K01469+K04097+K00031+K00036+K00799+K00036+K01919+K00432+K00383+K00797+K00432+K00031+K01581+K00033+K00799+K00434+K18592+K00797+K01581+K00799+K00799+K15428+K10808+K00031+K00434+K00799+K00799+K01255+K00799+K00432+K00383+K00799+K01256+K00031+K04097+K00799+K01919+K10807+K00383+K01919+K00031+K00799+K00797+K13299+K00434+K18592+K00031+K00031+K00799+K01255+K00031+K00797+K00383+K00036+K01920+…
Starch and sucrose metabolism	ko00500	472	TRINITY_DN10006_c0_g1;TRINITY_DN100653_c0_g1;TRINITY_DN10115_c0_g2;TRINITY_DN10135_c0_g1;TRINITY_DN102184_c0_g1;TRINITY_DN102707_c0_g1;TRINITY_DN103068_c0_g1;TRINITY_DN10455_c1_g1;TRINITY_DN105215_c0_g1;TRINITY_DN108588_c0_g1;TRINITY_DN11130_c0_g2;TRINITY_DN11277_c0_g1;TRINITY_DN113138_c0_g1;TRINITY_DN11321_c0_g1;TRINITY_DN113719_c0_g1;TRINITY_DN11741_c0_g1;TRINITY_DN117476_c0_g1;TRINITY_DN117984…	K00963+K00963+K19891+K00847+K00012+K00688+K01179+K05349+K16055+K00700+K01051+K00703+K16055+K16055+K00012+K08678+K05350+K00963+K00963+K00696+K01188+K01177+K01193+K05349+K01187+K00975+K01194+K13648+K00703+K08678+K00844+K13648+K00012+K08678+K00699+K00688+K00700+K00688+K01177+K16055+K01087+K00012+K01188+K00705+K01177+K01176+K01188+K01810+K01051+K15920+K16055+K01087+K00699+K08678+K00963+K01810+K00012+…
N-Glycan biosynthesis	ko00510	179	TRINITY_DN1011_c0_g1;TRINITY_DN10356_c0_g2;TRINITY_DN104989_c0_g1;TRINITY_DN108791_c0_g1;TRINITY_DN110456_c0_g1;TRINITY_DN110630_c0_g1;TRINITY_DN111697_c0_g1;TRINITY_DN112987_c0_g1;TRINITY_DN113904_c0_g1;TRINITY_DN11414_c0_g1;TRINITY_DN11721_c0_g1;TRINITY_DN127087_c0_g2;TRINITY_DN135801_c0_g1;TRINITY_DN136361_c0_g1;TRINITY_DN139358_c0_g1;TRINITY_DN140418_c0_g1;TRINITY_DN1406_c1_g1;TRINITY_DN14146…	K03847+K07151+K03844+K12666+K03850+K07151+K07151+K07151+K03847+K05546+K03848+K05546+K00737+K07151+K07252+K07151+K01231+K07151+K00737+K03845+K00721+K07151+K12669+K12670+K00736+K01001+K07432+K05546+K01230+K01001+K07151+K00729+K01230+K07151+K07151+K07151+K01230+K00902+K12670+K07151+K01230+K00729+K03846+K05546+K07151+K12666+K01230+K05546+K03845+K01228+K07441+K00721+K00721+K01230+K12667+K03846+K00902+…
Other glycan degradation	ko00511	62	TRINITY_DN101290_c0_g1;TRINITY_DN10444_c0_g2;TRINITY_DN108584_c0_g1;TRINITY_DN10988_c0_g2;TRINITY_DN112516_c0_g1;TRINITY_DN114464_c0_g1;TRINITY_DN122935_c0_g1;TRINITY_DN12450_c0_g1;TRINITY_DN1487_c0_g1;TRINITY_DN151195_c0_g1;TRINITY_DN1586_c0_g1;TRINITY_DN166112_c0_g1;TRINITY_DN179178_c0_g1;TRINITY_DN17918_c0_g1;TRINITY_DN18159_c0_g1;TRINITY_DN193186_c0_g1;TRINITY_DN197615_c0_g1;TRINITY_DN198873_…	K01191+K01206+K17108+K17108+K12373+K01191+K12309+K01191+K17108+K01191+K17108+K01191+K01191+K01190+K01191+K01444+K01191+K12373+K01190+K01191+K01191+K01191+K01191+K01191+K01191+K01190+K12373+K01191+K01191+K01191+K01191+K01191+K01191+K12373+K01191+K12373+K12373+K12373+K12373+K12373+K01444+K12373+K12373+K12373+K01191+K01227+K12373+K01191+K01191+K01227+K12373+K12309+K01191+K01206+K17108+K01191+K01190+…
Other types of O-glycan biosynthesis	ko00514	19	TRINITY_DN116340_c0_g1;TRINITY_DN154004_c0_g1;TRINITY_DN1976_c0_g1;TRINITY_DN240394_c0_g1;TRINITY_DN252823_c0_g1;TRINITY_DN264948_c0_g1;TRINITY_DN305178_c0_g1;TRINITY_DN319708_c0_g1;TRINITY_DN43037_c0_g1;TRINITY_DN4660_c0_g1;TRINITY_DN5015_c0_g2;TRINITY_DN53940_c0_g1;TRINITY_DN66598_c0_g1;TRINITY_DN73622_c0_g1;TRINITY_DN7494_c0_g1;TRINITY_DN79139_c0_g1;TRINITY_DN88035_c0_g1;TRINITY_DN98769_c0_g1;…	K09667+K09667+K09667+K09667+K09667+K09667+K09667+K09667+K09667+K18134+K03691+K09667+K09667+K09667+K09667+K09667+K09667+K09667+K09667
Amino sugar and nucleotide sugar metabolism	ko00520	503	TRINITY_DN10006_c0_g1;TRINITY_DN100184_c0_g1;TRINITY_DN100653_c0_g1;TRINITY_DN10135_c0_g1;TRINITY_DN102184_c0_g1;TRINITY_DN102503_c0_g2;TRINITY_DN102711_c0_g1;TRINITY_DN104712_c0_g1;TRINITY_DN108366_c0_g1;TRINITY_DN112516_c0_g1;TRINITY_DN113719_c0_g1;TRINITY_DN1137_c0_g1;TRINITY_DN114559_c0_g2;TRINITY_DN116891_c0_g1;TRINITY_DN11741_c0_g1;TRINITY_DN117984_c0_g1;TRINITY_DN118716_c0_g1;TRINITY_DN119…	K00963+K10046+K00963+K00847+K00012+K01183+K02377+K12449+K00820+K12373+K00012+K13379+K12450+K00326+K08678+K00963+K00963+K10046+K17497+K17497+K00972+K00621+K00972+K00972+K00972+K10046+K00975+K13648+K08678+K00844+K13648+K00012+K00326+K08678+K00012+K01809+K01836+K01183+K01711+K01810+K01209+K01711+K15920+K02377+K00326+K01711+K00820+K01183+K01183+K08678+K00326+K00963+K01810+K01209+K12450+K00966+K00012+…
Glycosaminoglycan degradation	ko00531	25	TRINITY_DN112516_c0_g1;TRINITY_DN122935_c0_g1;TRINITY_DN125213_c0_g1;TRINITY_DN12631_c0_g1;TRINITY_DN198873_c0_g1;TRINITY_DN199173_c0_g1;TRINITY_DN220869_c0_g1;TRINITY_DN261753_c0_g1;TRINITY_DN281502_c0_g1;TRINITY_DN299638_c0_g1;TRINITY_DN306094_c0_g1;TRINITY_DN310363_c0_g1;TRINITY_DN31566_c0_g1;TRINITY_DN316084_c0_g1;TRINITY_DN32042_c0_g1;TRINITY_DN321822_c0_g1;TRINITY_DN322478_c0_g1;TRINITY_DN3…	K12373+K12309+K01205+K07964+K12373+K10532+K10532+K10532+K12373+K12373+K12373+K12373+K12373+K12373+K12373+K12373+K12373+K12373+K12373+K07964+K12373+K12309+K01205+K12309+K12373
Glycerolipid metabolism	ko00561	276	TRINITY_DN10071_c0_g1;TRINITY_DN101042_c0_g1;TRINITY_DN104117_c0_g1;TRINITY_DN105173_c0_g1;TRINITY_DN105927_c0_g1;TRINITY_DN109015_c0_g2;TRINITY_DN109506_c0_g1;TRINITY_DN1097_c1_g1;TRINITY_DN111541_c0_g1;TRINITY_DN11174_c0_g1;TRINITY_DN112045_c0_g1;TRINITY_DN114074_c0_g1;TRINITY_DN116786_c0_g1;TRINITY_DN116802_c0_g1;TRINITY_DN11733_c0_g1;TRINITY_DN117616_c0_g1;TRINITY_DN11817_c0_g1;TRINITY_DN1217…	K00128+K00011+K09480+K00863+K01054+K13513+K00128+K00128+K00128+K00864+K00128+K00128+K00128+K00128+K01054+K00901+K06119+K00864+K14085+K00128+K00864+K14674+K01054+K00655+K00128+K07407+K07407+K00128+K14457+K11155+K00901+K00128+K00864+K00901+K00901+K00901+K00128+K00128+K07407+K07407+K00128+K14457+K00128+K09480+K00128+K00128+K00128+K06118+K00128+K00128+K07407+K00128+K00901+K07407+K14085+K00901+K00128+…
Inositol phosphate metabolism	ko00562	215	TRINITY_DN10323_c0_g1;TRINITY_DN10480_c0_g1;TRINITY_DN107762_c0_g1;TRINITY_DN108680_c0_g1;TRINITY_DN11324_c0_g1;TRINITY_DN115659_c0_g1;TRINITY_DN116232_c0_g1;TRINITY_DN120389_c0_g1;TRINITY_DN122399_c0_g1;TRINITY_DN12284_c0_g1;TRINITY_DN12779_c0_g1;TRINITY_DN129673_c0_g1;TRINITY_DN139180_c0_g1;TRINITY_DN141186_c0_g1;TRINITY_DN145643_c0_g1;TRINITY_DN145959_c0_g1;TRINITY_DN147925_c0_g2;TRINITY_DN148…	K15422+K00140+K01858+K01110+K00913+K01858+K00140+K00140+K00140+K01114+K00921+K00140+K18081+K00888+K01803+K19801+K01803+K05857+K00889+K01803+K00140+K00140+K00140+K01858+K00889+K01858+K00889+K01110+K01858+K01803+K00914+K00913+K05857+K00889+K00469+K01803+K01803+K01803+K00140+K00140+K19006+K00913+K19801+K03103+K00921+K01858+K10047+K00921+K00140+K01858+K03103+K19801+K00889+K00921+K00140+K05857+K01803+…
Glycosylphosphatidylinositol(GPI)-anchor biosynthesis	ko00563	54	TRINITY_DN108605_c0_g1;TRINITY_DN10892_c0_g1;TRINITY_DN117702_c0_g1;TRINITY_DN117872_c0_g1;TRINITY_DN13205_c0_g2;TRINITY_DN1331_c0_g2;TRINITY_DN15827_c0_g1;TRINITY_DN16727_c0_g1;TRINITY_DN18193_c0_g1;TRINITY_DN18896_c0_g1;TRINITY_DN194943_c0_g1;TRINITY_DN198088_c0_g1;TRINITY_DN19856_c0_g1;TRINITY_DN212441_c0_g1;TRINITY_DN213525_c0_g1;TRINITY_DN216989_c0_g1;TRINITY_DN218128_c0_g1;TRINITY_DN220069_…	K03859+K05288+K05292+K03858+K05286+K03860+K05292+K05292+K05284+K05284+K05293+K03857+K05292+K05290+K05288+K05288+K05285+K05287+K07542+K03857+K05288+K05290+K05286+K05288+K05290+K03858+K03857+K03434+K08098+K08098+K03857+K03857+K05290+K05288+K03857+K03857+K08098+K05292+K05285+K05285+K05286+K07542+K07542+K05289+K05285+K03857+K05286+K05293+K05285+K05291+K03434+K03434+K05290+K05291
Glycerophospholipid metabolism	ko00564	236	TRINITY_DN102463_c0_g1;TRINITY_DN108536_c0_g1;TRINITY_DN109015_c0_g2;TRINITY_DN109054_c0_g1;TRINITY_DN109555_c0_g1;TRINITY_DN11046_c0_g1;TRINITY_DN111204_c0_g1;TRINITY_DN114954_c0_g1;TRINITY_DN1150_c0_g1;TRINITY_DN116006_c0_g1;TRINITY_DN117616_c0_g1;TRINITY_DN12284_c0_g1;TRINITY_DN125490_c0_g1;TRINITY_DN12605_c0_g1;TRINITY_DN12638_c0_g1;TRINITY_DN127752_c0_g1;TRINITY_DN13076_c0_g3;TRINITY_DN13165…	K13510+K13510+K13513+K01115+K01115+K16860+K00981+K00993+K01613+K01613+K00901+K01114+K00006+K14674+K00111+K00655+K01115+K01613+K00111+K01115+K00993+K00993+K00901+K00111+K00993+K00901+K01126+K00901+K13621+K00981+K00901+K00981+K00006+K01115+K00993+K14676+K00981+K00901+K01115+K06123+K13510+K00901+K06123+K01613+K01115+K14156+K01126+K00981+K13510+K13508+K13508+K08744+K01126+K01049+K00111+K01115+K01613+…
Ether lipid metabolism	ko00565	75	TRINITY_DN102463_c0_g1;TRINITY_DN108536_c0_g1;TRINITY_DN109054_c0_g1;TRINITY_DN109555_c0_g1;TRINITY_DN11046_c0_g1;TRINITY_DN114954_c0_g1;TRINITY_DN12284_c0_g1;TRINITY_DN12605_c0_g1;TRINITY_DN13076_c0_g3;TRINITY_DN13647_c0_g1;TRINITY_DN13730_c0_g1;TRINITY_DN139968_c0_g1;TRINITY_DN145584_c0_g1;TRINITY_DN152881_c0_g1;TRINITY_DN153428_c0_g1;TRINITY_DN168526_c0_g1;TRINITY_DN169802_c0_g1;TRINITY_DN1711…	K13510+K13510+K01115+K01115+K16860+K00993+K01114+K14674+K01115+K01115+K00993+K00993+K00993+K01115+K00993+K01115+K06123+K13510+K06123+K01115+K13510+K01115+K01115+K01115+K01062+K06123+K13510+K01115+K13519+K00993+K01114+K01115+K14674+K13510+K01115+K00993+K13510+K00993+K01062+K01115+K01062+K14674+K00993+K14674+K00993+K13519+K13510+K01115+K13510+K00993+K01115+K13510+K01115+K00993+K14674+K01115+K14674+…
Arachidonic acid metabolism	ko00590	74	TRINITY_DN105274_c0_g1;TRINITY_DN105598_c0_g1;TRINITY_DN113605_c0_g1;TRINITY_DN113985_c0_g2;TRINITY_DN119034_c0_g1;TRINITY_DN12053_c0_g1;TRINITY_DN120756_c0_g1;TRINITY_DN12605_c0_g1;TRINITY_DN132453_c0_g1;TRINITY_DN13554_c0_g1;TRINITY_DN137450_c0_g1;TRINITY_DN149872_c0_g1;TRINITY_DN151526_c0_g1;TRINITY_DN166738_c0_g1;TRINITY_DN168019_c0_g1;TRINITY_DN195197_c0_g1;TRINITY_DN197831_c0_g1;TRINITY_DN2…	K04097+K04097+K00432+K01254+K00432+K18592+K01254+K14674+K00432+K04097+K01254+K18592+K20771+K00432+K04097+K18592+K01254+K04097+K04097+K01254+K18592+K00432+K00432+K01254+K00432+K01254+K00432+K14674+K00432+K00432+K00432+K00432+K18592+K04097+K18592+K18592+K20771+K00432+K18592+K00432+K00432+K18592+K14674+K14674+K00432+K01254+K18592+K04097+K00432+K04097+K05309+K00432+K00432+K00432+K14674+K00432+K14674+…
Linoleic acid metabolism	ko00591	20	TRINITY_DN118045_c0_g1;TRINITY_DN12605_c0_g1;TRINITY_DN12801_c0_g1;TRINITY_DN136215_c0_g1;TRINITY_DN140986_c0_g1;TRINITY_DN166476_c0_g1;TRINITY_DN219867_c0_g1;TRINITY_DN234715_c0_g1;TRINITY_DN239283_c0_g1;TRINITY_DN243061_c0_g1;TRINITY_DN280215_c0_g1;TRINITY_DN297830_c0_g1;TRINITY_DN304184_c1_g1;TRINITY_DN312106_c0_g1;TRINITY_DN35146_c0_g1;TRINITY_DN3611_c0_g1;TRINITY_DN54066_c0_g2;TRINITY_DN7334…	K15718+K14674+K00454+K15718+K15718+K00454+K15718+K00454+K14674+K15718+K00454+K15718+K14674+K14674+K00454+K00454+K00454+K00454+K14674+K15718
alpha-Linolenic acid metabolism	ko00592	240	TRINITY_DN100730_c0_g1;TRINITY_DN102306_c0_g1;TRINITY_DN10299_c0_g1;TRINITY_DN103322_c0_g1;TRINITY_DN108324_c0_g1;TRINITY_DN108504_c0_g1;TRINITY_DN111741_c0_g1;TRINITY_DN114167_c0_g1;TRINITY_DN114651_c0_g1;TRINITY_DN11488_c0_g1;TRINITY_DN11645_c0_g1;TRINITY_DN118541_c0_g1;TRINITY_DN119071_c0_g1;TRINITY_DN122037_c0_g1;TRINITY_DN124807_c0_g1;TRINITY_DN12605_c0_g1;TRINITY_DN12801_c0_g1;TRINITY_DN128…	K10527+K07513+K07513+K10527+K07513+K10527+K07513+K07513+K07513+K10527+K00232+K00232+K07513+K07513+K07513+K14674+K00454+K08241+K08241+K05894+K00232+K07513+K07513+K00232+K10526+K01723+K00232+K05894+K07513+K00232+K07513+K10527+K05894+K07513+K05894+K05894+K00454+K00232+K00232+K07513+K07513+K10527+K07513+K10527+K07513+K08241+K00232+K07513+K18857+K00232+K00232+K18857+K07513+K07513+K05894+K07513+K05894+…
Sphingolipid metabolism	ko00600	154	TRINITY_DN10236_c0_g1;TRINITY_DN106970_c0_g1;TRINITY_DN108584_c0_g1;TRINITY_DN10988_c0_g2;TRINITY_DN109891_c0_g1;TRINITY_DN115970_c0_g1;TRINITY_DN118807_c0_g1;TRINITY_DN119588_c0_g1;TRINITY_DN119947_c0_g1;TRINITY_DN122935_c0_g1;TRINITY_DN127855_c0_g1;TRINITY_DN131274_c0_g1;TRINITY_DN133158_c0_g1;TRINITY_DN135815_c0_g1;TRINITY_DN13936_c0_g1;TRINITY_DN139695_c0_g1;TRINITY_DN141164_c0_g1;TRINITY_DN1…	K04713+K00654+K17108+K17108+K00654+K00654+K04713+K04713+K00654+K12309+K00654+K07407+K07407+K00654+K00654+K01634+K00654+K04715+K04712+K17108+K12349+K00654+K07407+K07407+K04713+K17108+K12349+K07407+K04710+K07407+K04712+K04713+K01190+K04711+K07407+K01634+K00654+K07407+K01634+K04712+K07407+K04710+K01190+K00654+K00654+K00654+K00654+K04708+K00654+K07407+K04711+K04713+K04718+K00654+K07407+K04712+K00654+…
Glycosphingolipid biosynthesis - globo series	ko00603	34	TRINITY_DN105272_c0_g2;TRINITY_DN112516_c0_g1;TRINITY_DN131274_c0_g1;TRINITY_DN133158_c0_g1;TRINITY_DN151093_c0_g1;TRINITY_DN15444_c0_g1;TRINITY_DN16639_c0_g1;TRINITY_DN169613_c0_g1;TRINITY_DN185134_c0_g1;TRINITY_DN194853_c0_g1;TRINITY_DN196882_c0_g1;TRINITY_DN198873_c0_g1;TRINITY_DN205689_c0_g1;TRINITY_DN25943_c0_g1;TRINITY_DN261657_c0_g1;TRINITY_DN262061_c0_g1;TRINITY_DN281502_c0_g1;TRINITY_DN2…	K01988+K12373+K07407+K07407+K07407+K01988+K07407+K07407+K07407+K07407+K07407+K12373+K07407+K07407+K07407+K07407+K12373+K07407+K12373+K12373+K12373+K12373+K12373+K12373+K12373+K12373+K12373+K12373+K07407+K12373+K01988+K07407+K12373+K07407
Glycosphingolipid biosynthesis - ganglio series	ko00604	18	TRINITY_DN112516_c0_g1;TRINITY_DN122935_c0_g1;TRINITY_DN198873_c0_g1;TRINITY_DN281502_c0_g1;TRINITY_DN299638_c0_g1;TRINITY_DN306094_c0_g1;TRINITY_DN310363_c0_g1;TRINITY_DN31566_c0_g1;TRINITY_DN316084_c0_g1;TRINITY_DN32042_c0_g1;TRINITY_DN321822_c0_g1;TRINITY_DN322478_c0_g1;TRINITY_DN332910_c0_g1;TRINITY_DN41902_c0_g1;TRINITY_DN5880_c0_g1;TRINITY_DN58895_c0_g1;TRINITY_DN81202_c0_g1;TRINITY_DN8978_…	K12373+K12309+K12373+K12373+K12373+K12373+K12373+K12373+K12373+K12373+K12373+K12373+K12373+K12373+K12373+K12309+K12309+K12373
Pyruvate metabolism	ko00620	819	TRINITY_DN100365_c0_g1;TRINITY_DN10071_c0_g1;TRINITY_DN101263_c0_g1;TRINITY_DN101425_c1_g1;TRINITY_DN101939_c0_g1;TRINITY_DN102684_c0_g1;TRINITY_DN102744_c0_g1;TRINITY_DN102764_c0_g1;TRINITY_DN103167_c0_g1;TRINITY_DN103910_c0_g1;TRINITY_DN104562_c1_g1;TRINITY_DN104657_c0_g1;TRINITY_DN10575_c0_g1;TRINITY_DN106817_c0_g1;TRINITY_DN108082_c0_g1;TRINITY_DN108612_c0_g1;TRINITY_DN109506_c0_g1;TRINITY_DN…	K00029+K00128+K01638+K01958+K00627+K01958+K11262+K11262+K01595+K00626+K00026+K00626+K01649+K00627+K00627+K00162+K00128+K00128+K00627+K00873+K00128+K00161+K00128+K00162+K00026+K01958+K00162+K01595+K00128+K00026+K11262+K01610+K00128+K00128+K01958+K01958+K00627+K01895+K00026+K01638+K00029+K00382+K01069+K01069+K14085+K11262+K00028+K00128+K01610+K00029+K01610+K00026+K00026+K01676+K00627+K00162+K01649+…
Glyoxylate and dicarboxylate metabolism	ko00630	859	TRINITY_DN101120_c0_g1;TRINITY_DN101263_c0_g1;TRINITY_DN101529_c0_g1;TRINITY_DN101972_c0_g1;TRINITY_DN101980_c0_g1;TRINITY_DN102381_c0_g1;TRINITY_DN103644_c0_g1;TRINITY_DN10372_c0_g1;TRINITY_DN103910_c0_g1;TRINITY_DN104119_c0_g1;TRINITY_DN104212_c0_g1;TRINITY_DN104562_c1_g1;TRINITY_DN104657_c0_g1;TRINITY_DN104713_c0_g1;TRINITY_DN105055_c0_g1;TRINITY_DN105358_c0_g1;TRINITY_DN106065_c0_g1;TRINITY_D…	K03781+K01638+K03781+K03781+K00830+K03781+K00600+K02437+K00626+K00281+K19269+K00026+K00626+K01647+K01915+K01602+K01915+K01681+K03781+K01637+K14272+K01915+K01637+K00600+K01915+K00026+K01915+K02437+K01602+K03781+K01647+K00026+K11517+K01681+K01637+K00026+K01638+K00382+K00830+K01915+K03781+K01681+K03781+K01915+K01681+K00281+K02437+K01455+K01637+K03781+K03781+K01637+K00026+K00026+K01637+K01647+K01637+…
Propanoate metabolism	ko00640	347	TRINITY_DN102744_c0_g1;TRINITY_DN102764_c0_g1;TRINITY_DN103910_c0_g1;TRINITY_DN104657_c0_g1;TRINITY_DN10480_c0_g1;TRINITY_DN108838_c0_g1;TRINITY_DN109558_c0_g1;TRINITY_DN116232_c0_g1;TRINITY_DN116243_c0_g1;TRINITY_DN116481_c0_g1;TRINITY_DN117741_c0_g1;TRINITY_DN118173_c0_g1;TRINITY_DN119532_c0_g1;TRINITY_DN120389_c0_g1;TRINITY_DN121827_c0_g1;TRINITY_DN122399_c0_g1;TRINITY_DN122789_c0_g2;TRINITY_D…	K11262+K11262+K00626+K00626+K00140+K00166+K01900+K00140+K11262+K01900+K01895+K01900+K00382+K00140+K01899+K00140+K11262+K11262+K00140+K01895+K00382+K01895+K00249+K01895+K00249+K01578+K11262+K01895+K00626+K00249+K00626+K01895+K05605+K00382+K00249+K13524+K11262+K07511+K00249+K00140+K01899+K00140+K01720+K00140+K01899+K00382+K11262+K00626+K05605+K00249+K01895+K09699+K01720+K01895+K00382+K05605+K01900+…
Butanoate metabolism	ko00650	176	TRINITY_DN103910_c0_g1;TRINITY_DN104657_c0_g1;TRINITY_DN105342_c0_g1;TRINITY_DN106747_c0_g1;TRINITY_DN1114_c0_g2;TRINITY_DN11499_c0_g2;TRINITY_DN118530_c0_g1;TRINITY_DN119761_c0_g1;TRINITY_DN121379_c0_g1;TRINITY_DN121424_c0_g1;TRINITY_DN122759_c0_g1;TRINITY_DN127688_c0_g1;TRINITY_DN138140_c0_g1;TRINITY_DN140057_c0_g1;TRINITY_DN144553_c0_g1;TRINITY_DN149371_c0_g1;TRINITY_DN150297_c0_g1;TRINITY_DN1…	K00626+K00626+K16871+K17761+K01640+K01652+K01652+K01652+K01580+K01641+K01640+K01653+K01641+K00626+K00626+K13524+K17761+K07511+K01580+K01580+K18121+K01652+K00626+K01580+K01653+K01641+K01580+K16871+K01641+K01580+K00626+K00626+K01652+K16871+K00626+K00626+K01652+K01652+K18121+K00823+K01641+K17761+K17761+K00626+K07511+K16871+K00074+K00626+K00823+K01652+K01641+K01580+K18121+K01640+K17761+K00626+K00823+…
C5-Branched dibasic acid metabolism	ko00660	45	TRINITY_DN108297_c0_g1;TRINITY_DN11499_c0_g2;TRINITY_DN118530_c0_g1;TRINITY_DN119761_c0_g1;TRINITY_DN127688_c0_g1;TRINITY_DN161145_c0_g1;TRINITY_DN173547_c0_g2;TRINITY_DN179240_c0_g1;TRINITY_DN193420_c0_g1;TRINITY_DN198463_c0_g1;TRINITY_DN200651_c0_g1;TRINITY_DN202723_c0_g1;TRINITY_DN204063_c0_g1;TRINITY_DN215352_c0_g1;TRINITY_DN223148_c0_g1;TRINITY_DN227064_c0_g1;TRINITY_DN236201_c0_g1;TRINITY_D…	K00052+K01652+K01652+K01652+K01653+K01652+K01653+K01703+K01703+K01652+K00052+K01652+K01652+K01703+K00052+K01652+K00052+K00052+K01652+K01652+K00052+K01704+K01652+K01704+K00052+K01653+K01652+K01703+K01652+K01653+K00052+K01652+K01652+K01652+K01652+K00052+K00052+K01652+K01653+K00052+K01652+K01652+K01652+K01703+K01703
One carbon pool by folate	ko00670	110	TRINITY_DN102081_c0_g2;TRINITY_DN103103_c0_g1;TRINITY_DN103644_c0_g1;TRINITY_DN104927_c0_g1;TRINITY_DN105800_c0_g1;TRINITY_DN107365_c0_g1;TRINITY_DN11076_c0_g1;TRINITY_DN112248_c0_g1;TRINITY_DN11722_c0_g1;TRINITY_DN118137_c0_g1;TRINITY_DN127_c0_g1;TRINITY_DN128133_c0_g1;TRINITY_DN131090_c0_g2;TRINITY_DN135781_c0_g1;TRINITY_DN145155_c0_g1;TRINITY_DN145220_c0_g1;TRINITY_DN14891_c0_g1;TRINITY_DN1499…	K01938+K01938+K00600+K00297+K01938+K00297+K00600+K00601+K00602+K00548+K00600+K00600+K00600+K00600+K00600+K00602+K00600+K00602+K00600+K00297+K00605+K00600+K00600+K00297+K00605+K00600+K00600+K00605+K00601+K01938+K00548+K00600+K00602+K00605+K00601+K01938+K00605+K00297+K00548+K00548+K01938+K00600+K13998+K00297+K00600+K01938+K00297+K00600+K00548+K00600+K00600+K00297+K00602+K00605+K00602+K00600+K01934+…
Carbon fixation in photosynthetic organisms	ko00710	558	TRINITY_DN100111_c0_g1;TRINITY_DN100365_c0_g1;TRINITY_DN100596_c0_g1;TRINITY_DN100600_c0_g3;TRINITY_DN101386_c0_g1;TRINITY_DN102105_c0_g1;TRINITY_DN103167_c0_g1;TRINITY_DN104562_c1_g1;TRINITY_DN105358_c0_g1;TRINITY_DN10647_c0_g1;TRINITY_DN106733_c0_g1;TRINITY_DN107082_c0_g1;TRINITY_DN107397_c0_g1;TRINITY_DN10913_c0_g1;TRINITY_DN11108_c0_g1;TRINITY_DN111260_c0_g1;TRINITY_DN111896_c0_g1;TRINITY_DN1…	K00855+K00029+K00134+K01623+K00134+K01624+K01595+K00026+K01602+K00134+K14454+K01623+K01624+K14272+K01623+K01623+K00134+K00026+K01100+K00134+K01623+K01595+K01602+K00615+K00814+K00026+K01610+K01623+K00026+K00029+K00927+K00615+K00028+K01610+K01623+K00029+K01610+K00026+K00814+K00026+K01624+K00026+K01624+K05298+K01610+K01624+K01610+K00026+K01602+K00029+K01610+K01100+K00026+K01623+K00134+K01624+K00026+…
Thiamine metabolism	ko00730	44	TRINITY_DN104358_c0_g1;TRINITY_DN170084_c0_g1;TRINITY_DN184974_c0_g1;TRINITY_DN198854_c0_g1;TRINITY_DN211759_c0_g1;TRINITY_DN221643_c0_g1;TRINITY_DN222651_c0_g1;TRINITY_DN233837_c0_g1;TRINITY_DN236853_c0_g1;TRINITY_DN244237_c0_g1;TRINITY_DN24958_c0_g1;TRINITY_DN253117_c0_g1;TRINITY_DN258505_c0_g1;TRINITY_DN271890_c0_g1;TRINITY_DN272678_c0_g1;TRINITY_DN272931_c0_g1;TRINITY_DN274942_c0_g1;TRINITY_D…	K00878+K04487+K01662+K03146+K03146+K01662+K14153+K01662+K03146+K03146+K03146+K04487+K01662+K01662+K03146+K03147+K04487+K14153+K03146+K14153+K03146+K00949+K03146+K00949+K03146+K03146+K04487+K14153+K04487+K04487+K04487+K03146+K03146+K03146+K03146+K03146+K03146+K04487+K03146+K04487+K01662+K14153+K03146+K00878
Riboflavin metabolism	ko00740	26	TRINITY_DN107239_c0_g1;TRINITY_DN110692_c0_g1;TRINITY_DN112540_c0_g1;TRINITY_DN14000_c0_g1;TRINITY_DN156935_c0_g1;TRINITY_DN202003_c0_g1;TRINITY_DN202035_c0_g1;TRINITY_DN206949_c0_g1;TRINITY_DN224458_c0_g1;TRINITY_DN232886_c0_g1;TRINITY_DN235125_c0_g1;TRINITY_DN236272_c0_g1;TRINITY_DN264515_c0_g1;TRINITY_DN270615_c0_g1;TRINITY_DN274232_c0_g1;TRINITY_DN302685_c0_g1;TRINITY_DN303133_c0_g1;TRINITY_D…	K00793+K20884+K14652+K00793+K14652+K20884+K00793+K00793+K00793+K00861+K14652+K00793+K00793+K20884+K00794+K00793+K01497+K14652+K14652+K14652+K14652+K00794+K14652+K01497+K00793+K00794
Vitamin B6 metabolism	ko00750	60	TRINITY_DN105684_c0_g1;TRINITY_DN106771_c0_g1;TRINITY_DN119114_c0_g1;TRINITY_DN121177_c0_g1;TRINITY_DN130255_c0_g1;TRINITY_DN134240_c0_g1;TRINITY_DN140093_c0_g1;TRINITY_DN15527_c0_g1;TRINITY_DN17372_c0_g1;TRINITY_DN182308_c0_g1;TRINITY_DN186173_c0_g1;TRINITY_DN202145_c0_g1;TRINITY_DN203550_c0_g1;TRINITY_DN204764_c0_g1;TRINITY_DN221143_c0_g1;TRINITY_DN225322_c0_g1;TRINITY_DN231217_c0_g1;TRINITY_DN…	K06215+K06215+K06215+K00275+K06215+K00275+K06215+K01733+K06215+K00831+K00868+K06215+K00275+K00275+K00275+K06215+K00831+K06215+K00275+K06215+K06215+K00831+K00831+K00275+K06215+K06215+K06215+K06215+K00831+K00868+K06215+K06215+K01733+K08681+K06215+K00868+K00831+K08681+K06215+K08681+K08681+K08681+K08681+K00831+K00831+K06215+K05275+K01733+K01733+K06215+K00275+K06215+K13248+K00275+K06215+K06215+K01733+…
Nicotinate and nicotinamide metabolism	ko00760	68	TRINITY_DN10053_c0_g1;TRINITY_DN103563_c0_g1;TRINITY_DN10691_c0_g1;TRINITY_DN1070_c0_g1;TRINITY_DN137905_c0_g1;TRINITY_DN143838_c0_g1;TRINITY_DN144500_c0_g1;TRINITY_DN153054_c0_g1;TRINITY_DN15359_c0_g1;TRINITY_DN182013_c0_g1;TRINITY_DN196160_c0_g1;TRINITY_DN199029_c0_g1;TRINITY_DN203928_c0_g1;TRINITY_DN220281_c0_g1;TRINITY_DN220289_c0_g1;TRINITY_DN220655_c0_g1;TRINITY_DN223463_c0_g1;TRINITY_DN225…	K03517+K01240+K01081+K03787+K00763+K01081+K00323+K00763+K03787+K01240+K01240+K00323+K06210+K00858+K06210+K01950+K01239+K01081+K00858+K00323+K00858+K06210+K01950+K01081+K00323+K06210+K01081+K01950+K01081+K00763+K00323+K00278+K00858+K00767+K01240+K00323+K01081+K00278+K00278+K01081+K00858+K00323+K00323+K00323+K01081+K01240+K01240+K01950+K01240+K01950+K03426+K01081+K00858+K00323+K00278+K00763+K01081+…
Pantothenate and CoA biosynthesis	ko00770	121	TRINITY_DN111402_c0_g1;TRINITY_DN112473_c0_g1;TRINITY_DN11499_c0_g2;TRINITY_DN118530_c0_g1;TRINITY_DN119761_c0_g1;TRINITY_DN12305_c0_g1;TRINITY_DN127688_c0_g1;TRINITY_DN132026_c0_g1;TRINITY_DN135139_c0_g1;TRINITY_DN136518_c0_g1;TRINITY_DN1419_c0_g1;TRINITY_DN143751_c0_g1;TRINITY_DN143984_c0_g1;TRINITY_DN145721_c0_g1;TRINITY_DN153584_c0_g1;TRINITY_DN158054_c0_g1;TRINITY_DN161145_c0_g1;TRINITY_DN16…	K00207+K01687+K01652+K01652+K01652+K02201+K01653+K00053+K06133+K09680+K09680+K00859+K00826+K00826+K01431+K01687+K01652+K01687+K01687+K09680+K01653+K06133+K01464+K00606+K01598+K01687+K01922+K01687+K01687+K01652+K00826+K01652+K01652+K01687+K00053+K01918+K01687+K01687+K01652+K01687+K00606+K01922+K00826+K01687+K00826+K09680+K01652+K01464+K01598+K01687+K00859+K00606+K01652+K09680+K09680+K01687+K01687+…
Biotin metabolism	ko00780	77	TRINITY_DN105769_c0_g1;TRINITY_DN117919_c0_g1;TRINITY_DN124952_c0_g1;TRINITY_DN126270_c0_g1;TRINITY_DN13919_c0_g1;TRINITY_DN145957_c0_g1;TRINITY_DN14807_c0_g1;TRINITY_DN151622_c0_g1;TRINITY_DN158549_c0_g1;TRINITY_DN158745_c0_g1;TRINITY_DN171058_c0_g1;TRINITY_DN177840_c0_g1;TRINITY_DN193669_c0_g1;TRINITY_DN194778_c0_g1;TRINITY_DN198809_c0_g1;TRINITY_DN20070_c0_g1;TRINITY_DN20222_c0_g1;TRINITY_DN20…	K00059+K00059+K01012+K00059+K00059+K19562+K09458+K09458+K19562+K01012+K00059+K00059+K01012+K00059+K00059+K00059+K00059+K01012+K00059+K00059+K01012+K00059+K00059+K00059+K00059+K00059+K00059+K00059+K00059+K00059+K01012+K00059+K00059+K00059+K09458+K00059+K01012+K00059+K09458+K09458+K00059+K01012+K00208+K00059+K09458+K00059+K00059+K00059+K02372+K00059+K02372+K00059+K02372+K00059+K00059+K01012+K00059+…
Lipoic acid metabolism	ko00785	15	TRINITY_DN110346_c0_g1;TRINITY_DN111787_c0_g1;TRINITY_DN119904_c0_g1;TRINITY_DN181493_c0_g1;TRINITY_DN184945_c0_g1;TRINITY_DN210572_c0_g1;TRINITY_DN226919_c0_g1;TRINITY_DN229303_c0_g1;TRINITY_DN239935_c0_g1;TRINITY_DN279999_c0_g1;TRINITY_DN281006_c0_g1;TRINITY_DN315810_c0_g1;TRINITY_DN321499_c0_g1;TRINITY_DN49564_c0_g1;TRINITY_DN87463_c0_g1;	K03644+K03644+K03644+K03801+K03801+K03644+K03644+K03644+K03644+K03644+K03801+K03644+K03644+K03644+K03644
Folate biosynthesis	ko00790	38	TRINITY_DN101606_c0_g1;TRINITY_DN105110_c0_g1;TRINITY_DN112542_c0_g1;TRINITY_DN12894_c0_g1;TRINITY_DN13088_c0_g1;TRINITY_DN217253_c0_g1;TRINITY_DN218345_c0_g1;TRINITY_DN230077_c0_g1;TRINITY_DN237007_c0_g1;TRINITY_DN239976_c0_g1;TRINITY_DN243142_c0_g1;TRINITY_DN248473_c0_g1;TRINITY_DN263404_c0_g1;TRINITY_DN265603_c0_g1;TRINITY_DN273711_c0_g1;TRINITY_DN285691_c0_g1;TRINITY_DN292692_c0_g1;TRINITY_DN…	K03635+K01113+K20457+K03635+K18482+K03639+K01930+K01307+K03639+K18482+K13998+K03637+K03639+K18482+K01930+K13950+K03639+K13950+K01495+K01930+K03637+K03639+K13998+K03637+K01113+K01495+K13998+K03637+K13950+K13998+K20457+K13998+K01930+K01930+K20457+K01307+K13998+K03635
Porphyrin and chlorophyll metabolism	ko00860	201	TRINITY_DN1024_c0_g1;TRINITY_DN105005_c0_g1;TRINITY_DN11091_c0_g1;TRINITY_DN113954_c0_g2;TRINITY_DN117304_c0_g1;TRINITY_DN117739_c0_g1;TRINITY_DN118910_c0_g1;TRINITY_DN122435_c0_g1;TRINITY_DN125581_c0_g1;TRINITY_DN13582_c0_g1;TRINITY_DN142542_c0_g1;TRINITY_DN143293_c0_g1;TRINITY_DN144876_c0_g1;TRINITY_DN145289_c0_g1;TRINITY_DN145335_c0_g1;TRINITY_DN146579_c0_g1;TRINITY_DN149188_c0_g1;TRINITY_DN14…	K02257+K01885+K04040+K01764+K00228+K02259+K10960+K01885+K01885+K00699+K00510+K03404+K01764+K10960+K01698+K01885+K01599+K01764+K00699+K01885+K01764+K01885+K00228+K02492+K01698+K01749+K01749+K00510+K01885+K14735+K02257+K03404+K02259+K01885+K02257+K10960+K01764+K01764+K01698+K01764+K02259+K01764+K01599+K19073+K01764+K01885+K01599+K01885+K02492+K08099+K02259+K04040+K01764+K04040+K02257+K00699+K03403+…
Terpenoid backbone biosynthesis	ko00900	202	TRINITY_DN10231_c0_g1;TRINITY_DN103910_c0_g1;TRINITY_DN104657_c0_g1;TRINITY_DN107650_c0_g1;TRINITY_DN109326_c0_g1;TRINITY_DN11210_c0_g1;TRINITY_DN113929_c1_g1;TRINITY_DN114616_c0_g1;TRINITY_DN114771_c0_g1;TRINITY_DN117418_c0_g1;TRINITY_DN118910_c0_g1;TRINITY_DN121424_c0_g1;TRINITY_DN12_c0_g1;TRINITY_DN13102_c0_g1;TRINITY_DN131420_c0_g1;TRINITY_DN133655_c0_g1;TRINITY_DN134864_c0_g1;TRINITY_DN13586…	K11778+K00626+K00626+K01597+K03526+K05954+K11778+K06013+K06013+K00787+K10960+K01641+K14066+K00919+K05356+K00021+K00021+K13789+K15889+K01641+K05356+K00626+K00626+K10960+K00787+K00787+K00021+K14066+K11778+K00021+K08658+K00021+K01597+K03527+K00626+K05356+K03527+K00099+K01597+K01641+K01597+K10960+K01597+K01662+K00021+K00787+K00099+K01641+K00626+K00626+K11778+K00626+K00626+K14066+K01641+K00787+K00626+…
Indole alkaloid biosynthesis	ko00901	1	TRINITY_DN74401_c0_g1;	K08233
Monoterpenoid biosynthesis	ko00902	4	TRINITY_DN278042_c0_g1;TRINITY_DN305914_c0_g1;TRINITY_DN321790_c0_g1;TRINITY_DN40461_c0_g2;	K15095+K15095+K15095+K15086
Limonene and pinene degradation	ko00903	36	TRINITY_DN114074_c0_g1;TRINITY_DN116802_c0_g1;TRINITY_DN154878_c0_g1;TRINITY_DN167737_c0_g1;TRINITY_DN194713_c0_g1;TRINITY_DN196679_c0_g1;TRINITY_DN212593_c0_g1;TRINITY_DN221155_c0_g1;TRINITY_DN229492_c0_g1;TRINITY_DN233580_c0_g1;TRINITY_DN235981_c0_g1;TRINITY_DN244536_c0_g1;TRINITY_DN256840_c0_g1;TRINITY_DN262417_c0_g1;TRINITY_DN273883_c0_g1;TRINITY_DN275159_c0_g1;TRINITY_DN281765_c0_g1;TRINITY_…	K00128+K00128+K00128+K00128+K00517+K00128+K00128+K00128+K00128+K00128+K00128+K00128+K00517+K00128+K00128+K00128+K00128+K00128+K00128+K00128+K00128+K00517+K00128+K00128+K00128+K00128+K00128+K00128+K00128+K00128+K00128+K00128+K00128+K00128+K00128+K00128
Diterpenoid biosynthesis	ko00904	10	TRINITY_DN199368_c0_g1;TRINITY_DN256013_c0_g1;TRINITY_DN259425_c0_g1;TRINITY_DN26749_c0_g2;TRINITY_DN279116_c0_g1;TRINITY_DN298924_c0_g1;TRINITY_DN53186_c0_g1;TRINITY_DN54000_c0_g2;TRINITY_DN7358_c0_g2;TRINITY_DN97223_c0_g1;	K04125+K04123+K04123+K04122+K04124+K04120+K04123+K05282+K04121+K04122
Brassinosteroid biosynthesis	ko00905	10	TRINITY_DN11047_c0_g1;TRINITY_DN128578_c0_g1;TRINITY_DN13075_c0_g1;TRINITY_DN145634_c0_g2;TRINITY_DN164557_c0_g2;TRINITY_DN18649_c0_g1;TRINITY_DN2413_c1_g1;TRINITY_DN283885_c0_g1;TRINITY_DN6558_c0_g1;TRINITY_DN7601_c0_g1;	K12640+K15639+K12637+K12639+K15639+K15639+K15639+K09588+K09591+K12638
Carotenoid biosynthesis	ko00906	51	TRINITY_DN105041_c0_g1;TRINITY_DN105314_c0_g1;TRINITY_DN117193_c0_g1;TRINITY_DN123900_c0_g2;TRINITY_DN142084_c0_g1;TRINITY_DN15716_c0_g1;TRINITY_DN1599_c0_g1;TRINITY_DN17943_c0_g1;TRINITY_DN1969_c1_g3;TRINITY_DN197089_c0_g1;TRINITY_DN202450_c0_g1;TRINITY_DN203427_c0_g1;TRINITY_DN20372_c0_g1;TRINITY_DN211152_c0_g1;TRINITY_DN211357_c0_g1;TRINITY_DN213283_c0_g1;TRINITY_DN219103_c0_g1;TRINITY_DN21948…	K15744+K09838+K09842+K15747+K09840+K02291+K15746+K09835+K02293+K09838+K00514+K09838+K09843+K09838+K09838+K06444+K09839+K09838+K09835+K00514+K02291+K09843+K00514+K15746+K02291+K09838+K15747+K06443+K09837+K09840+K09838+K15745+K09841+K09838+K15744+K09835+K15747+K15747+K09842+K09843+K09838+K15746+K09842+K02291+K15747+K09838+K09838+K15747+K06444+K09839+K09839
Zeatin biosynthesis	ko00908	11	TRINITY_DN164746_c0_g1;TRINITY_DN180487_c0_g1;TRINITY_DN20924_c0_g1;TRINITY_DN21293_c0_g1;TRINITY_DN245782_c0_g1;TRINITY_DN262568_c0_g1;TRINITY_DN4111_c0_g1;TRINITY_DN5596_c0_g1;TRINITY_DN76714_c0_g1;TRINITY_DN80903_c0_g1;TRINITY_DN8851_c0_g1;	K00791+K10717+K10760+K10760+K13495+K00279+K00791+K00279+K00279+K00791+K00791
Sesquiterpenoid and triterpenoid biosynthesis	ko00909	31	TRINITY_DN104733_c0_g1;TRINITY_DN111244_c0_g1;TRINITY_DN130726_c0_g1;TRINITY_DN139656_c0_g1;TRINITY_DN140604_c0_g1;TRINITY_DN148288_c0_g1;TRINITY_DN155273_c0_g1;TRINITY_DN169764_c0_g1;TRINITY_DN17779_c0_g1;TRINITY_DN183226_c0_g1;TRINITY_DN194259_c0_g1;TRINITY_DN19889_c1_g1;TRINITY_DN201238_c0_g1;TRINITY_DN2041_c0_g1;TRINITY_DN204800_c0_g1;TRINITY_DN22171_c0_g1;TRINITY_DN222338_c0_g1;TRINITY_DN244…	K00801+K00801+K00801+K00801+K00511+K15803+K00511+K15813+K00801+K00511+K15813+K00801+K00801+K00511+K00801+K00801+K00511+K00511+K00511+K00511+K00511+K15803+K00801+K00801+K00511+K00511+K00511+K00511+K15891+K00511+K00801
Nitrogen metabolism	ko00910	249	TRINITY_DN100934_c0_g2;TRINITY_DN102462_c0_g1;TRINITY_DN104483_c0_g1;TRINITY_DN105055_c0_g1;TRINITY_DN106065_c0_g1;TRINITY_DN10657_c0_g1;TRINITY_DN107240_c0_g1;TRINITY_DN108348_c0_g1;TRINITY_DN109807_c0_g1;TRINITY_DN111405_c0_g1;TRINITY_DN112573_c0_g2;TRINITY_DN112751_c0_g1;TRINITY_DN1192_c0_g1;TRINITY_DN120066_c0_g1;TRINITY_DN120397_c0_g1;TRINITY_DN120691_c0_g3;TRINITY_DN120861_c1_g1;TRINITY_DN1…	K15877+K00264+K00264+K01915+K01915+K01674+K01725+K00264+K01915+K01915+K01915+K00262+K00264+K01915+K00264+K00262+K00264+K01915+K00264+K01455+K00262+K00264+K01915+K00264+K00264+K02575+K00262+K01725+K00262+K00264+K01915+K00262+K00262+K00264+K00262+K00284+K00264+K01915+K00264+K02575+K00262+K01915+K00264+K00264+K01673+K01915+K10534+K01915+K01915+K01915+K00264+K00264+K01915+K01915+K00264+K01673+K00262+…
Sulfur metabolism	ko00920	138	TRINITY_DN10323_c0_g1;TRINITY_DN10428_c0_g1;TRINITY_DN106708_c0_g1;TRINITY_DN106899_c0_g1;TRINITY_DN1072_c0_g1;TRINITY_DN10806_c0_g2;TRINITY_DN11225_c0_g1;TRINITY_DN117221_c0_g1;TRINITY_DN11899_c0_g1;TRINITY_DN1205_c0_g1;TRINITY_DN121467_c0_g1;TRINITY_DN12545_c0_g1;TRINITY_DN127634_c0_g1;TRINITY_DN133353_c0_g1;TRINITY_DN134438_c0_g1;TRINITY_DN135995_c0_g1;TRINITY_DN136733_c0_g1;TRINITY_DN138189_c…	K15422+K01738+K01738+K01738+K01739+K13811+K13811+K00392+K00392+K01738+K17069+K01739+K08738+K08738+K01738+K00387+K08738+K01738+K00860+K01011+K01738+K08738+K01738+K17069+K08738+K08738+K01739+K00392+K01739+K00392+K00387+K01011+K01738+K00392+K08738+K01739+K01738+K00387+K13811+K00392+K01011+K00390+K00640+K13034+K17725+K00392+K08738+K17069+K02045+K00390+K00640+K05907+K17069+K00392+K17069+K00387+K08738+…
Phenylpropanoid biosynthesis	ko00940	272	TRINITY_DN100431_c0_g1;TRINITY_DN10455_c1_g1;TRINITY_DN105370_c0_g1;TRINITY_DN10554_c0_g2;TRINITY_DN10767_c0_g1;TRINITY_DN10793_c0_g2;TRINITY_DN108921_c0_g1;TRINITY_DN11213_c0_g4;TRINITY_DN11282_c0_g1;TRINITY_DN113256_c0_g1;TRINITY_DN114026_c0_g1;TRINITY_DN11545_c2_g1;TRINITY_DN117476_c0_g1;TRINITY_DN11790_c0_g1;TRINITY_DN11955_c0_g1;TRINITY_DN121813_c0_g1;TRINITY_DN122710_c0_g1;TRINITY_DN123236_…	K00083+K05349+K12355+K01904+K00430+K00430+K11188+K00430+K00487+K00430+K11188+K00588+K05350+K10775+K00588+K11188+K01188+K18883+K05349+K11188+K01904+K00083+K11188+K12355+K00430+K01188+K01904+K12355+K12355+K01188+K00083+K00083+K00430+K13065+K01904+K01904+K00083+K12355+K11188+K11188+K00430+K00083+K01188+K13064+K01904+K00588+K05350+K01188+K01188+K00487+K00430+K00430+K00430+K00083+K00588+K13065+K01188+…
Flavonoid biosynthesis	ko00941	49	TRINITY_DN101745_c0_g1;TRINITY_DN10958_c0_g1;TRINITY_DN11282_c0_g1;TRINITY_DN11545_c2_g1;TRINITY_DN11549_c0_g1;TRINITY_DN11955_c0_g1;TRINITY_DN123236_c0_g1;TRINITY_DN147338_c0_g1;TRINITY_DN14887_c0_g1;TRINITY_DN157351_c0_g1;TRINITY_DN16447_c0_g1;TRINITY_DN16735_c0_g1;TRINITY_DN172270_c0_g1;TRINITY_DN1734_c0_g1;TRINITY_DN182516_c0_g1;TRINITY_DN1962_c0_g1;TRINITY_DN2000_c0_g1;TRINITY_DN20165_c0_g1;…	K00660+K21102+K00487+K00588+K00660+K00588+K18883+K13065+K05278+K05280+K00588+K00487+K00588+K13065+K00660+K05280+K21102+K13065+K13065+K00588+K05278+K00588+K00660+K13083+K13065+K05278+K00660+K05277+K09754+K00660+K00588+K13081+K00588+K00475+K00475+K05277+K00588+K18883+K13065+K13065+K13065+K00660+K05278+K13065+K09754+K00588+K00487+K05278+K09754
Flavone and flavonol biosynthesis	ko00944	4	TRINITY_DN157351_c0_g1;TRINITY_DN1962_c0_g1;TRINITY_DN25007_c0_g1;TRINITY_DN335039_c0_g1;	K05280+K05280+K13083+K13272
Stilbenoid, diarylheptanoid and gingerol biosynthesis	ko00945	31	TRINITY_DN11282_c0_g1;TRINITY_DN11545_c2_g1;TRINITY_DN11955_c0_g1;TRINITY_DN123236_c0_g1;TRINITY_DN147338_c0_g1;TRINITY_DN16447_c0_g1;TRINITY_DN16735_c0_g1;TRINITY_DN172270_c0_g1;TRINITY_DN1734_c0_g1;TRINITY_DN194713_c0_g1;TRINITY_DN20165_c0_g1;TRINITY_DN210027_c0_g1;TRINITY_DN21331_c0_g1;TRINITY_DN223852_c0_g1;TRINITY_DN256840_c0_g1;TRINITY_DN27141_c0_g1;TRINITY_DN282967_c0_g1;TRINITY_DN305631_c…	K00487+K00588+K00588+K18883+K13065+K00588+K00487+K00588+K13065+K00517+K13065+K13065+K00588+K00588+K00517+K17212+K13065+K09754+K00517+K00588+K00588+K00588+K18883+K13065+K13065+K13065+K13065+K09754+K00588+K00487+K09754
Isoquinoline alkaloid biosynthesis	ko00950	93	TRINITY_DN104108_c0_g1;TRINITY_DN106733_c0_g1;TRINITY_DN109359_c0_g1;TRINITY_DN112550_c0_g1;TRINITY_DN113009_c0_g1;TRINITY_DN114139_c0_g1;TRINITY_DN115210_c0_g1;TRINITY_DN117144_c0_g1;TRINITY_DN119952_c0_g1;TRINITY_DN125184_c0_g1;TRINITY_DN12711_c0_g1;TRINITY_DN133867_c0_g1;TRINITY_DN137041_c0_g1;TRINITY_DN144329_c0_g1;TRINITY_DN147836_c0_g2;TRINITY_DN148939_c0_g1;TRINITY_DN15060_c0_g2;TRINITY_DN…	K00811+K14454+K00276+K01592+K00815+K01592+K00811+K00276+K01592+K00811+K00276+K00811+K00276+K14454+K14455+K00815+K14455+K14454+K00815+K00815+K00276+K00276+K00276+K01592+K14455+K14454+K00276+K00276+K01592+K00276+K00276+K14455+K00276+K01592+K00815+K14454+K00811+K14454+K00422+K14454+K14454+K00811+K14454+K01592+K00276+K00276+K00276+K14454+K00811+K14454+K00276+K14454+K00276+K14454+K00276+K00422+K00276+…
Tropane, piperidine and pyridine alkaloid biosynthesis	ko00960	98	TRINITY_DN104108_c0_g1;TRINITY_DN10521_c0_g1;TRINITY_DN106733_c0_g1;TRINITY_DN109359_c0_g1;TRINITY_DN113009_c0_g1;TRINITY_DN113830_c0_g1;TRINITY_DN115210_c0_g1;TRINITY_DN117144_c0_g1;TRINITY_DN125184_c0_g1;TRINITY_DN12711_c0_g1;TRINITY_DN128417_c0_g5;TRINITY_DN12846_c0_g3;TRINITY_DN129432_c0_g2;TRINITY_DN133867_c0_g1;TRINITY_DN137041_c0_g1;TRINITY_DN144329_c0_g1;TRINITY_DN147836_c0_g2;TRINITY_DN1…	K00811+K08081+K14454+K00276+K00815+K08081+K00811+K00276+K00811+K00276+K08081+K08081+K08081+K00811+K00276+K14454+K14455+K00815+K14455+K14454+K08081+K08081+K00815+K00815+K00276+K00276+K00276+K14455+K14454+K00276+K00276+K00276+K00276+K14455+K00817+K00276+K00815+K08081+K08081+K08081+K14454+K08081+K00811+K14454+K14454+K08081+K14454+K00811+K14454+K00276+K00276+K00817+K00276+K14454+K00811+K14454+K00276+…
Betalain biosynthesis	ko00965	6	TRINITY_DN17515_c0_g1;TRINITY_DN215071_c0_g1;TRINITY_DN22698_c0_g1;TRINITY_DN243453_c0_g1;TRINITY_DN249157_c0_g1;TRINITY_DN271809_c0_g1;	K15777+K15777+K15777+K15777+K15777+K15777
Glucosinolate biosynthesis	ko00966	7	TRINITY_DN201522_c0_g1;TRINITY_DN23683_c0_g1;TRINITY_DN245515_c0_g1;TRINITY_DN292496_c0_g1;TRINITY_DN32006_c0_g1;TRINITY_DN55003_c0_g3;TRINITY_DN77578_c0_g1;	K15742+K00826+K11813+K15741+K15741+K15741+K15742
Aminoacyl-tRNA biosynthesis	ko00970	451	TRINITY_DN101191_c1_g1;TRINITY_DN104326_c0_g1;TRINITY_DN105005_c0_g1;TRINITY_DN105634_c0_g1;TRINITY_DN105762_c0_g1;TRINITY_DN105828_c0_g1;TRINITY_DN106584_c0_g1;TRINITY_DN107799_c0_g1;TRINITY_DN108942_c0_g2;TRINITY_DN110520_c0_g1;TRINITY_DN111641_c0_g1;TRINITY_DN111820_c0_g1;TRINITY_DN11182_c0_g1;TRINITY_DN113770_c0_g1;TRINITY_DN113879_c0_g1;TRINITY_DN117306_c0_g1;TRINITY_DN117528_c0_g1;TRINITY_D…	K01866+K01881+K01885+K01887+K01873+K01892+K01874+K01875+K01870+K01890+K02434+K01881+K01869+K01892+K01889+K01890+K01866+K01876+K01876+K01870+K01867+K01870+K01867+K01875+K01868+K01885+K01885+K02434+K01868+K01876+K01881+K01890+K01874+K04567+K01880+K01873+K01873+K01875+K01872+K01868+K01887+K14164+K01872+K01875+K01885+K01869+K01866+K01872+K01873+K01881+K01885+K01872+K01883+K01885+K01869+K01890+K01880+…
Biosynthesis of unsaturated fatty acids	ko01040	296	TRINITY_DN102306_c0_g1;TRINITY_DN10299_c0_g1;TRINITY_DN105391_c0_g1;TRINITY_DN105769_c0_g1;TRINITY_DN108324_c0_g1;TRINITY_DN110146_c0_g1;TRINITY_DN111741_c0_g1;TRINITY_DN113105_c0_g1;TRINITY_DN114167_c0_g1;TRINITY_DN114651_c0_g1;TRINITY_DN11645_c0_g1;TRINITY_DN117919_c0_g1;TRINITY_DN118541_c0_g1;TRINITY_DN119071_c0_g1;TRINITY_DN119110_c0_g1;TRINITY_DN119511_c0_g1;TRINITY_DN122037_c0_g1;TRINITY_DN…	K07513+K07513+K10256+K00059+K07513+K01068+K07513+K10256+K07513+K07513+K00232+K00059+K00232+K07513+K10256+K03921+K07513+K07513+K00059+K03921+K10256+K00232+K07513+K07513+K00232+K00059+K10256+K00232+K03921+K07513+K01068+K00232+K10256+K07513+K07513+K01068+K10251+K00232+K00232+K00059+K07513+K07513+K10256+K10256+K10256+K10256+K00059+K10256+K07513+K10256+K07513+K10251+K00232+K00059+K07513+K00232+K10251+…
Carbon metabolism	ko01200	2190	TRINITY_DN100111_c0_g1;TRINITY_DN100365_c0_g1;TRINITY_DN100596_c0_g1;TRINITY_DN100600_c0_g3;TRINITY_DN100810_c0_g1;TRINITY_DN101120_c0_g1;TRINITY_DN101263_c0_g1;TRINITY_DN101386_c0_g1;TRINITY_DN101425_c1_g1;TRINITY_DN101519_c0_g1;TRINITY_DN101529_c0_g1;TRINITY_DN101939_c0_g1;TRINITY_DN101972_c0_g1;TRINITY_DN101980_c0_g1;TRINITY_DN102081_c0_g2;TRINITY_DN102105_c0_g1;TRINITY_DN102381_c0_g1;TRINITY_…
428_c0_g1;TRINITY_DN306496_c0_g1;TRINITY_DN306503_c0_g1;TRINITY_DN306610_c0_g1;TRINITY_DN30686_c0_g1;TRINITY_DN306990_c0_g1;TRINITY_DN307042_c0_g1;TRINITY_DN307650_c0_g1;TRINITY_DN308056_c0_g1;TRINITY_DN308276_c0_g1;TRINITY_DN308407_c0_g1;TRINITY_DN308566_c0_g1;TRINITY_DN308754_c0_g1;TRINITY_DN308795_c0_g1;TRINITY_DN30886_c0_g1;TRINITY_DN308947_c0_g1;TRINITY_DN30913_c0_g1;TRINITY_DN30921_c0_g1;TR…	K00855+K00029+K00134+K01623+K01070+K03781+K01638+K00134+K01958+K00234+K03781+K00627+K03781+K00830+K01938+K01624+K03781+K01958+K01938+K01595+K00600+K00626+K00281+K19269+K01738+K00026+K00626+K01647+K00140+K00297+K00863+K01602+K01938+K00234+K00134+K01834+K01681+K01738+K14454+K00627+K01738+K03781+K01623+K00297+K01624+K00031+K00627+K01637+K00162+K14272+K01900+K00036+K00164+K01637+K00627+K00600+K00873+…
2-Oxocarboxylic acid metabolism	ko01210	505	TRINITY_DN104108_c0_g1;TRINITY_DN104713_c0_g1;TRINITY_DN10575_c0_g1;TRINITY_DN106688_c0_g1;TRINITY_DN106733_c0_g1;TRINITY_DN10768_c0_g1;TRINITY_DN108297_c0_g1;TRINITY_DN10913_c0_g1;TRINITY_DN112473_c0_g1;TRINITY_DN113291_c0_g1;TRINITY_DN11499_c0_g2;TRINITY_DN115210_c0_g1;TRINITY_DN115815_c0_g1;TRINITY_DN115954_c0_g1;TRINITY_DN116808_c1_g1;TRINITY_DN117043_c0_g1;TRINITY_DN118530_c0_g1;TRINITY_DN11…	K00811+K01647+K01649+K01681+K14454+K00031+K00052+K14272+K01687+K00145+K01652+K00811+K00814+K01647+K00030+K01681+K01652+K00818+K00031+K01652+K01702+K01681+K01681+K00814+K00811+K00031+K01647+K00145+K00030+K01681+K01653+K01681+K00030+K01649+K01647+K01647+K01647+K00930+K00053+K00030+K01647+K00811+K01681+K00031+K01647+K01681+K14682+K00031+K01681+K00030+K14677+K00826+K14454+K00826+K01647+K01681+K01702+…
Fatty acid metabolism	ko01212	536	TRINITY_DN100730_c0_g1;TRINITY_DN102306_c0_g1;TRINITY_DN102744_c0_g1;TRINITY_DN102764_c0_g1;TRINITY_DN10299_c0_g1;TRINITY_DN103322_c0_g1;TRINITY_DN103910_c0_g1;TRINITY_DN104657_c0_g1;TRINITY_DN105391_c0_g1;TRINITY_DN105769_c0_g1;TRINITY_DN108324_c0_g1;TRINITY_DN108504_c0_g1;TRINITY_DN110489_c0_g1;TRINITY_DN111741_c0_g1;TRINITY_DN112662_c0_g1;TRINITY_DN113105_c0_g1;TRINITY_DN114167_c0_g1;TRINITY_D…	K10527+K07513+K11262+K11262+K07513+K10527+K00626+K00626+K10256+K00059+K07513+K10527+K01897+K07513+K00645+K10256+K07513+K07513+K10527+K11262+K00232+K01897+K00059+K00232+K07513+K10256+K03921+K07513+K11262+K07513+K00059+K11262+K03921+K10256+K00249+K01897+K00232+K01897+K07513+K00249+K07513+K00232+K11262+K01897+K00059+K01897+K00626+K00249+K10256+K00626+K00232+K09458+K00249+K01897+K03921+K07513+K09458+…
Biosynthesis of amino acids	ko01230	1533	TRINITY_DN100596_c0_g1;TRINITY_DN100600_c0_g3;TRINITY_DN101198_c0_g1;TRINITY_DN101386_c0_g1;TRINITY_DN101425_c1_g1;TRINITY_DN101446_c0_g1;TRINITY_DN102105_c0_g1;TRINITY_DN102462_c0_g1;TRINITY_DN102684_c0_g1;TRINITY_DN103644_c0_g1;TRINITY_DN104108_c0_g1;TRINITY_DN10428_c0_g1;TRINITY_DN104483_c0_g1;TRINITY_DN104713_c0_g1;TRINITY_DN104816_c0_g1;TRINITY_DN105055_c0_g1;TRINITY_DN10575_c0_g1;TRINITY_DN…
g1;TRINITY_DN79420_c0_g1;TRINITY_DN79461_c0_g1;TRINITY_DN79784_c0_g1;TRINITY_DN80085_c1_g1;TRINITY_DN80122_c0_g1;TRINITY_DN81031_c0_g1;TRINITY_DN81277_c0_g1;TRINITY_DN81453_c0_g1;TRINITY_DN8146_c0_g1;TRINITY_DN81604_c1_g1;TRINITY_DN81714_c0_g1;TRINITY_DN82282_c0_g1;TRINITY_DN82386_c0_g1;TRINITY_DN82444_c0_g1;TRINITY_DN82522_c0_g1;TRINITY_DN82600_c0_g1;TRINITY_DN82673_c0_g1;TRINITY_DN83148_c0_g1;T…	K00134+K01623+K01735+K00134+K01958+K12524+K01624+K00264+K01958+K00600+K00811+K01738+K00264+K01647+K01609+K01915+K01649+K01915+K00134+K01834+K05359+K00549+K00549+K01681+K01738+K14454+K01738+K01623+K01739+K01624+K00031+K00052+K00264+K14272+K01915+K00611+K00600+K00873+K01623+K01623+K01915+K00134+K00948+K01687+K01915+K01958+K00815+K05359+K00145+K00134+K00013+K01623+K00850+K01652+K00615+K00811+K01755+…
Vancomycin resistance	ko01502	2	TRINITY_DN2967_c0_g1;TRINITY_DN6693_c0_g1;	K02563+K01000
ABC transporters	ko02010	98	TRINITY_DN101063_c0_g1;TRINITY_DN11236_c1_g1;TRINITY_DN112639_c0_g1;TRINITY_DN116431_c0_g1;TRINITY_DN117559_c0_g2;TRINITY_DN119041_c0_g1;TRINITY_DN119712_c0_g1;TRINITY_DN120281_c0_g1;TRINITY_DN121058_c0_g1;TRINITY_DN130509_c0_g1;TRINITY_DN13112_c0_g1;TRINITY_DN132201_c0_g1;TRINITY_DN141949_c0_g1;TRINITY_DN141967_c0_g1;TRINITY_DN156560_c0_g1;TRINITY_DN157941_c0_g1;TRINITY_DN159983_c0_g2;TRINITY_DN…	K05658+K05643+K05658+K05658+K05665+K05663+K05681+K05658+K05661+K05658+K05658+K05658+K05665+K05658+K05658+K05658+K05663+K05658+K05658+K05658+K05658+K05681+K05658+K05658+K05665+K05658+K05643+K15628+K05643+K05643+K05641+K02045+K05658+K05658+K05658+K05658+K05657+K05663+K05658+K05658+K05663+K05641+K05661+K05658+K05661+K05658+K05658+K05643+K05681+K05666+K05663+K05681+K05656+K05658+K05658+K05658+K05658+…
Ribosome biogenesis in eukaryotes	ko03008	651	TRINITY_DN100494_c0_g1;TRINITY_DN100545_c0_g1;TRINITY_DN10201_c0_g1;TRINITY_DN102957_c0_g1;TRINITY_DN104615_c0_g1;TRINITY_DN104953_c0_g2;TRINITY_DN10523_c0_g3;TRINITY_DN105357_c0_g1;TRINITY_DN107832_c0_g1;TRINITY_DN107_c1_g1;TRINITY_DN108303_c0_g1;TRINITY_DN108519_c0_g1;TRINITY_DN109081_c0_g2;TRINITY_DN109228_c0_g1;TRINITY_DN109342_c0_g1;TRINITY_DN10942_c0_g1;TRINITY_DN1101_c0_g2;TRINITY_DN110864…	K14553+K14558+K14538+K14563+K14563+K14564+K14563+K11128+K14559+K07179+K14572+K06943+K11128+K14548+K14561+K14560+K14569+K14536+K14549+K14539+K14546+K14554+K06943+K03097+K11129+K11130+K14556+K14574+K14565+K14554+K14554+K14537+K14538+K12619+K14569+K07178+K11128+K12619+K14575+K14572+K06943+K14550+K14290+K03537+K03264+K14565+K14555+K03115+K14537+K12845+K12619+K07936+K14521+K14290+K06943+K14558+K14557+…
Ribosome	ko03010	2541	TRINITY_DN100186_c0_g1;TRINITY_DN100338_c2_g1;TRINITY_DN100347_c0_g1;TRINITY_DN100481_c0_g1;TRINITY_DN100529_c0_g1;TRINITY_DN100614_c0_g2;TRINITY_DN100698_c0_g1;TRINITY_DN100741_c0_g2;TRINITY_DN100763_c0_g1;TRINITY_DN100868_c0_g2;TRINITY_DN10087_c0_g1;TRINITY_DN100901_c0_g1;TRINITY_DN101232_c0_g1;TRINITY_DN101414_c0_g1;TRINITY_DN101623_c0_g1;TRINITY_DN102610_c1_g1;TRINITY_DN102626_c0_g1;TRINITY_D…
89726_c0_g1;TRINITY_DN289833_c0_g1;TRINITY_DN289894_c0_g1;TRINITY_DN289977_c0_g1;TRINITY_DN290084_c0_g1;TRINITY_DN290179_c0_g1;TRINITY_DN290299_c0_g1;TRINITY_DN290445_c0_g1;TRINITY_DN290459_c0_g1;TRINITY_DN290586_c0_g1;TRINITY_DN290787_c0_g1;TRINITY_DN291044_c0_g1;TRINITY_DN291064_c0_g1;TRINITY_DN291073_c0_g1;TRINITY_DN291106_c0_g1;TRINITY_DN291169_c0_g1;TRINITY_DN291172_c0_g1;TRINITY_DN291214_c0…	K02981+K02927+K02934+K02925+K02891+K02921+K02973+K02936+K02981+K02930+K02873+K02894+K02959+K02995+K02987+K02927+K02951+K02918+K02962+K02880+K02966+K02873+K02893+K02938+K02937+K02984+K02975+K02891+K02991+K02889+K02958+K02896+K02955+K02920+K02991+K02996+K02953+K02910+K02925+K02955+K02998+K02870+K02883+K02940+K02896+K02893+K02957+K02915+K02978+K02920+K02924+K02951+K02883+K02921+K02908+K02925+K02998+…
RNA transport	ko03013	891	TRINITY_DN101218_c0_g1;TRINITY_DN101241_c0_g1;TRINITY_DN1014_c0_g1;TRINITY_DN102871_c0_g1;TRINITY_DN10300_c0_g2;TRINITY_DN103058_c0_g1;TRINITY_DN104730_c0_g1;TRINITY_DN105096_c0_g1;TRINITY_DN105430_c1_g1;TRINITY_DN10571_c0_g1;TRINITY_DN10574_c0_g1;TRINITY_DN1058_c0_g1;TRINITY_DN10625_c0_g1;TRINITY_DN106624_c0_g1;TRINITY_DN106989_c0_g1;TRINITY_DN107995_c0_g2;TRINITY_DN109770_c0_g1;TRINITY_DN110138…	K13025+K03113+K12812+K14293+K14294+K13025+K13137+K13126+K13137+K14300+K03252+K12877+K03236+K12812+K03247+K13025+K03113+K14326+K14326+K03113+K14326+K03246+K13176+K03113+K05749+K14313+K12881+K13025+K14305+K03262+K03252+K14298+K03250+K12160+K03259+K14297+K13126+K10577+K03239+K14326+K12160+K12160+K10577+K13126+K03237+K12812+K03231+K03262+K12882+K03242+K03252+K03249+K03231+K03237+K03253+K13025+K03259+…
mRNA surveillance pathway	ko03015	463	TRINITY_DN100778_c0_g1;TRINITY_DN101218_c0_g1;TRINITY_DN1014_c0_g1;TRINITY_DN10300_c0_g2;TRINITY_DN103058_c0_g1;TRINITY_DN1041_c1_g1;TRINITY_DN104732_c0_g1;TRINITY_DN1047_c0_g2;TRINITY_DN105096_c0_g1;TRINITY_DN10567_c0_g1;TRINITY_DN1058_c0_g1;TRINITY_DN106624_c0_g1;TRINITY_DN10731_c0_g1;TRINITY_DN107995_c0_g2;TRINITY_DN109030_c0_g1;TRINITY_DN109295_c0_g1;TRINITY_DN109682_c0_g1;TRINITY_DN109865_c0…	K03267+K13025+K12812+K14294+K13025+K03265+K03456+K11583+K13126+K14397+K12877+K12812+K14398+K13025+K06269+K03456+K14401+K14401+K04354+K14326+K14326+K14326+K03456+K12881+K13025+K03267+K03265+K14408+K14402+K13126+K14326+K13126+K15544+K12812+K12882+K14407+K06269+K13025+K14411+K14326+K13025+K14326+K03265+K06269+K14416+K03267+K03267+K06269+K13126+K15544+K13025+K11583+K04382+K04354+K13171+K00565+K14411+…
RNA degradation	ko03018	532	TRINITY_DN10033_c1_g1;TRINITY_DN100991_c0_g1;TRINITY_DN101052_c0_g1;TRINITY_DN101283_c0_g1;TRINITY_DN102331_c0_g1;TRINITY_DN103263_c0_g2;TRINITY_DN103797_c0_g1;TRINITY_DN104051_c0_g1;TRINITY_DN104363_c0_g1;TRINITY_DN10442_c0_g1;TRINITY_DN104653_c0_g1;TRINITY_DN105096_c0_g1;TRINITY_DN105678_c0_g1;TRINITY_DN10629_c1_g1;TRINITY_DN106659_c0_g1;TRINITY_DN106997_c0_g1;TRINITY_DN107046_c0_g1;TRINITY_DN1…	K12581+K12598+K04077+K04077+K04077+K04043+K00962+K04077+K12572+K12627+K12580+K13126+K04077+K04077+K12604+K12623+K12591+K14442+K12598+K12581+K04077+K12608+K14442+K04077+K12614+K00850+K04077+K12620+K03283+K12585+K00850+K12617+K13126+K12619+K12571+K12602+K13126+K04077+K12614+K12619+K12626+K01689+K12581+K12605+K12604+K12598+K12591+K12614+K13126+K04077+K12619+K04077+K01689+K12611+K00850+K04077+K12614+…
RNA polymerase	ko03020	290	TRINITY_DN10013_c0_g1;TRINITY_DN100293_c0_g1;TRINITY_DN10061_c0_g1;TRINITY_DN102017_c0_g1;TRINITY_DN10357_c0_g1;TRINITY_DN105434_c0_g1;TRINITY_DN105906_c0_g1;TRINITY_DN106025_c0_g1;TRINITY_DN109723_c0_g1;TRINITY_DN11032_c0_g2;TRINITY_DN111796_c0_g1;TRINITY_DN111902_c0_g1;TRINITY_DN112493_c0_g1;TRINITY_DN112843_c0_g2;TRINITY_DN113097_c0_g1;TRINITY_DN113199_c0_g1;TRINITY_DN115465_c0_g1;TRINITY_DN11…	K03013+K03010+K03021+K02999+K03026+K03027+K03022+K03008+K03006+K03027+K03012+K02999+K03006+K03010+K03018+K03023+K03025+K03009+K03018+K03046+K03002+K03006+K03017+K03011+K02999+K03016+K03018+K02999+K03002+K03000+K03020+K03018+K03011+K03010+K03020+K03018+K03021+K03006+K03013+K03021+K03007+K03002+K03002+K03010+K03010+K03007+K03002+K03012+K03011+K14721+K02999+K02999+K03009+K03043+K03008+K03021+K03010+…
Basal transcription factors	ko03022	140	TRINITY_DN100068_c0_g1;TRINITY_DN100358_c0_g2;TRINITY_DN100981_c0_g1;TRINITY_DN10445_c0_g1;TRINITY_DN106270_c0_g2;TRINITY_DN10863_c0_g1;TRINITY_DN109338_c0_g1;TRINITY_DN112343_c0_g1;TRINITY_DN11567_c0_g1;TRINITY_DN1162_c0_g1;TRINITY_DN118188_c0_g1;TRINITY_DN123350_c0_g1;TRINITY_DN12780_c0_g1;TRINITY_DN132417_c0_g1;TRINITY_DN135620_c0_g1;TRINITY_DN13623_c0_g1;TRINITY_DN143050_c0_g1;TRINITY_DN14505…	K03124+K03124+K10843+K03128+K03128+K14649+K03123+K03123+K03141+K03124+K03130+K03124+K03123+K03120+K03120+K03142+K03120+K03124+K03132+K03124+K03120+K03143+K10844+K03120+K03120+K03141+K03124+K03122+K03127+K03128+K03120+K03120+K03130+K03125+K03120+K03120+K03120+K03139+K03124+K10843+K10844+K02202+K03127+K14649+K03123+K10844+K03134+K10843+K10845+K03125+K03138+K03135+K03120+K03131+K10844+K03135+K03129+…
DNA replication	ko03030	173	TRINITY_DN10134_c0_g1;TRINITY_DN10845_c0_g1;TRINITY_DN112042_c0_g1;TRINITY_DN113427_c0_g1;TRINITY_DN11410_c0_g1;TRINITY_DN117362_c0_g1;TRINITY_DN12112_c0_g1;TRINITY_DN122603_c0_g1;TRINITY_DN12577_c0_g1;TRINITY_DN130692_c0_g1;TRINITY_DN13091_c0_g1;TRINITY_DN136089_c0_g1;TRINITY_DN13676_c0_g2;TRINITY_DN137376_c0_g1;TRINITY_DN139067_c0_g1;TRINITY_DN143815_c0_g1;TRINITY_DN147011_c0_g2;TRINITY_DN14768…	K02335+K02685+K02212+K02685+K02540+K10755+K04802+K02324+K07466+K02325+K07466+K02209+K02212+K02327+K04802+K07466+K07466+K10747+K10742+K07466+K10740+K02327+K02685+K10747+K07466+K02541+K10756+K02328+K02325+K10754+K02209+K02542+K04799+K02684+K07466+K02685+K10747+K10742+K04799+K02321+K04802+K03504+K04799+K10754+K04802+K07466+K02541+K02320+K02324+K02209+K10742+K02324+K02542+K02328+K10747+K10743+K10755+…
Spliceosome	ko03040	1310	TRINITY_DN100118_c0_g1;TRINITY_DN1002_c0_g2;TRINITY_DN10054_c0_g1;TRINITY_DN100876_c0_g1;TRINITY_DN101030_c0_g1;TRINITY_DN101218_c0_g1;TRINITY_DN101374_c0_g1;TRINITY_DN101460_c0_g1;TRINITY_DN1014_c0_g1;TRINITY_DN101632_c0_g1;TRINITY_DN101734_c1_g1;TRINITY_DN101814_c1_g1;TRINITY_DN102123_c0_g1;TRINITY_DN102250_c0_g1;TRINITY_DN103058_c0_g1;TRINITY_DN10308_c0_g1;TRINITY_DN103791_c0_g1;TRINITY_DN1041…	K03283+K12836+K03283+K03283+K12826+K13025+K12827+K06063+K12812+K03283+K11093+K03283+K03283+K12815+K13025+K11096+K12813+K12856+K12840+K12852+K12627+K12813+K12811+K12856+K12825+K12877+K12855+K03283+K12812+K03283+K12831+K12623+K03283+K03283+K13025+K03283+K03283+K03283+K03283+K03283+K12861+K03283+K03283+K12855+K12825+K12823+K10599+K12849+K12823+K03283+K03283+K12820+K03283+K03283+K03283+K03283+K03283+…
Proteasome	ko03050	377	TRINITY_DN100723_c0_g2;TRINITY_DN101179_c0_g1;TRINITY_DN101683_c0_g1;TRINITY_DN102638_c0_g1;TRINITY_DN10287_c0_g1;TRINITY_DN103061_c0_g2;TRINITY_DN105466_c0_g1;TRINITY_DN10630_c0_g1;TRINITY_DN107272_c0_g1;TRINITY_DN107308_c0_g1;TRINITY_DN10804_c0_g1;TRINITY_DN10838_c0_g1;TRINITY_DN108412_c0_g1;TRINITY_DN110026_c0_g1;TRINITY_DN11039_c1_g1;TRINITY_DN11128_c0_g1;TRINITY_DN111429_c0_g1;TRINITY_DN1114…	K02728+K03037+K02735+K03031+K02731+K03038+K02736+K02739+K03064+K03065+K02730+K02732+K02732+K03033+K03065+K03030+K03063+K03036+K03030+K02735+K02728+K02725+K03036+K03039+K02727+K03066+K03029+K02732+K02730+K02727+K02725+K02731+K03064+K03028+K02738+K03064+K03065+K03066+K03028+K02726+K03062+K03029+K03064+K03030+K03063+K03029+K03031+K02725+K02727+K02737+K03029+K03065+K03062+K03037+K02729+K06699+K02736+…
Protein export	ko03060	278	TRINITY_DN101756_c0_g1;TRINITY_DN101891_c0_g1;TRINITY_DN101904_c0_g1;TRINITY_DN104312_c0_g1;TRINITY_DN105786_c0_g1;TRINITY_DN107688_c0_g1;TRINITY_DN10837_c0_g1;TRINITY_DN108481_c0_g2;TRINITY_DN108485_c0_g1;TRINITY_DN110951_c0_g3;TRINITY_DN112628_c0_g1;TRINITY_DN11326_c0_g1;TRINITY_DN113349_c0_g1;TRINITY_DN114355_c0_g1;TRINITY_DN115109_c0_g1;TRINITY_DN116237_c0_g1;TRINITY_DN119553_c0_g1;TRINITY_DN…	K09490+K10956+K09490+K09490+K03109+K10956+K10956+K09490+K09540+K09490+K09490+K03107+K09490+K09490+K09490+K03105+K03106+K03108+K09490+K12948+K09648+K10956+K12272+K09490+K03107+K09490+K09490+K09490+K09490+K03106+K09490+K09540+K09490+K13280+K09490+K09490+K09490+K03070+K09490+K09490+K09490+K09490+K09490+K03106+K09490+K10956+K03108+K09490+K09490+K03100+K12948+K03070+K09481+K10956+K10956+K03107+K09490+…
Base excision repair	ko03410	112	TRINITY_DN10134_c0_g1;TRINITY_DN12038_c0_g2;TRINITY_DN12112_c0_g1;TRINITY_DN122603_c0_g1;TRINITY_DN130692_c0_g1;TRINITY_DN137376_c0_g1;TRINITY_DN139067_c0_g1;TRINITY_DN144710_c0_g1;TRINITY_DN147683_c0_g1;TRINITY_DN150847_c0_g1;TRINITY_DN153437_c1_g1;TRINITY_DN159026_c0_g1;TRINITY_DN160065_c0_g1;TRINITY_DN173657_c0_g1;TRINITY_DN176476_c0_g1;TRINITY_DN17954_c0_g1;TRINITY_DN186398_c0_g1;TRINITY_DN19…	K02335+K10772+K04802+K02324+K02325+K02327+K04802+K03512+K10747+K10798+K10802+K02327+K10747+K02328+K02325+K10563+K04799+K10747+K04799+K03575+K10802+K01142+K04802+K03504+K04799+K04802+K10772+K10802+K02324+K02324+K02328+K10747+K10800+K01246+K02324+K02327+K10773+K03660+K04802+K10802+K10747+K03575+K03648+K03506+K02324+K03512+K01142+K03660+K04802+K02324+K04799+K02324+K04799+K10773+K10747+K04802+K10802+…
Nucleotide excision repair	ko03420	213	TRINITY_DN100981_c0_g1;TRINITY_DN10134_c0_g1;TRINITY_DN102436_c0_g1;TRINITY_DN110966_c0_g1;TRINITY_DN113792_c0_g1;TRINITY_DN11567_c0_g1;TRINITY_DN117362_c0_g1;TRINITY_DN12112_c0_g1;TRINITY_DN122603_c0_g1;TRINITY_DN12577_c0_g1;TRINITY_DN130692_c0_g1;TRINITY_DN13091_c0_g1;TRINITY_DN131429_c0_g1;TRINITY_DN134623_c0_g1;TRINITY_DN13623_c0_g1;TRINITY_DN137376_c0_g1;TRINITY_DN139067_c0_g1;TRINITY_DN1438…	K10843+K02335+K10846+K10839+K10848+K03141+K10755+K04802+K02324+K07466+K02325+K07466+K10839+K10848+K03142+K02327+K04802+K07466+K07466+K10747+K03143+K10839+K07466+K10740+K03868+K10844+K10609+K02327+K10747+K03141+K07466+K10841+K10839+K10756+K02328+K10839+K10846+K10839+K02325+K10754+K10610+K07466+K10747+K10609+K04802+K03504+K10754+K04802+K07466+K10838+K02324+K02324+K02328+K10841+K10747+K10843+K10755+…
Mismatch repair	ko03430	122	TRINITY_DN1044_c0_g1;TRINITY_DN1067_c2_g1;TRINITY_DN117362_c0_g1;TRINITY_DN12112_c0_g1;TRINITY_DN12577_c0_g1;TRINITY_DN13091_c0_g1;TRINITY_DN137376_c0_g1;TRINITY_DN139067_c0_g1;TRINITY_DN143815_c0_g1;TRINITY_DN147011_c0_g2;TRINITY_DN147683_c0_g1;TRINITY_DN151078_c0_g1;TRINITY_DN151105_c0_g4;TRINITY_DN159026_c0_g1;TRINITY_DN160065_c0_g1;TRINITY_DN16150_c0_g1;TRINITY_DN161637_c0_g1;TRINITY_DN171975…	K08737+K10746+K10755+K04802+K07466+K07466+K02327+K04802+K07466+K07466+K10747+K07466+K10740+K02327+K10747+K07466+K08734+K10756+K02328+K10754+K07466+K10747+K04802+K03504+K10754+K04802+K07466+K02328+K10747+K10755+K07466+K10755+K10755+K10858+K08737+K02327+K08736+K04802+K10747+K07466+K07466+K08735+K10754+K07466+K08734+K10754+K10858+K07466+K04802+K10747+K04802+K10756+K07466+K07466+K10740+K08735+K08735+…
Homologous recombination	ko03440	118	TRINITY_DN10134_c0_g1;TRINITY_DN108900_c0_g2;TRINITY_DN11029_c0_g1;TRINITY_DN12577_c0_g1;TRINITY_DN12636_c0_g1;TRINITY_DN127825_c0_g1;TRINITY_DN13091_c0_g1;TRINITY_DN137376_c0_g1;TRINITY_DN142447_c0_g1;TRINITY_DN143675_c0_g1;TRINITY_DN143815_c0_g1;TRINITY_DN147011_c0_g2;TRINITY_DN14733_c0_g1;TRINITY_DN151078_c0_g1;TRINITY_DN151105_c0_g4;TRINITY_DN1523_c0_g1;TRINITY_DN15736_c0_g1;TRINITY_DN159026_…	K02335+K10901+K10871+K07466+K04482+K03165+K07466+K02327+K10865+K03655+K07466+K07466+K10901+K07466+K10740+K03165+K10882+K02327+K07466+K02328+K03655+K03553+K07466+K03165+K03504+K07466+K10866+K03165+K10865+K02328+K10875+K07466+K04482+K02327+K10865+K03165+K10875+K04482+K07466+K03165+K10901+K07466+K10871+K07466+K10866+K04482+K10875+K03165+K07466+K08775+K03165+K10875+K07466+K07466+K04482+K10740+K10879+…
Non-homologous end-joining	ko03450	39	TRINITY_DN142447_c0_g1;TRINITY_DN144710_c0_g1;TRINITY_DN159075_c0_g1;TRINITY_DN186398_c0_g1;TRINITY_DN194661_c0_g1;TRINITY_DN19861_c0_g2;TRINITY_DN201833_c0_g1;TRINITY_DN205288_c0_g1;TRINITY_DN207687_c0_g1;TRINITY_DN214482_c0_g1;TRINITY_DN221392_c0_g1;TRINITY_DN243354_c0_g1;TRINITY_DN245706_c0_g1;TRINITY_DN25043_c0_g2;TRINITY_DN259620_c0_g1;TRINITY_DN260556_c0_g1;TRINITY_DN281093_c0_g1;TRINITY_DN…	K10865+K03512+K10884+K04799+K04799+K04799+K10866+K06642+K10865+K06642+K10865+K10884+K10866+K03512+K04799+K04799+K10865+K10865+K10865+K10885+K10866+K10866+K04799+K10885+K04799+K10777+K10866+K04799+K10866+K10884+K10865+K10777+K10866+K10866+K10885+K03512+K03512+K06642+K04799
Phosphatidylinositol signaling system	ko04070	203	TRINITY_DN10323_c0_g1;TRINITY_DN10471_c0_g1;TRINITY_DN108680_c0_g1;TRINITY_DN111204_c0_g1;TRINITY_DN112009_c0_g1;TRINITY_DN11324_c0_g1;TRINITY_DN115400_c0_g1;TRINITY_DN116637_c0_g1;TRINITY_DN117616_c0_g1;TRINITY_DN12547_c0_g1;TRINITY_DN12779_c0_g1;TRINITY_DN134340_c2_g1;TRINITY_DN136254_c0_g1;TRINITY_DN136862_c0_g1;TRINITY_DN139180_c0_g1;TRINITY_DN14107_c0_g1;TRINITY_DN141186_c0_g1;TRINITY_DN1459…	K15422+K02183+K01110+K00981+K02183+K00913+K02183+K04958+K00901+K02183+K00921+K02183+K02183+K02183+K18081+K00901+K00888+K19801+K00901+K00901+K00981+K05857+K02183+K00901+K02183+K00981+K00889+K02183+K02183+K00889+K00981+K00889+K13024+K00901+K01110+K02183+K02183+K00901+K00914+K00913+K05857+K00889+K00981+K02183+K02183+K02183+K02183+K02183+K00913+K02183+K19801+K13024+K00921+K02183+K10047+K00921+K02183+…
Plant hormone signal transduction	ko04075	249	TRINITY_DN10042_c0_g2;TRINITY_DN10124_c0_g1;TRINITY_DN103976_c0_g1;TRINITY_DN106056_c0_g1;TRINITY_DN107899_c0_g1;TRINITY_DN109438_c0_g1;TRINITY_DN1094_c0_g1;TRINITY_DN110274_c0_g1;TRINITY_DN111231_c0_g1;TRINITY_DN113758_c0_g1;TRINITY_DN115723_c0_g1;TRINITY_DN115957_c0_g1;TRINITY_DN116731_c0_g1;TRINITY_DN11699_c0_g1;TRINITY_DN11735_c0_g1;TRINITY_DN120106_c0_g1;TRINITY_DN12130_c0_g2;TRINITY_DN12517…	K14487+K14489+K14484+K14512+K14506+K14489+K14487+K14498+K14489+K14500+K14432+K13449+K14495+K14484+K14432+K14497+K14485+K14498+K14484+K14512+K14488+K14432+K14488+K14498+K14498+K14488+K14508+K14498+K14509+K14510+K14432+K14491+K14510+K14488+K14513+K14490+K14432+K14432+K14497+K14497+K14431+K14505+K13449+K14513+K14431+K14485+K14496+K14492+K14432+K14485+K14509+K14489+K14498+K14485+K14510+K14514+K14432+…
Ubiquitin mediated proteolysis	ko04120	449	TRINITY_DN100004_c0_g1;TRINITY_DN101480_c1_g1;TRINITY_DN102011_c0_g1;TRINITY_DN10317_c0_g1;TRINITY_DN103319_c0_g1;TRINITY_DN105081_c0_g1;TRINITY_DN105768_c0_g1;TRINITY_DN108530_c0_g1;TRINITY_DN110680_c0_g1;TRINITY_DN111485_c0_g1;TRINITY_DN11257_c0_g1;TRINITY_DN11290_c0_g1;TRINITY_DN112940_c0_g1;TRINITY_DN113153_c0_g1;TRINITY_DN114358_c0_g1;TRINITY_DN116355_c0_g1;TRINITY_DN116768_c0_g1;TRINITY_DN1…	K10590+K06689+K03178+K03875+K10588+K10573+K10597+K03364+K10599+K10144+K10592+K10573+K10573+K10590+K10580+K03347+K10575+K10577+K06689+K10577+K10601+K10592+K06689+K10579+K03364+K09561+K10577+K10580+K10592+K10581+K04706+K03094+K10580+K03350+K10144+K10581+K03094+K09561+K10688+K10579+K03357+K10590+K10573+K04706+K10592+K04506+K03347+K03868+K10588+K10592+K10580+K10597+K03094+K03875+K10609+K10592+K03094+…
Sulfur relay system	ko04122	46	TRINITY_DN101606_c0_g1;TRINITY_DN12894_c0_g1;TRINITY_DN143932_c0_g1;TRINITY_DN147714_c0_g1;TRINITY_DN170084_c0_g1;TRINITY_DN1776_c0_g1;TRINITY_DN183744_c0_g1;TRINITY_DN199566_c0_g1;TRINITY_DN213006_c0_g1;TRINITY_DN214348_c0_g1;TRINITY_DN215334_c0_g1;TRINITY_DN217253_c0_g1;TRINITY_DN232646_c0_g1;TRINITY_DN237007_c0_g1;TRINITY_DN247921_c0_g1;TRINITY_DN248473_c0_g1;TRINITY_DN253117_c0_g1;TRINITY_DN2…	K03635+K03635+K01011+K11996+K04487+K01011+K14169+K14168+K01011+K12161+K14168+K03639+K01011+K03639+K01011+K03637+K04487+K03639+K11996+K04487+K01011+K03639+K14169+K21027+K01011+K01011+K11996+K14168+K03637+K03639+K03637+K04487+K03637+K04487+K12161+K12161+K04487+K04487+K21027+K11996+K11996+K04487+K01011+K04487+K12161+K03635
SNARE interactions in vesicular transport	ko04130	81	TRINITY_DN10502_c0_g1;TRINITY_DN107553_c0_g1;TRINITY_DN110876_c0_g1;TRINITY_DN115642_c0_g1;TRINITY_DN11610_c2_g1;TRINITY_DN12143_c0_g2;TRINITY_DN12325_c0_g1;TRINITY_DN126514_c0_g1;TRINITY_DN127493_c0_g1;TRINITY_DN137171_c0_g1;TRINITY_DN1397_c0_g2;TRINITY_DN142883_c0_g2;TRINITY_DN1431_c0_g2;TRINITY_DN151793_c0_g1;TRINITY_DN159119_c0_g1;TRINITY_DN160890_c0_g1;TRINITY_DN17581_c0_g1;TRINITY_DN176045_…	K08496+K08486+K08486+K08490+K08515+K08517+K08515+K08495+K08506+K08506+K08503+K08486+K08486+K08490+K08490+K08516+K08506+K08490+K08516+K08490+K08515+K08489+K08489+K08489+K08515+K08495+K08486+K08486+K08496+K08490+K08486+K08517+K08506+K08516+K08517+K08490+K08504+K08490+K08515+K08515+K08504+K08504+K08489+K08503+K08493+K08517+K08486+K08506+K08516+K08515+K08515+K08489+K08515+K08486+K08517+K08516+K08515+…
Regulation of autophagy	ko04140	113	TRINITY_DN109396_c0_g1;TRINITY_DN114127_c0_g1;TRINITY_DN116162_c0_g1;TRINITY_DN116694_c0_g1;TRINITY_DN125698_c0_g1;TRINITY_DN12867_c0_g1;TRINITY_DN130768_c0_g1;TRINITY_DN1392_c0_g1;TRINITY_DN141450_c0_g1;TRINITY_DN14306_c0_g1;TRINITY_DN14755_c0_g1;TRINITY_DN154774_c0_g1;TRINITY_DN15790_c0_g1;TRINITY_DN164379_c0_g1;TRINITY_DN175190_c0_g1;TRINITY_DN176716_c0_g1;TRINITY_DN190991_c0_g1;TRINITY_DN1935…	K07198+K07198+K08269+K08341+K07198+K08331+K08332+K07198+K08341+K08343+K08269+K07198+K08343+K08333+K07198+K00914+K08343+K07198+K07198+K07198+K07198+K08332+K08341+K17888+K08341+K07198+K08337+K08269+K07198+K07198+K08332+K08342+K08333+K07198+K08333+K07198+K08341+K08334+K07198+K07198+K08341+K08343+K08334+K08339+K08333+K08332+K08332+K07198+K08336+K08333+K08341+K07198+K08269+K17890+K08334+K08333+K08341+…
Protein processing in endoplasmic reticulum	ko04141	1893	TRINITY_DN10008_c0_g1;TRINITY_DN100118_c0_g1;TRINITY_DN10022_c3_g1;TRINITY_DN10054_c0_g1;TRINITY_DN100552_c0_g1;TRINITY_DN10081_c1_g1;TRINITY_DN100876_c0_g1;TRINITY_DN100908_c0_g1;TRINITY_DN101080_c0_g1;TRINITY_DN101086_c0_g2;TRINITY_DN1012_c0_g4;TRINITY_DN101333_c0_g1;TRINITY_DN101480_c1_g1;TRINITY_DN101632_c0_g1;TRINITY_DN101686_c0_g1;TRINITY_DN101756_c0_g1;TRINITY_DN101776_c0_g1;TRINITY_DN1018…
9_c0_g4;TRINITY_DN37491_c0_g1;TRINITY_DN37522_c0_g2;TRINITY_DN37626_c0_g1;TRINITY_DN37851_c0_g1;TRINITY_DN37993_c0_g1;TRINITY_DN38078_c0_g1;TRINITY_DN38084_c0_g1;TRINITY_DN38150_c0_g1;TRINITY_DN3821_c1_g1;TRINITY_DN38317_c0_g1;TRINITY_DN38365_c0_g1;TRINITY_DN38460_c0_g1;TRINITY_DN38576_c0_g1;TRINITY_DN38685_c0_g1;TRINITY_DN3882_c0_g1;TRINITY_DN38832_c0_g1;TRINITY_DN38921_c0_g3;TRINITY_DN38934_c0_…	K04079+K03283+K09503+K03283+K13993+K04079+K03283+K09503+K13993+K09503+K13993+K09517+K06689+K03283+K13525+K09490+K08057+K03283+K10956+K09490+K10636+K03283+K09503+K09580+K04079+K07151+K11718+K14005+K09490+K08057+K13525+K09503+K08057+K09503+K09503+K13993+K10597+K13993+K10085+K04079+K04079+K03283+K04079+K03283+K14012+K10084+K03283+K04079+K03283+K09503+K10956+K04079+K03283+K04079+K04079+K10956+K09490+…
Endocytosis	ko04144	863	TRINITY_DN100093_c0_g1;TRINITY_DN100118_c0_g1;TRINITY_DN100140_c0_g1;TRINITY_DN10044_c0_g2;TRINITY_DN10054_c0_g1;TRINITY_DN100876_c0_g1;TRINITY_DN100961_c0_g1;TRINITY_DN101020_c0_g1;TRINITY_DN101632_c0_g1;TRINITY_DN101814_c1_g1;TRINITY_DN10193_c0_g1;TRINITY_DN102123_c0_g1;TRINITY_DN1032_c0_g1;TRINITY_DN104096_c0_g1;TRINITY_DN105123_c0_g1;TRINITY_DN105558_c0_g1;TRINITY_DN10622_c0_g1;TRINITY_DN1063…	K12199+K03283+K17917+K12191+K03283+K03283+K07937+K17917+K03283+K03283+K10365+K03283+K12197+K12192+K05757+K07889+K19476+K03283+K18442+K03283+K03283+K03283+K03283+K04646+K03283+K01115+K03283+K03283+K07937+K10365+K01115+K03283+K03283+K03283+K18468+K03283+K03283+K03283+K03283+K03283+K18465+K03283+K03283+K03283+K03283+K12193+K03283+K03283+K12479+K03283+K03283+K03283+K03283+K03283+K11824+K04646+K07937+…
Phagosome	ko04145	598	TRINITY_DN100863_c0_g1;TRINITY_DN101776_c0_g1;TRINITY_DN101891_c0_g1;TRINITY_DN103818_c0_g1;TRINITY_DN104408_c0_g1;TRINITY_DN105024_c0_g1;TRINITY_DN105558_c0_g1;TRINITY_DN105612_c0_g1;TRINITY_DN107688_c0_g1;TRINITY_DN10837_c0_g1;TRINITY_DN111007_c2_g1;TRINITY_DN113030_c0_g1;TRINITY_DN113743_c0_g1;TRINITY_DN113752_c0_g1;TRINITY_DN114200_c0_g1;TRINITY_DN114232_c0_g1;TRINITY_DN11553_c0_g1;TRINITY_DN…	K02154+K08057+K10956+K07375+K08057+K08057+K07889+K07375+K10956+K10956+K07375+K04392+K04392+K02144+K02146+K02148+K07375+K02146+K02144+K04392+K08054+K02148+K08054+K02146+K02154+K02155+K08517+K07374+K07374+K07374+K04392+K07375+K10956+K00921+K07375+K07375+K02155+K07374+K04392+K02155+K07374+K07375+K07889+K02145+K02149+K08054+K02145+K04392+K02146+K02148+K02155+K07374+K02150+K02148+K08054+K02145+K07374+…
Peroxisome	ko04146	659	TRINITY_DN100040_c0_g1;TRINITY_DN101120_c0_g1;TRINITY_DN101399_c0_g1;TRINITY_DN101529_c0_g1;TRINITY_DN101972_c0_g1;TRINITY_DN101980_c0_g1;TRINITY_DN102306_c0_g1;TRINITY_DN102381_c0_g1;TRINITY_DN10246_c0_g1;TRINITY_DN10299_c0_g1;TRINITY_DN104709_c0_g1;TRINITY_DN10540_c0_g1;TRINITY_DN106759_c0_g1;TRINITY_DN107064_c0_g1;TRINITY_DN10768_c0_g1;TRINITY_DN108324_c0_g1;TRINITY_DN110489_c0_g1;TRINITY_DN11…	K13339+K03781+K04565+K03781+K03781+K00830+K07513+K03781+K04564+K07513+K13348+K04565+K04564+K03781+K00031+K07513+K01897+K01640+K07513+K06664+K13356+K04564+K07513+K07513+K03781+K12261+K00232+K11517+K01897+K13335+K00232+K13354+K07513+K00031+K13354+K00830+K00106+K03781+K03781+K07513+K01640+K04564+K03781+K07513+K03781+K00031+K13347+K11517+K03781+K03781+K00106+K01897+K00232+K01897+K03781+K07513+K07513+…
Plant-pathogen interaction	ko04626	352	TRINITY_DN10008_c0_g1;TRINITY_DN10081_c1_g1;TRINITY_DN101421_c0_g1;TRINITY_DN102302_c0_g1;TRINITY_DN102961_c0_g1;TRINITY_DN10379_c0_g1;TRINITY_DN10471_c0_g1;TRINITY_DN104998_c0_g1;TRINITY_DN106171_c0_g1;TRINITY_DN107215_c0_g1;TRINITY_DN107478_c0_g1;TRINITY_DN107815_c0_g1;TRINITY_DN108089_c0_g1;TRINITY_DN109684_c0_g1;TRINITY_DN110423_c0_g1;TRINITY_DN11174_c0_g1;TRINITY_DN11184_c0_g2;TRINITY_DN1120…	K04079+K04079+K05391+K13412+K04079+K04368+K02183+K13412+K04079+K13447+K04079+K04079+K04079+K13412+K04079+K00864+K09487+K02183+K09487+K05391+K04079+K13448+K04079+K13447+K13449+K13425+K04079+K13448+K04079+K04079+K13447+K04079+K09487+K13448+K04079+K04079+K13448+K13427+K14512+K04079+K09487+K04079+K02183+K04079+K13412+K02183+K02183+K13412+K13436+K18835+K05391+K05391+K13412+K04079+K04079+K00864+K04079+…
Circadian rhythm - plant	ko04712	60	TRINITY_DN100748_c0_g1;TRINITY_DN101745_c0_g1;TRINITY_DN108436_c0_g1;TRINITY_DN112859_c0_g1;TRINITY_DN11549_c0_g1;TRINITY_DN119172_c0_g1;TRINITY_DN130914_c0_g1;TRINITY_DN143682_c0_g1;TRINITY_DN144526_c0_g1;TRINITY_DN161356_c0_g1;TRINITY_DN166094_c0_g1;TRINITY_DN182516_c0_g1;TRINITY_DN182584_c0_g1;TRINITY_DN185_c0_g2;TRINITY_DN187027_c0_g1;TRINITY_DN195291_c0_g1;TRINITY_DN205830_c0_g1;TRINITY_DN21…	K12120+K00660+K16240+K03097+K00660+K16241+K03115+K12124+K03115+K03097+K03097+K00660+K10143+K12125+K16223+K03097+K03097+K16223+K12121+K10143+K00660+K03115+K12120+K03115+K03097+K03097+K16223+K03115+K12133+K03115+K12120+K03115+K12116+K00660+K00660+K10143+K16223+K03115+K03097+K10143+K03097+K12129+K10143+K16240+K16240+K12126+K03115+K00660+K12124+K12126+K03097+K12130+K03097+K12127+K16223+K12121+K03115+…
AGE-RAGE signaling pathway in diabetic complications	ko04933	70	TRINITY_DN113030_c0_g1;TRINITY_DN113743_c0_g1;TRINITY_DN116164_c0_g1;TRINITY_DN124485_c0_g1;TRINITY_DN130506_c0_g2;TRINITY_DN13918_c0_g1;TRINITY_DN14384_c0_g1;TRINITY_DN148374_c2_g1;TRINITY_DN148547_c0_g1;TRINITY_DN150923_c0_g2;TRINITY_DN155471_c0_g2;TRINITY_DN16942_c0_g1;TRINITY_DN179110_c0_g1;TRINITY_DN179680_c0_g1;TRINITY_DN180738_c0_g1;TRINITY_DN186958_c0_g1;TRINITY_DN188479_c0_g1;TRINITY_DN1…	K04392+K04392+K04392+K04392+K04392+K04392+K04392+K04392+K05857+K04392+K04392+K04392+K05857+K04371+K04392+K04392+K04371+K04392+K04371+K04392+K04392+K04392+K04392+K04392+K04392+K05857+K04371+K04392+K04392+K04392+K04392+K04371+K04392+K05857+K05857+K05857+K04392+K05857+K04392+K04392+K04392+K04392+K04392+K04392+K04392+K04392+K04392+K04371+K04392+K05857+K05857+K04392+K04371+K05857+K04392+K05857+K05857+…
