# Supplementary material for: Comparative Transcriptome Analyses of Different Rheum officinale Tissues Reveal Differentially Expressed Genes Associated with Anthraquinone, Catechin, and Gallic Acid Biosynthesis
Source: Genes (Basel). 2022 Sep 5;13(9):1592. doi: 10.3390/genes13091592 (PMC9498579; doi:10.3390/genes13091592)
Supplement: Supplementary file 1 [file genes-13-01592-s001.zip › Table S4.xlsx]

## Sheet: A
Table S4A The number of differentially expressed transcription factors (TFs) in the three comparison groups.
TF families	Ro_R vs. Ro_L	Ro_R vs. Ro_S	Ro_S vs. Ro_L
bHLH	11	4	6
ERF	10	10	6
NAC	6	3	4
HD-ZIP	4	2	3
C2H2	4	7	5
Trihelix	3	2	2
MYB	3	4	3
GATA	2	2	3
bZIP	2	7	5
Dof	2	0	0
AP2	2	1	0
CO-like	2	2	0
G2-like	2	2	2
C3H	2	2	1
MYB_related	2	4	3
Nin-like	1	1	0
NF-YB	1	0	2
TCP	1	0	2
FAR1	1	3	0
YABBY	1	0	2
WRKY	1	3	0
ZF-HD	1	0	1
B3	1	1	1
M-type_MADS	1	1	0
WOX	1	0	2
TALE	1	0	1
GRAS	1	1	3
LBD	0	2	2
LSD	0	1	0
HB-other	0	1	0
NF-YA	0	1	1
ARF	0	1	1
GRF	0	0	2
BES1	0	0	1

## Sheet: B
Table S4B Differentially expressed transcription factors (TFs) in Ro_R vs. Ro_L.
ID	TF families
TRINITY_DN10375_c0_g1 NAC
TRINITY_DN10503_c0_g1 Nin-like
TRINITY_DN11073_c0_g1 NF-YB
TRINITY_DN11208_c0_g1 bHLH
TRINITY_DN11649_c0_g1 NAC
TRINITY_DN12817_c0_g1 bHLH
TRINITY_DN12899_c0_g2 TCP
TRINITY_DN15267_c0_g1 NAC
TRINITY_DN1642_c0_g1 Trihelix
TRINITY_DN1706_c0_g1 FAR1
TRINITY_DN18508_c0_g1 Trihelix
TRINITY_DN1860_c0_g1 GATA
TRINITY_DN19357_c0_g1 YABBY
TRINITY_DN2599_c0_g1 NAC
TRINITY_DN27242_c0_g1 bHLH
TRINITY_DN27428_c0_g1 GATA
TRINITY_DN2821_c0_g1 WRKY
TRINITY_DN29550_c0_g1 bZIP
TRINITY_DN3191_c0_g1 bHLH
TRINITY_DN31944_c0_g2 NAC
TRINITY_DN33022_c0_g1 NAC
TRINITY_DN346_c0_g1 bHLH
TRINITY_DN3942_c0_g1 bHLH
TRINITY_DN4874_c0_g2 bHLH
TRINITY_DN5013_c0_g1 bHLH
TRINITY_DN65149_c0_g1 ZF-HD
TRINITY_DN69301_c0_g1 bHLH
TRINITY_DN7010_c0_g1 Trihelix
TRINITY_DN7136_c0_g1 bZIP
TRINITY_DN7420_c0_g1 bHLH
TRINITY_DN7664_c0_g1 bHLH
TRINITY_DN8083_c0_g1 Dof
TRINITY_DN822_c0_g1 GRAS
TRINITY_DN8915_c2_g1 Dof
TRINITY_DN89903_c0_g1 B3
TRINITY_DN20621_c0_g1 AP2
TRINITY_DN3505_c0_g1 AP2
TRINITY_DN12484_c0_g1 ERF
TRINITY_DN13829_c0_g1 ERF
TRINITY_DN16262_c0_g1 ERF
TRINITY_DN2066_c0_g1 ERF
TRINITY_DN3396_c0_g1 ERF
TRINITY_DN3975_c0_g2 ERF
TRINITY_DN4656_c0_g1 ERF
TRINITY_DN8798_c0_g1 ERF
TRINITY_DN929_c0_g1 ERF
TRINITY_DN9757_c0_g1 ERF
TRINITY_DN18768_c0_g1 CO-like
TRINITY_DN8732_c0_g1 CO-like
TRINITY_DN5816_c0_g1 G2-like
TRINITY_DN88398_c0_g1 G2-like
TRINITY_DN8390_c0_g1 M-type_MADS
TRINITY_DN11760_c0_g1 WOX
TRINITY_DN15278_c0_g1 HD-ZIP
TRINITY_DN6196_c0_g3 TALE
TRINITY_DN3131_c0_g1 HD-ZIP
TRINITY_DN2496_c0_g3 HD-ZIP
TRINITY_DN5717_c0_g1 HD-ZIP
TRINITY_DN1037_c0_g1 C3H
TRINITY_DN13823_c0_g1 C3H
TRINITY_DN2340_c0_g1 C2H2
TRINITY_DN23933_c0_g1 C2H2
TRINITY_DN329_c0_g1 C2H2
TRINITY_DN4278_c0_g1 C2H2
TRINITY_DN1379_c0_g1 MYB
TRINITY_DN8631_c0_g1 MYB
TRINITY_DN9587_c0_g1 MYB
TRINITY_DN13473_c0_g1 MYB_related
TRINITY_DN5724_c0_g1 MYB_related

## Sheet: C
Table S4C Differentially expressed transcription factors (TFs) in Ro_R vs. Ro_S.
ID	TF families
TRINITY_DN12552_c0_g1 Trihelix
TRINITY_DN14182_c0_g1 bZIP
TRINITY_DN14871_c2_g1 LBD
TRINITY_DN15267_c0_g1 NAC
TRINITY_DN1672_c1_g2 WRKY
TRINITY_DN1706_c0_g1 FAR1
TRINITY_DN18508_c0_g1 Trihelix
TRINITY_DN18534_c0_g1 bZIP
TRINITY_DN1860_c0_g1 GATA
TRINITY_DN262_c0_g3 GRAS
TRINITY_DN27242_c0_g1 bHLH
TRINITY_DN2821_c0_g1 WRKY
TRINITY_DN28900_c0_g1 FAR1
TRINITY_DN29550_c0_g1 bZIP
TRINITY_DN29923_c0_g2 NAC
TRINITY_DN33022_c0_g1 NAC
TRINITY_DN3422_c0_g1 LBD
TRINITY_DN3942_c0_g1 bHLH
TRINITY_DN3964_c0_g1 bZIP
TRINITY_DN416_c0_g1 Nin-like
TRINITY_DN4300_c0_g1 bHLH
TRINITY_DN4465_c0_g1 bZIP
TRINITY_DN4874_c0_g2 bHLH
TRINITY_DN7508_c0_g1 bZIP
TRINITY_DN8402_c0_g1 FAR1
TRINITY_DN8588_c0_g1 WRKY
TRINITY_DN9018_c0_g1 NF-YA
TRINITY_DN9440_c0_g1 bZIP
TRINITY_DN9960_c0_g1 GATA
TRINITY_DN2845_c0_g1 ARF
TRINITY_DN12478_c0_g1 B3
TRINITY_DN3505_c0_g1 AP2
TRINITY_DN12484_c0_g1 ERF
TRINITY_DN13829_c0_g1 ERF
TRINITY_DN16262_c0_g1 ERF
TRINITY_DN21730_c0_g1 ERF
TRINITY_DN3396_c0_g1 ERF
TRINITY_DN45265_c0_g1 ERF
TRINITY_DN4656_c0_g1 ERF
TRINITY_DN7274_c0_g1 ERF
TRINITY_DN8798_c0_g1 ERF
TRINITY_DN929_c0_g1 ERF
TRINITY_DN18768_c0_g1 CO-like
TRINITY_DN8732_c0_g1 CO-like
TRINITY_DN12085_c0_g1 G2-like
TRINITY_DN5816_c0_g1 G2-like
TRINITY_DN8390_c0_g1 M-type_MADS
TRINITY_DN6975_c1_g3 HB-other
TRINITY_DN5730_c0_g1 HD-ZIP
TRINITY_DN3131_c0_g1 HD-ZIP
TRINITY_DN12196_c0_g1 C3H
TRINITY_DN13823_c0_g1 C3H
TRINITY_DN14471_c0_g1 C2H2
TRINITY_DN23623_c0_g1 LSD
TRINITY_DN23716_c0_g1 C2H2
TRINITY_DN24649_c0_g1 C2H2
TRINITY_DN329_c0_g1 C2H2
TRINITY_DN4278_c0_g1 C2H2
TRINITY_DN8904_c0_g1 C2H2
TRINITY_DN9123_c0_g1 C2H2
TRINITY_DN11201_c0_g1 MYB
TRINITY_DN1379_c0_g1 MYB
TRINITY_DN8631_c0_g1 MYB
TRINITY_DN9000_c0_g1 MYB
TRINITY_DN13473_c0_g1 MYB_related
TRINITY_DN1679_c0_g2 MYB_related
TRINITY_DN18802_c0_g1 MYB_related
TRINITY_DN7046_c0_g1 MYB_related

## Sheet: D
Table S4D Differentially expressed transcription factors (TFs) in Ro_S vs. Ro_L.
ID	TF families
TRINITY_DN11073_c0_g1 NF-YB
TRINITY_DN12596_c0_g1 Trihelix
TRINITY_DN12899_c0_g2 TCP
TRINITY_DN1343_c0_g2 YABBY
TRINITY_DN135974_c0_g1 NAC
TRINITY_DN14182_c0_g1 bZIP
TRINITY_DN14871_c2_g1 LBD
TRINITY_DN19357_c0_g1 YABBY
TRINITY_DN24772_c0_g1 GRAS
TRINITY_DN2599_c0_g1 NAC
TRINITY_DN26098_c0_g2 bZIP
TRINITY_DN262_c0_g3 GRAS
TRINITY_DN27428_c0_g1 GATA
TRINITY_DN29923_c0_g2 NAC
TRINITY_DN3191_c0_g1 bHLH
TRINITY_DN31944_c0_g2 NAC
TRINITY_DN3422_c0_g1 LBD
TRINITY_DN4465_c0_g1 bZIP
TRINITY_DN4828_c0_g1 BES1
TRINITY_DN5013_c0_g1 bHLH
TRINITY_DN5217_c0_g1 GATA
TRINITY_DN65149_c0_g1 ZF-HD
TRINITY_DN6659_c0_g1 bHLH
TRINITY_DN69301_c0_g1 bHLH
TRINITY_DN7010_c0_g1 Trihelix
TRINITY_DN7136_c0_g1 bZIP
TRINITY_DN7420_c0_g1 bHLH
TRINITY_DN7508_c0_g1 bZIP
TRINITY_DN7664_c0_g1 bHLH
TRINITY_DN822_c0_g1 GRAS
TRINITY_DN9018_c0_g1 NF-YA
TRINITY_DN958_c0_g1 NF-YB
TRINITY_DN9777_c0_g1 TCP
TRINITY_DN9960_c0_g1 GATA
TRINITY_DN2372_c0_g2 ARF
TRINITY_DN28_c0_g1 B3
TRINITY_DN12484_c0_g1 ERF
TRINITY_DN2066_c0_g1 ERF
TRINITY_DN21730_c0_g1 ERF
TRINITY_DN3514_c0_g1 ERF
TRINITY_DN5750_c0_g1 ERF
TRINITY_DN9757_c0_g1 ERF
TRINITY_DN6337_c0_g1 G2-like
TRINITY_DN88398_c0_g1 G2-like
TRINITY_DN11356_c0_g1 GRF
TRINITY_DN4184_c0_g1 GRF
TRINITY_DN11760_c0_g1 WOX
TRINITY_DN37409_c0_g1 WOX
TRINITY_DN5730_c0_g1 HD-ZIP
TRINITY_DN6196_c0_g3 TALE
TRINITY_DN2496_c0_g3 HD-ZIP
TRINITY_DN5717_c0_g1 HD-ZIP
TRINITY_DN10437_c0_g1 C2H2
TRINITY_DN12196_c0_g1 C3H
TRINITY_DN14471_c0_g1 C2H2
TRINITY_DN2340_c0_g1 C2H2
TRINITY_DN23933_c0_g1 C2H2
TRINITY_DN9123_c0_g1 C2H2
TRINITY_DN1379_c0_g1 MYB
TRINITY_DN9000_c0_g1 MYB
TRINITY_DN9587_c0_g1 MYB
TRINITY_DN1679_c0_g2 MYB_related
TRINITY_DN18802_c0_g1 MYB_related
TRINITY_DN7046_c0_g1 MYB_related
