# Supplementary material for: Comparative Transcriptome Analyses of Different Rheum officinale Tissues Reveal Differentially Expressed Genes Associated with Anthraquinone, Catechin, and Gallic Acid Biosynthesis
Source: Genes (Basel). 2022 Sep 5;13(9):1592. doi: 10.3390/genes13091592 (PMC9498579; doi:10.3390/genes13091592)
Supplement: Supplementary file 1 [file genes-13-01592-s001.zip › Table S6.xlsx]

## Sheet: A
Table S6A The unigenes corresponding to candidate genes involved in catechin and gallic acid biosynthesis of R.officinale.
Gene_id	unigene_id
DAHPS 10
DAHPS1	TRINITY_DN5789_c0_g1
DAHPS2	TRINITY_DN186114_c0_g1
DAHPS3	TRINITY_DN189794_c0_g1
DAHPS4	TRINITY_DN194948_c0_g1
DAHPS5	TRINITY_DN244386_c0_g1
DAHPS6	TRINITY_DN253238_c0_g1
DAHPS7	TRINITY_DN270315_c0_g1
DAHPS8	TRINITY_DN312904_c0_g1
DAHPS9	TRINITY_DN316685_c0_g1
DAHPS10	TRINITY_DN324922_c0_g1
DHQS 3
DHQS1	TRINITY_DN179660_c0_g1
DHQS2	TRINITY_DN101198_c0_g1
DHQS3	TRINITY_DN117961_c0_g1
DHQD/SDH 11
DHQD/SDH1	TRINITY_DN657_c0_g1
DHQD/SDH2	TRINITY_DN68536_c0_g1
DHQD/SDH3	TRINITY_DN87679_c0_g1
DHQD/SDH4	TRINITY_DN161174_c0_g1
DHQD/SDH5	TRINITY_DN202536_c0_g1
DHQD/SDH6	TRINITY_DN248785_c0_g1
DHQD/SDH7	TRINITY_DN124921_c0_g1
DHQD/SDH8	TRINITY_DN31365_c0_g1
DHQD/SDH9	TRINITY_DN12994_c0_g1
DHQD/SDH10	TRINITY_DN34921_c0_g1
DHQD/SDH11	TRINITY_DN42817_c0_g1
SK 2
SK1	TRINITY_DN17466_c0_g1
SK2	TRINITY_DN21629_c1_g1
EPSPs 7
EPSPs1	TRINITY_DN61231_c0_g1
EPSPs2	TRINITY_DN63786_c0_g1
EPSPs3	TRINITY_DN143799_c0_g1
EPSPs4	TRINITY_DN211050_c0_g1
EPSPs5	TRINITY_DN215139_c0_g1
EPSPs6	TRINITY_DN296222_c0_g1
EPSPs7	TRINITY_DN317195_c0_g1
CS 12
CS1	TRINITY_DN83345_c0_g1
CS2	TRINITY_DN196426_c0_g1
CS3	TRINITY_DN197701_c0_g1
CS4	TRINITY_DN225895_c0_g1
CS5	TRINITY_DN242296_c0_g1
CS6	TRINITY_DN243509_c0_g1
CS7	TRINITY_DN251553_c0_g1
CS8	TRINITY_DN269377_c0_g1
CS9	TRINITY_DN269704_c0_g1
CS10	TRINITY_DN282696_c0_g1
CS11	TRINITY_DN307601_c0_g1
CS12	TRINITY_DN46600_c0_g2
CM 3
CM1	TRINITY_DN58928_c0_g1
CM2	TRINITY_DN30266_c1_g1
CM3	TRINITY_DN32875_c0_g1
PAL 8
PAL1	TRINITY_DN77624_c0_g1
PAL2	TRINITY_DN88644_c0_g1
PAL3	TRINITY_DN11790_c0_g1
PAL4	TRINITY_DN267601_c0_g1
PAL5	TRINITY_DN274985_c0_g1
PAL6	TRINITY_DN278148_c0_g1
PAL7	TRINITY_DN31363_c0_g1
PAL8	TRINITY_DN339659_c0_g1
C4H 3
C4H1	TRINITY_DN81435_c0_g1
C4H2	TRINITY_DN16735_c0_g1
C4H3	TRINITY_DN11282_c0_g1
4CL 39
CHS 7
CHS1	TRINITY_DN50026_c0_g1
CHS2	TRINITY_DN182516_c0_g1
CHS3	TRINITY_DN230728_c0_g1
CHS4	TRINITY_DN11549_c0_g1
CHS5	TRINITY_DN101745_c0_g1
CHS6	TRINITY_DN302675_c0_g1
CHS7	TRINITY_DN3171_c0_g1
HCT 9
HCT1	TRINITY_DN4934_c0_g2
HCT2	TRINITY_DN49428_c0_g1
HCT3	TRINITY_DN64668_c0_g1
HCT4	TRINITY_DN147338_c0_g1
HCT5	TRINITY_DN1734_c0_g1
HCT6	TRINITY_DN20165_c0_g1
HCT7	TRINITY_DN210027_c0_g1
HCT8	TRINITY_DN282967_c0_g1
HCT9	TRINITY_DN4655_c0_g1
C3'H 3
C3'H1	TRINITY_DN74366_c0_g1
C3'H2	TRINITY_DN9233_c1_g1
C3'H3	TRINITY_DN305631_c0_g1
F3'H 2
F3'H1	TRINITY_DN157351_c0_g1
F3'H2	TRINITY_DN1962_c0_g1
F3'5'H 1
F3'5'H	TRINITY_DN25007_c0_g1
F3H 2
F3H1	TRINITY_DN3660_c0_g1
F3H2	TRINITY_DN41066_c0_g1
DFR 1
DFR	TRINITY_DN6394_c0_g1
LAR 1
LAR	TRINITY_DN3267_c0_g1
ANS 2
ANS1	TRINITY_DN303487_c0_g1
ANS2	TRINITY_DN4207_c0_g1

## Sheet: B
Table S6B DEGs of catechin and gallic acid biosynthesis pathway in Ro_R vs. Ro_L
unigene_ID	GeneID	Ro_R1	Ro_R2	Ro_R3	Ro_L1	Ro_L2	Ro_L3	regulated
TRINITY_DN5789_c0_g1	DAHPS1	35.82	24.8	35.77	115.2	171.88	127.66	up
TRINITY_DN657_c0_g1	DHQD/SDH1	15.45	21.9	16.23	16.16	15.75	17.11	normal
TRINITY_DN12994_c0_g1	DHQD/SDH9	2.3	25.11	3.61	18.75	37.09	65.41	normal
TRINITY_DN11790_c0_g1	PAL3	77.36	41.24	61.69	33.23	54.44	151.24	normal
TRINITY_DN11549_c0_g1	CHS4	11	104	29.8	119.17	262.69	301.42	up
TRINITY_DN3171_c0_g1	CHS7	23.47	176.18	182.37	0.22	0.46	0.29	down
TRINITY_DN4934_c0_g2	HCT1	521.38	633.64	998.44	350.95	531.21	493.48	normal
TRINITY_DN1734_c0_g1	HCT5	21.05	12.94	21.15	5.5	2.59	3.79	down
TRINITY_DN20165_c0_g1	HCT6	642.37	553.04	1141.91	332.88	566.12	491.61	normal
TRINITY_DN4655_c0_g1	HCT9	8.47	11.02	11.96	6.29	11	9.18	normal
TRINITY_DN9233_c1_g1	C3’H2	128.07	40.31	34.18	20.9	40.89	47.91	normal
TRINITY_DN1962_c0_g1	F3’H2	24.56	98.72	36.08	73.34	125.9	225.97	normal
TRINITY_DN25007_c0_g1	F3'5'H	0.06	6.94	2.97	29.83	122.17	133.42	up
TRINITY_DN3660_c0_g1	F3H1	19.13	296.34	16.8	165.42	283.1	489.57	normal
TRINITY_DN6394_c0_g1	DFR	19.95	16.19	18.68	10.94	23.72	14.15	normal
TRINITY_DN3267_c0_g1	LAR	3.97	69.61	14.83	39	49.67	153.42	normal
TRINITY_DN4207_c0_g1	ANS2	105.95	856.24	133.83	452.84	566.44	1045.21	normal

## Sheet: C
Table S6C DEGs of catechin and gallic acid biosynthesis pathway in Ro_R vs. Ro_S
unigene_ID	GeneID	Ro_R1	Ro_R2	Ro_R3	Ro_S1	Ro_S2	Ro_S3	regulated
TRINITY_DN5789_c0_g1	DAHPS1	35.82	24.8	35.77	44.53	66.07	76.94	normal
TRINITY_DN657_c0_g1	DHQD/SDH1	15.45	21.9	16.23	32.21	24.06	20.7	normal
TRINITY_DN12994_c0_g1	DHQD/SDH9	2.3	25.11	3.61	5.51	4.73	2.53	normal
TRINITY_DN88644_c0_g1	PAL2	0	3.5	2.4	3.72	17.87	19.24	normal
TRINITY_DN11790_c0_g1	PAL3	77.36	41.24	61.69	74.98	766.38	818.65	up
TRINITY_DN11282_c0_g1	C4H3	0	0	0.63	3.59	1.76	2.9	normal
TRINITY_DN11549_c0_g1	CHS4	11	104	29.8	43.32	32.28	28.65	normal
TRINITY_DN3171_c0_g1	CHS7	23.47	176.18	182.37	1.56	3.2	1.87	down
TRINITY_DN4934_c0_g2	HCT1	521.38	633.64	998.44	802.8	888.45	520.98	normal
TRINITY_DN1734_c0_g1	HCT5	21.05	12.94	21.15	4.71	13.54	11.36	normal
TRINITY_DN20165_c0_g1	HCT6	642.37	553.04	1141.91	656.18	988.08	576.06	normal
TRINITY_DN4655_c0_g1	HCT9	8.47	11.02	11.96	17.77	92.48	122.68	up
TRINITY_DN9233_c1_g1	C3’H2	128.07	40.31	34.18	90.37	341.11	390.93	up
TRINITY_DN1962_c0_g1	F3’H2	24.56	98.72	36.08	24.96	64	73.55	normal
TRINITY_DN25007_c0_g1	F3'5'H	0.06	6.94	2.97	1.84	17.08	9.19	normal
TRINITY_DN3660_c0_g1	F3H1	19.13	296.34	16.8	79.19	49.99	26.14	normal
TRINITY_DN6394_c0_g1	DFR	19.95	16.19	18.68	14.19	36.43	28.98	normal
TRINITY_DN3267_c0_g1	LAR	3.97	69.61	14.83	30.8	32.83	25.59	normal
TRINITY_DN4207_c0_g1	ANS2	105.95	856.24	133.83	323.87	305.4	173.21	normal

## Sheet: D
Table S6D DEGs of catechin and gallic acid biosynthesis pathway in Ro_S vs. Ro_L
unigene_ID	GeneID	Ro_S1	Ro_S2	Ro_S3	Ro_L1	Ro_L2	Ro_L3	regulated
TRINITY_DN5789_c0_g1	DAHPS1	44.53	66.07	76.94	115.2	171.88	127.66	up
TRINITY_DN657_c0_g1	DHQD/SDH1	32.21	24.06	20.7	16.16	15.75	17.11	normal
TRINITY_DN12994_c0_g1	DHQD/SDH9	5.51	4.73	2.53	18.75	37.09	65.41	up
TRINITY_DN88644_c0_g1	PAL2	3.72	17.87	19.24	1.84	12.55	5.19	normal
TRINITY_DN11790_c0_g1	PAL3	74.98	766.38	818.65	33.23	54.44	151.24	down
TRINITY_DN11282_c0_g1	C4H3	3.59	1.76	2.9	0.94	0.86	1.28	normal
TRINITY_DN11549_c0_g1	CHS4	43.32	32.28	28.65	119.17	262.69	301.42	up
TRINITY_DN3171_c0_g1	CHS7	1.56	3.2	1.87	0.22	0.46	0.29	down
TRINITY_DN4934_c0_g2	HCT1	802.8	888.45	520.98	350.95	531.21	493.48	normal
TRINITY_DN1734_c0_g1	HCT5	4.71	13.54	11.36	5.5	2.59	3.79	normal
TRINITY_DN20165_c0_g1	HCT6	656.18	988.08	576.06	332.88	566.12	491.61	normal
TRINITY_DN4655_c0_g1	HCT9	17.77	92.48	122.68	6.29	11	9.18	down
TRINITY_DN9233_c1_g1	C3’H2	90.37	341.11	390.93	20.9	40.89	47.91	down
TRINITY_DN1962_c0_g1	F3’H2	24.96	64	73.55	73.34	125.9	225.97	up
TRINITY_DN25007_c0_g1	F3'5'H	1.84	17.08	9.19	29.83	122.17	133.42	up
TRINITY_DN3660_c0_g1	F3H1	79.19	49.99	26.14	165.42	283.1	489.57	up
TRINITY_DN6394_c0_g1	DFR	14.19	36.43	28.98	10.94	23.72	14.15	normal
TRINITY_DN3267_c0_g1	LAR	30.8	32.83	25.59	39	49.67	153.42	up
TRINITY_DN4207_c0_g1	ANS2	323.87	305.4	173.21	452.84	566.44	1045.21	up
