# Supplementary material for: Comparative Transcriptome Analyses of Different Rheum officinale Tissues Reveal Differentially Expressed Genes Associated with Anthraquinone, Catechin, and Gallic Acid Biosynthesis
Source: Genes (Basel). 2022 Sep 5;13(9):1592. doi: 10.3390/genes13091592 (PMC9498579; doi:10.3390/genes13091592)
Supplement: Supplementary file 1 [file genes-13-01592-s001.zip › Table S8.xlsx]

## Sheet:  SSR motifs
Table S8 Statistics of the number of SSR motifs
Motif type	2	3	4	5	6	7	8	9	10	11	12	13	14	15	16	17	18	19	20	21	22	23	24	25	26	27	28	29	30	31	32	33	34	35	36	37	38	39	40	41	total
AC/GT	-	-	-	-	394	225	137	68	46	30	14	6	6	6	5	2	4	3	1		1			3		1							1		1	1		1			956
AG/CT	-	-	-	-	628	383	210	126	60	64	47	9	23	18	23	17	15	11	8	10	11	7	6	3	1	9	3		1	4	1	2		2	6	2		1	1	1	1713
AT/AT	-	-	-	-	665	415	216	143	70	21	24																														1554
CG/CG	-	-	-	-	65	14	2	1																																	82
AAC/GTT	-	-	1503	462	185	76	28	4	4	9	3	1	3	3	3	1	1	1		1	1	1					1														2291
AAG/CTT	-	-	2164	573	213	68	38	2	8	4	4	1	2	2		1																									3080
AAT/ATT	-	-	673	172	59	24	15	1	2	3					1			1																							951
ACC/GGT	-	-	1161	315	103	45	18		2	1	1			1		1																									1648
ACG/CGT	-	-	1010	196	43	19	8		1		1																														1278
ACT/AGT	-	-	177	54	24	7	5		1																																268
AGC/CTG	-	-	1558	466	186	67	32	7	3	1	2			1			1					1																			2325
AGG/CCT	-	-	2346	558	150	66	27	4	6	2	1	4							1																						3165
ATC/ATG	-	-	1086	279	95	38	20	1	1				3																												1523
CCG/CGG	-	-	1666	323	75	28	12		1											1																					2106
AAAC/GTTT	-	872	104	18	8																																				1002
AAAG/CTTT	-	835	90	15	11				1																																952
AAAT/ATTT	-	1085	116	20	5	1																																			1227
AACC/GGTT	-	158	13	6	3																																				180
AACG/CGTT	-	79	9	1																																					89
AACT/AGTT	-	57	6	2																																					65
AAGC/CTTG	-	229	23	3	1																																				256
AAGG/CCTT	-	272	14	4	1	1																																			292
AAGT/ACTT	-	34	2	1																																					37
AATC/ATTG	-	331	29	8	4																																				372
AATG/ATTC	-	242	19	4	2																																				267
AATT/AATT	-	389	29	6																																					424
ACAG/CTGT	-	71	7	2	1																																				81
ACAT/ATGT	-	195	25	10	5																																				235
ACCC/GGGT	-	98	3																																						101
ACCG/CGGT	-	32	8	1	1																																				42
ACCT/AGGT	-	43	5	2			1																																		51
ACGC/CGTG	-	49	7																																						56
ACGG/CCGT	-	34	3																																						37
ACGT/ACGT	-	59	16	3	1																																				79
ACTC/AGTG	-	89	27	5	1																																				122
ACTG/AGTC	-	37	11		1																																				49
AGAT/ATCT	-	129	25	5	2			1																																	162
AGCC/CTGG	-	94	6	7																																					107
AGCG/CGCT	-	120	12	6	1																																				139
AGCT/AGCT	-	147	27	2																																					176
AGGC/CCTG	-	45	8	1																																					54
AGGG/CCCT	-	459	19	2		1																																			481
ATCC/ATGG	-	167	26	3	1																																				197
ATCG/ATCG	-	101	14																																						115
ATGC/ATGC	-	88	11	1																																					100
CCCG/CGGG	-	102	1																																						103
CCGG/CCGG	-	44	2																																						46
AAAAC/GTTTT	-	143	20	3		1						1																													168
AAAAG/CTTTT	-	159	14	2		1		1																																	177
AAAAT/ATTTT	-	323	23	2																																					348
AAACC/GGTTT	-	39	6	1	1																																				47
AAACG/CGTTT	-	17																																							17
AAACT/AGTTT	-	13	1																																						14
AAAGC/CTTTG	-	29	5																																						34
AAAGG/CCTTT	-	30	3																																						33
AAAGT/ACTTT	-	4	2																																						6
AAATC/ATTTG	-	35	3	1																																					39
AAATG/ATTTC	-	40	7																																						47
AAATT/AATTT	-	43	6																																						49
AACAC/GTGTT	-	31	3	1		1		1																																	37
AACAG/CTGTT	-	4	3			1																																			8
AACAT/ATGTT	-	10																																							10
AACCC/GGGTT	-	12	5																																						17
AACCG/CGGTT	-	13	6																																						19
AACCT/AGGTT	-	5	1																																						6
AACGC/CGTTG	-	8	1																																						9
AACGG/CCGTT	-	3																																							3
AACGT/ACGTT	-	2		1																																					3
AACTC/AGTTG	-	15	3	2																																					20
AACTG/AGTTC	-	5																																							5
AAGAC/CTTGT	-	9	1																																						10
AAGAG/CTCTT	-	55	15	1																																					71
AAGAT/ATCTT	-	4	1																																						5
AAGCC/CTTGG	-	18																																							18
AAGCT/AGCTT	-	7	1																																						8
AAGGC/CCTTG	-	6	2																																						8
AAGGG/CCCTT	-	21	4	2	1																																				28
AAGGT/ACCTT	-	5	2																																						7
AAGTC/ACTTG	-	5																																							5
AAGTG/ACTTC	-	12	1																																						13
AATAC/ATTGT	-	29	1	1																																					31
AATAG/ATTCT	-	7	1																																						8
AATAT/ATATT	-	38	2	1																																					41
AATCC/ATTGG	-	15	3																																						18
AATCG/ATTCG	-	8																																							8
AATCT/AGATT	-	6	2																																						8
AATGC/ATTGC	-	14	2																																						16
AATGG/ATTCC	-	18	2																																						20
AATGT/ACATT	-	17	2	1																																					20
AATTC/AATTG	-	33	6																																						39
ACACC/GGTGT	-	17	5	1																																					23
ACACG/CGTGT	-	4			1																																				5
ACACT/AGTGT	-	9	3																																						12
ACAGC/CTGTG	-	15	1																																						16
ACAGG/CCTGT	-	6	1																																						7
ACAGT/ACTGT	-	6	1																																						7
ACATC/ATGTG	-	16	5	2																																					23
ACATG/ATGTC	-	4	2																																						6
ACCAG/CTGGT	-	7	1	1																																					9
ACCAT/ATGGT	-	13	1	1																																					15
ACCCC/GGGGT	-	8																																							8
ACCCG/CGGGT	-	20																																							20
ACCCT/AGGGT	-	2	1																																						3
ACCGC/CGGTG	-	6	1																																						7
ACCGG/CCGGT	-	77	16																																						93
ACCGT/ACGGT	-	2																																							2
ACCTC/AGGTG	-	7	3					1																																	11
ACCTG/AGGTC	-	3	1																																						4
ACGAG/CGTCT	-	13	2	1																																					16
ACGAT/ATCGT	-	1																																							1
ACGCC/CGTGG	-	7	1																																						8
ACGCG/CGCGT	-	1																																							1
ACGCT/AGCGT	-	5																																							5
ACGGC/CCGTG	-	2	1																																						3
ACGGG/CCCGT	-	2	1																																						3
ACGTC/ACGTG	-	1																																							1
ACTAG/AGTCT	-	2	1																																						3
ACTAT/AGTAT	-	5	2																																						7
ACTCC/AGTGG	-	11																																							11
ACTCG/AGTCG	-	15	2																																						17
ACTCT/AGAGT	-	6																																							6
ACTGC/AGTGC	-	9	5																																						14
ACTGG/AGTCC	-	8																																							8
AGAGC/CTCTG	-	14	4																																						18
AGAGG/CCTCT	-	63	7	3																																					73
AGATC/ATCTG	-	7	3																																						10
AGATG/ATCTC	-	16	2																																						18
AGCAT/ATGCT	-	9	3																																						12
AGCCC/CTGGG	-	14	3																																						17
AGCCG/CGGCT	-	5																																							5
AGCCT/AGGCT	-	4	1																																						5
AGCGC/CGCTG	-	9																																							9
AGCGG/CCGCT	-	6																																							6
AGCTC/AGCTG	-	6	4	2																																					12
AGGAT/ATCCT	-	3	1																																						4
AGGCC/CCTGG	-	6																																							6
AGGCG/CCTCG	-	10					1			1																															12
AGGGC/CCCTG	-	4		1																																					5
AGGGG/CCCCT	-	34	1																																						35
ATATC/ATATG	-	17	2																																						19
ATCCC/ATGGG	-	8	1	2																																					11
ATCCG/ATCGG	-	12	2																																						14
ATCGC/ATGCG	-	10	1																																						11
ATGCC/ATGGC	-	9	3																																						12
CCCCG/CGGGG	-	13																																							13
CCCGG/CCGGG	-	23																																							23
CCGCG/CGCGG	-	10																																							10
AAAAAC/GTTTTT	1720	40	4																																						1764
AAAAAG/CTTTTT	2031	51	3		1																																				2086
AAAAAT/ATTTTT	1794	50	5																																						1849
AAAACC/GGTTTT	676	15	3																																						694
AAAACG/CGTTTT	249																																								249
AAAACT/AGTTTT	276	1																																							277
AAAAGC/CTTTTG	449	6		1																																					456
AAAAGG/CCTTTT	689	15	2		1																																				707
AAAAGT/ACTTTT	241	2																																							243
AAAATC/ATTTTG	979	12	2																																						993
AAAATG/ATTTTC	1028	11	1																																						1040
AAAATT/AATTTT	916	14																																							930
AAACAC/GTGTTT	654	15	1	1		2																																			673
AAACAG/CTGTTT	336	2	1																																						339
AAACAT/ATGTTT	311	4																																							315
AAACCC/GGGTTT	325	5	2																																						332
AAACCG/CGGTTT	222	2																																							224
AAACCT/AGGTTT	148																																								148
AAACGC/CGTTTG	109	1																																							110
AAACGG/CCGTTT	185	4																																							189
AAACGT/ACGTTT	61																																								61
AAACTC/AGTTTG	321	1	2																																						324
AAACTG/AGTTTC	325	3	1																																						329
AAACTT/AAGTTT	141																																								141
AAAGAC/CTTTGT	304	3																																							307
AAAGAG/CTCTTT	979	13	2																																						994
AAAGAT/ATCTTT	250		1	1																																					252
AAAGCC/CTTTGG	310	6																																							316
AAAGCG/CGCTTT	140																																								140
AAAGCT/AGCTTT	110																																								110
AAAGGC/CCTTTG	338	4																																							342
AAAGGG/CCCTTT	411	4	2																																						417
AAAGGT/ACCTTT	102																																								102
AAAGTC/ACTTTG	199	2																																							201
AAAGTG/ACTTTC	286	1																																							287
AAAGTT/AACTTT	98																																								98
AAATAC/ATTTGT	480	3	1																																						484
AAATAG/ATTTCT	269	3																																							272
AAATAT/ATATTT	630	6																																							636
AAATCC/ATTTGG	612	5	3																																						620
AAATCG/ATTTCG	271	4																																							275
AAATCT/AGATTT	177	1																																							178
AAATGC/ATTTGC	443	7	2		1																																				453
AAATGG/ATTTCC	435	7																																							442
AAATGT/ACATTT	257	4	1																																						262
AAATTC/AATTTG	791	6																																							797
AAATTG/AATTTC	844	6	3																																						853
AAATTT/AAATTT	327	1																																							328
AACAAG/CTTGTT	663	6	1																																						670
AACAAT/ATTGTT	391	8			1																																				400
AACACC/GGTGTT	609	22	2	3	6	1																																			643
AACACG/CGTGTT	136	1																																							137
AACACT/AGTGTT	59																																								59
AACAGC/CTGTTG	842	46	12	3		1	1			2	1	1																													909
AACAGG/CCTGTT	172	3																																							175
AACAGT/ACTGTT	100	1																																							101
AACATC/ATGTTG	694	19	1					1																																	715
AACATG/ATGTTC	293	2																																							295
AACATT/AATGTT	177	2																																							179
AACCAC/GGTTGT	423	9	1			1																																			434
AACCAG/CTGGTT	261	6	1																																						268
AACCAT/ATGGTT	110	1	1																																						112
AACCCC/GGGGTT	253	7	2																																						262
AACCCG/CGGGTT	281	12	1																																						294
AACCCT/AGGGTT	343	16	2																																						361
AACCGC/CGGTTG	135	3			1																																				139
AACCGG/CCGGTT	124	2																																							126
AACCGT/ACGGTT	35																																								35
AACCTC/AGGTTG	360	3	1																																						364
AACCTG/AGGTTC	124	5																																							129
AACCTT/AAGGTT	75																																								75
AACGAC/CGTTGT	294	5	3																																						302
AACGAG/CGTTCT	250	5	2																																						257
AACGAT/ATCGTT	54	1																																							55
AACGCC/CGTTGG	224	2																																							226
AACGCG/CGCGTT	94	2																																							96
AACGCT/AGCGTT	19																																								19
AACGGC/CCGTTG	233	7																																							240
AACGGG/CCCGTT	120	4	1																																						125
AACGGT/ACCGTT	43	1																																							44
AACGTC/ACGTTG	183	1																																							184
AACGTG/ACGTTC	153																																								153
AACGTT/AACGTT	10																																								10
AACTAC/AGTTGT	224	7																																							231
AACTAG/AGTTCT	98																																								98
AACTAT/AGTTAT	92	1																																							93
AACTCC/AGTTGG	406	5	2																																						413
AACTCG/AGTTCG	191	1																																							192
AACTCT/AGAGTT	63	1																																							64
AACTGC/AGTTGC	246	4	1																																						251
AACTGG/AGTTCC	216	3																																							219
AACTGT/ACAGTT	69																																								69
AACTTC/AAGTTG	536	5	1	1																																					543
AACTTG/AAGTTC	293	3	1																																						297
AAGAAT/ATTCTT	229	1	2																																						232
AAGACC/CTTGGT	311	3																																							314
AAGACG/CGTCTT	508	12	1	1																																					522
AAGACT/AGTCTT	66																																								66
AAGAGC/CTCTTG	381	6			1																																				388
AAGAGG/CCTCTT	1596	39	5	1		1																																			1642
AAGAGT/ACTCTT	88	1																																							89
AAGATC/ATCTTG	486	10	2																																						498
AAGATG/ATCTTC	1072	19	3																																						1094
AAGATT/AATCTT	107		1																																						108
AAGCAC/CTTGTG	269	4																																							273
AAGCAG/CTGCTT	612	6																																							618
AAGCAT/ATGCTT	131																																								131
AAGCCC/CTTGGG	285	3																																							288
AAGCCG/CGGCTT	298	5			1																																				304
AAGCCT/AGGCTT	48	1																																							49
AAGCGC/CGCTTG	199	1																																							200
AAGCGG/CCGCTT	169	1																																							170
AAGCGT/ACGCTT	29																																								29
AAGCTC/AGCTTG	422	5	1																																						428
AAGCTG/AGCTTC	471	4	1																																						476
AAGCTT/AAGCTT	48																																								48
AAGGAC/CCTTGT	440	9				1																																			450
AAGGAG/CCTTCT	1536	45	4																																						1585
AAGGAT/ATCCTT	128																																								128
AAGGCC/CCTTGG	499	3	1																																						503
AAGGCG/CCTTCG	378	3	1	1																																					383
AAGGCT/AGCCTT	212	10	3																																						225
AAGGGC/CCCTTG	409	11																																							420
AAGGGG/CCCCTT	447	8																																							455
AAGGGT/ACCCTT	90	1																																							91
AAGGTC/ACCTTG	316	1																																							317
AAGGTG/ACCTTC	379	4	2																																						385
AAGTAC/ACTTGT	205	1																																							206
AAGTAG/ACTTCT	207	2																																							209
AAGTAT/ACTTAT	85																																								85
AAGTCC/ACTTGG	261	3	1																																						265
AAGTCG/ACTTCG	228	3	2																																						233
AAGTCT/ACTTAG	44																																								44
AAGTGC/ACTTGC	172	1																																							173
AAGTGG/ACTTCC	308	5	1																																						314
AAGTGT/ACACTT	72	1																																							73
AATACC/ATTGGT	170	1																																							171
AATACG/ATTCGT	73																																								73
AATACT/AGTATT	113																																								113
AATAGC/ATTGCT	174	1	1																																						176
AATAGG/ATTCCT	105																																								105
AATAGT/ACTATT	134	2																																							136
AATATC/ATATTG	408	2																																							410
AATATG/ATATTC	353	1	1																																						355
AATATT/AATATT	182	1																																							183
AATCAC/ATTGTG	334	6	1						1																																342
AATCAG/ATTCTG	297	3																																							300
AATCAT/ATGATT	287	3	2																																						292
AATCCC/ATTGGG	215	4	1																																						220
AATCCG/ATTCGG	170	1																																							171
AATCCT/AGGATT	105	2																																							107
AATCGC/ATTGCG	108	1	1																																						110
AATCGG/ATTCCG	189	5																																							194
AATCGT/ACGATT	74																																								74
AATCTC/AGATTG	355	3	3																																						361
AATCTG/AGATTC	305	7	1																																						313
AATGAC/ATTGTC	255	3																																							258
AATGAG/ATTCTC	365	7																																							372
AATGAT/ATCATT	260	3																																							263
AATGCC/ATTGGC	219	3	1																																						223
AATGCG/ATTCGC	88	1																																							89
AATGCT/AGCATT	137	1	1			1																																			140
AATGGC/ATTGCC	257	3	1																																						261
AATGGG/ATTCCC	240	8																																							248
AATGGT/ACCATT	124	2																																							126
AATGTC/ACATTG	249	1	1																																						251
AATGTG/ACATTC	298	1																																							299
AATTAC/AATTGT	275	4		1																																					280
AATTAG/AATTCT	164	1	1																																						166
AATTAT/AATTAT	200	6																																							206
AATTCC/AATTGG	413	7	3																																						423
AATTCG/AATTCG	113	1																																							114
AATTGC/AATTGC	184	1																																							185
ACACAG/CTGTGT	111																																								111
ACACAT/ATGTGT	313	7	1																																						321
ACACCC/GGGTGT	203	5	2																																						210
ACACCG/CGGTGT	207	3																																							210
ACACCT/AGGTGT	84	2																																							86
ACACGC/CGTGTG	97	2						1																																	100
ACACGG/CCGTGT	67	3		1																																					71
ACACGT/ACGTGT	84																																								84
ACACTC/AGTGTG	148	5	1																																						154
ACACTG/AGTGTC	92	2																																							94
ACAGAG/CTCTGT	190	3																																							193
ACAGAT/ATCTGT	119	1																																							120
ACAGCC/CTGTGG	165	5	1	1																																					172
ACAGCG/CGCTGT	195	6																																							201
ACAGCT/AGCTGT	86	2	1																																						89
ACAGGC/CCTGTG	91	1	1																																						93
ACAGGG/CCCTGT	93	3																																							96
ACAGGT/ACCTGT	43	2																																							45
ACAGTC/ACTGTG	110	2																																							112
ACAGTG/ACTGTC	143	3																																							146
ACATAG/ATGTCT	57		1																																						58
ACATAT/ATATGT	337	2																																							339
ACATCC/ATGTGG	258	4		1																																					263
ACATCG/ATGTCG	290	2																																							292
ACATCT/AGATGT	119	1	2																																						122
ACATGC/ATGTGC	128	1																																							129
ACATGG/ATGTCC	209	7																																							216
ACATGT/ACATGT	93	2																																							95
ACCACG/CGTGGT	258	7	2																																						267
ACCACT/AGTGGT	160	4	1																																						165
ACCAGC/CTGGTG	617	26	1																																						644
ACCAGG/CCTGGT	88																																								88
ACCAGT/ACTGGT	103		1																																						104
ACCATC/ATGGTG	552	7	3																																						562
ACCATG/ATGGTC	191		1																																						192
ACCCAG/CTGGGT	79	1																																							80
ACCCAT/ATGGGT	149																																								149
ACCCCC/GGGGGT	289	8																																							297
ACCCCG/CGGGGT	120	4																																							124
ACCCCT/AGGGGT	75	3	1																																						79
ACCCGC/CGGGTG	142	8	1		1																																				152
ACCCGG/CCGGGT	95	2																																							97
ACCCGT/ACGGGT	42																																								42
ACCCTC/AGGGTG	281	3																																							284
ACCCTG/AGGGTC	71	5																																							76
ACCGAG/CGGTCT	206	2																																							208
ACCGAT/ATCGGT	71	1																																							72
ACCGCC/CGGTGG	901	29	4																																						934
ACCGCG/CGCGGT	291	10	1																																						302
ACCGCT/AGCGGT	78																																								78
ACCGGC/CCGGTG	288	6	1																																						295
ACCGGG/CCCGGT	62	1																																							63
ACCGGT/ACCGGT	42	1																																							43
ACCGTC/ACGGTG	267	1																																							268
ACCGTG/ACGGTC	88	5																																							93
ACCTAG/AGGTCT	37																																								37
ACCTAT/AGGTAT	41																																								41
ACCTCC/AGGTGG	820	28	4																																						852
ACCTCG/AGGTCG	574	10																																							584
ACCTCT/AGAGGT	142	2	2																																						146
ACCTGC/AGGTGC	205	9																																							214
ACCTGG/AGGTCC	102																																								102
ACGACT/AGTCGT	118	3	1																																						122
ACGAGC/CGTGCT	191	4	2																																						197
ACGAGG/CCTCGT	961	33	4			1																																			999
ACGAGT/ACTCGT	128	1																																							129
ACGATC/ATCGTG	138	3	1																																						142
ACGATG/ATCGTC	555	13																																							568
ACGCAG/CGTCTG	98																																								98
ACGCAT/ATGCGT	27	1											1																												29
ACGCCC/CGTGGG	153	3	1																																						157
ACGCCG/CGGCGT	483	15																																							498
ACGCCT/AGGCGT	60	1																																							61
ACGCGC/CGCGTG	135	1	1																																						137
ACGCGG/CCGCGT	121	1	1																																						123
ACGCGT/ACGCGT	19																																								19
ACGCTC/AGCGTG	139	3	1																																						143
ACGCTG/AGCGTC	93		1																																						94
ACGGAG/CCGTCT	249	3				1																																			253
ACGGAT/ATCCGT	58																																								58
ACGGCC/CCGTGG	199	10	2																																						211
ACGGCG/CCGTCG	643	13	2																																						658
ACGGCT/AGCCGT	85	4									1																														90
ACGGGC/CCCGTG	98	2																																							100
ACGGGG/CCCCGT	180	6	1																																						187
ACGTAG/ACGTCT	40																																								40
ACGTAT/ACGTAT	16																																								16
ACGTCC/ACGTGG	149																																								149
ACGTCG/ACGTCG	262	5																																							267
ACGTGC/ACGTGC	41																																								41
ACTAGC/AGTGCT	63	1																																							64
ACTAGG/AGTCCT	53																																								53
ACTAGT/ACTAGT	59																																								59
ACTATC/AGTGAT	121	1																																							122
ACTATG/AGTCAT	85	1																																							86
ACTCAG/AGTCTG	99	2	2																																						103
ACTCAT/AGTATG	138	1																																							139
ACTCCC/AGTGGG	229	7	1																																						237
ACTCCG/AGTCGG	212	7																																							219
ACTCCT/AGGAGT	137	2																																							139
ACTCGC/AGTGCG	139	6	2																																						147
ACTCGG/AGTCCG	217	6																																							223
ACTCTC/AGAGTG	240	3																																							243
ACTCTG/AGAGTC	125	2																																							127
ACTGAG/AGTCTC	105																																								105
ACTGAT/AGTATC	113	1																																							114
ACTGCC/AGTGGC	199	6																																							205
ACTGCG/AGTCGC	102	3	1																																						106
ACTGCT/AGCAGT	199	3		1				1																																	204
ACTGGC/AGTGCC	119	3																																							122
ACTGGG/AGTCCC	104	2	1																																						107
AGAGAT/ATCTCT	182	2																																							184
AGAGCC/CTCTGG	191	8	1																																						200
AGAGCG/CGCTCT	371	3	1						1																																376
AGAGCT/AGCTCT	75	1																																							76
AGAGGC/CCTCTG	279	4	1						1																																285
AGAGGG/CCCTCT	1084	39	3	1																																					1127
AGATAT/ATATCT	162	2																																							164
AGATCC/ATCTGG	294	6																																							300
AGATCG/ATCTCG	272	4	1																																						277
AGATCT/AGATCT	73	1																																							74
AGATGC/ATCTGC	264	4	2																																						270
AGATGG/ATCTCC	562	9	2	1																																					574
AGCAGG/CCTGCT	438	25	3																																						466
AGCATC/ATGCTG	373	8	2	1																																					384
AGCATG/ATGCTC	174		1																																						175
AGCCAT/ATGGCT	116	1	1																																						118
AGCCCC/CTGGGG	153	8																																							161
AGCCCG/CGGGCT	206	6																																							212
AGCCCT/AGGGCT	47	2																																							49
AGCCGC/CGGCTG	277	4	2																																						283
AGCCGG/CCGGCT	205	3	3																																						211
AGCCTC/AGGCTG	348	12	1																																						361
AGCCTG/AGGCTC	193	7	4																																						204
AGCGAT/ATCGCT	57	1																																							58
AGCGCC/CGCTGG	293	7																																							300
AGCGCG/CGCGCT	370	8																																							378
AGCGCT/AGCGCT	6																																								6
AGCGGC/CCGCTG	555	10	1					1																																	567
AGCGGG/CCCGCT	340	17	1																																						358
AGCTAT/AGCTAT	51	1																																							52
AGCTCC/AGCTGG	411	11	2	1	1																																				426
AGCTCG/AGCTCG	219	5																																							224
AGCTGC/AGCTGC	277	7																																							284
AGGATC/ATCCTG	164	1	1																																						166
AGGATG/ATCCTC	712	17																																							729
AGGCAT/ATGCCT	54	1																																							55
AGGCCC/CCTGGG	224	4	1																																						229
AGGCCG/CCTCGG	448	11																																							459
AGGCCT/AGGCCT	9																																								9
AGGCGC/CCTGCG	232	6	2																																						240
AGGCGG/CCGCCT	784	14	2																																						800
AGGGAT/ATCCCT	64																																								64
AGGGCC/CCCTGG	152	4																																							156
AGGGCG/CCCTCG	570	13	1	1																																					585
AGGGGC/CCCCTG	154	4																																							158
AGGGGG/CCCCCT	666	13																																							679
ATATCC/ATATGG	244	3																																							247
ATATCG/ATATCG	104																																								104
ATATGC/ATATGC	102		1																																						103
ATCATG/ATCATG	135	7	1																																						143
ATCCCC/ATGGGG	222	1																																							223
ATCCCG/ATCGGG	109	2	1																																						112
ATCCGC/ATGCGG	126	3																																							129
ATCCGG/ATCCGG	104	2																																							106
ATCGCC/ATGGCG	322	3	2																																						327
ATCGCG/ATCGCG	63	1																																							64
ATCGGC/ATGCCG	197	3																																							200
ATGCCC/ATGGGC	167	4	2																																						173
ATGCGC/ATGCGC	44	1																																							45
ATGGCC/ATGGCC	129	3																																							132
CCCCCG/CGGGGG	271	4																																							275
CCCCGG/CCGGGG	119	4																																							123
CCCGCG/CGCGGG	322	14																																							336
CCCGGG/CCCGGG	49																																								49
CCGCGG/CCGCGG	199	1																																							200
CCGGCG/CCGGCG	348	2																																							350
