# Supplementary material for: Comparative Transcriptome Analyses of Different Rheum officinale Tissues Reveal Differentially Expressed Genes Associated with Anthraquinone, Catechin, and Gallic Acid Biosynthesis
Source: Genes (Basel). 2022 Sep 5;13(9):1592. doi: 10.3390/genes13091592 (PMC9498579; doi:10.3390/genes13091592)
Supplement: Supplementary file 1 [file genes-13-01592-s001.zip › Table S9.xlsx]

## Sheet: Sheet1
Table S9 Candidate type III polyketide synthases downloaded from NCBI
No.	Classification	Family	Species	Accession number
1	Ferns	Huperziaceae	Huperzia serrata	ABI94386.1
2	Gymnosperms	Pinaceae	Pinus radiata	AAB80804.1
3	Monocotyledons	Brassicaceae	Arabidopsis thaliana	CAI30418.1
4	Monocotyledons	Gramineae	Oryza sativa	BAA19186.1
5	Monocotyledons	Gramineae	Sorghum bicolor	AAL49965.1
6	Monocotyledons	Gramineae	Triticum aestivum	ACJ22498.1
7	Monocotyledons	Gramineae	Zea mays	CAA42764.1
8	Dicotyledons	Apiaceae	Petroselinum crispum	CAA24779.1
9	Dicotyledons	Asteraceae	Gerbera hybrid	CAA86218.1
10	Dicotyledons	Brassicaceae	Brassica napus	AAC31913.1
11	Dicotyledons	Cannabaceae	Cannabis sativa	AAL92879.1
12	Dicotyledons	Cannabaceae	Humulus lupulus	BAB12102.1
13	Dicotyledons	Cannabaceae	Humulus lupulus	BAB47196.1
14	Dicotyledons	Cannabaceae	Cannabis sativa	BAG14339.1
15	Dicotyledons	Cannabaceae	Humulus lupulus	CAC19808.1
16	Dicotyledons	Clusiaceae	Garcinia mangostana	AEI27291.1
17	Dicotyledons	Convolvulaceae	lpomoea purpurea	ABW69675.1
18	Dicotyledons	Convolvulaceae	lpomoea nil	BAA21787.1
19	Dicotyledons	Convolvulaceae	lpomoea purpurea	BAA21789.1
20	Dicotyledons	Drosophyllaceae	Drosophyllum lusitanicum	ABQ59603.1
21	Dicotyledons	Equisetaceae	Equisetum arvense	BAA89501.1
22	Dicotyledons	Fabaceae	Senna alata	AAM00230.1
23	Dicotyledons	Funariaceae	Physcomitrella patens	ABB84527.1
24	Dicotyledons	Funariaceae	Physcomitrella patens	ABU87504.1
25	Dicotyledons	Ginkgoaceae	Ginkgo biloba	AAT68477.1
26	Dicotyledons	Gramineae	Zea mays	NP_001149022.1
27	Dicotyledons	Gunneridae	Camellia sinensis	BAA05640.1
28	Dicotyledons	Haemodoraceae	Wachendorfia thyrsiflora	AAW50921.1
29	Dicotyledons	Hydrangeaceae	Hydrangea macrophylla	AAN76182.1
30	Dicotyledons	Hydrangeaceae	Hydrangea macrophylla	BAA32732.1
31	Dicotyledons	Hydrangeaceae	Hydrangea macrophylla	BAA32733.1
32	Dicotyledons	Hypericaceae	Hypericum androsaemum	AAG30295.1
33	Dicotyledons	Hypericaceae	Hypericum perforatum	AAL67805.1
34	Dicotyledons	Hypericaceae	Hypericum androsaemum	AAL79808.1
35	Dicotyledons	Hypericaceae	Hypericum perforatum	ABP98922.1
36	Dicotyledons	Hypericaceae	Hypericum perforatum	ACF37207.1
37	Dicotyledons	Lamiaceae	Scutellaria baicalensis	AAB88208.1
38	Dicotyledons	Leguminosae	Medicago sativa	AAA02824.1
39	Dicotyledons	Leguminosae	Glycine max	CAA37909.1
40	Dicotyledons	Leguminosae	Arachis hypogaea	AAU43217.1
41	Dicotyledons	Leguminosae	Arachis hypogaea	BAA78617.1
42	Dicotyledons	Liliaceae	Lilium hybrid division VII	AAD49355.1
43	Dicotyledons	Liliaceae Juss	Aloe arborescens	AAT48709.1
44	Dicotyledons	Liliaceae Juss	Aloe arborescens	AAX35541.1
45	Dicotyledons	Liliaceae Juss	Aloe arborescens	ABS72373.1
46	Dicotyledons	Marchantiaceae	Marchantia polvmorpha	AAW30010.1
47	Dicotyledons	Marchantiaceae	Marchantia paleacea	BAD42328.1
48	Dicotyledons	Mutisioideae	Gerbera hybrid	CAA86219.2
49	Dicotyledons	Nepetoideae	Perilla frutescens	BAA19656.1
50	Dicotyledons	Orchidaceae	Phalaenopsis sp.	AAV70116.1
51	Dicotyledons	Orchidaceae	Bromheadia finlaysoniana	CAA10514.1
52	Dicotyledons	Orchidaceae	Phalaenopsis sp.	CAA56276.1
53	Dicotyledons	Panicoideae	Sorghum bicolor	AAD41879.1
54	Dicotyledons	Panicoideae	Sorghum bicolor	XP_002441839.1
55	Dicotyledons	Papilionoideae	Trifolium subterraneum	AAA18176.1
56	Dicotyledons	Papilionoideae	Pisum sativum	CAA44933.1
57	Dicotyledons	Papilionoideae	Vigna unguiculata	CAA52819.1
58	Dicotyledons	Papilionoideae	Medicago truncatula	CAC20725.1
59	Dicotyledons	Petunioideae	Petunia hybrida	CAA32735.1
60	Dicotyledons	Petunioideae	Petunia hybrida	P22924.1
61	Dicotyledons	Petunioideae	Petunia hybrida	P22928.2
62	Dicotyledons	Phaseoleae	Phaseoius vuigaris	CAA29700.1
63	Dicotyledons	Pinaceae	Pinus sylvestris	AAB24341.2
64	Dicotyledons	Pinaceae	Picea mariana	AAF35890.1
65	Dicotyledons	Pinaceae	Pinus strobus	CAA05214.1
66	Dicotyledons	Pinaceae	Pinus strobus	CAA06077.1
67	Dicotyledons	Pinaceae	Pinus sylvestris	CAA43165.1
68	Dicotyledons	Pinaceae	Pinus sylvestris	CAA43166.1
69	Dicotyledons	Pinaceae	Pinus strobus	CAA87012.1
70	Dicotyledons	Plantaginaceae	Antirrhinum majus	CAA27338.1
71	Dicotyledons	Plumbaginaceae	Plumbago indica	BAF44539.1
72	Dicotyledons	Poaceae	Oryza sativa	BAA19186.2
73	Dicotyledons	Poaceae	Oryza sativa	BAD31062.1
74	Dicotyledons	Poaceae	Secale cereale	CAA63306.1
75	Dicotyledons	Poaceae	Oryza sativa	NP_001064227.2
76	Dicotyledons	Polygonaceae	Fagopyrum tataricum	ADH03587.1
77	Dicotyledons	Polygonaceae	Rheum nanum	AEB00664.1
78	Dicotyledons	Polygonaceae	Rheum alexandrae	AEB00676.1
79	Dicotyledons	Polygonaceae	Rheum australe	AEB00669.1
80	Dicotyledons	Polygonaceae	Rheum australe	AHA59168.1
81	Dicotyledons	Polygonaceae	Rheum australe	AHB19194.2
82	Dicotyledons	Polygonaceae	Rheum franzenbachii	AEB00665.1
83	Dicotyledons	Polygonaceae	Rheum likiangense	AEB00659.1
84	Dicotyledons	Polygonaceae	Rheum compactum	AEB00675.1
85	Dicotyledons	Polygonaceae	Rheum forrestii	AEB00661.1
86	Dicotyledons	Polygonaceae	Rheum nobile	AEB00678.1
87	Dicotyledons	Polygonaceae	Rheum wittrockii	AEB00663.1
88	Dicotyledons	Polygonaceae	Rheum globulosum	AEB00671.1
89	Dicotyledons	Polygonaceae	Rheum reticulatum	AEB00680.1
90	Dicotyledons	Polygonaceae	Rheum webbianum	AEB00666.1
91	Dicotyledons	Polygonaceae	Rheum officinale	AEB00667.1
92	Dicotyledons	Polygonaceae	Rheum tataricum	AAP13782.1
93	Dicotyledons	Polygonaceae	Rheum palmatum	AAK82824.1
94	Dicotyledons	Polygonaceae	Rheum palmatum	AAS87170.1
95	Dicotyledons	Polygonaceae	Rheum palmatum	ABB13607.1
96	Dicotyledons	Polygonaceae	Rheum palmatum	ABB13608.1
97	Dicotyledons	Polygonaceae	Rheum tanguticum	AEB00660.1
98	Dicotyledons	Polygonaceae	Rheum palmatum	AEB00668.1
99	Dicotyledons	Polygonaceae	Rheum palmatum	AFX68803.1
100	Dicotyledons	Polygonaceae	Rheum palmatum	3A5Q_A
101	Dicotyledons	Polygonaceae	Rheum palmatum	Q94FV7.1
102	Dicotyledons	Polygonaceae	Rheum rhizostachyum	AEB00673.1
103	Dicotyledons	Polygonaceae	Fallopia multiflora	ACM41825.1
104	Dicotyledons	Polygonaceae	Fallopia multiflora	ACM41826.1
105	Dicotyledons	Polygonaceae	Fallopia multiflora	ADK45323.1
106	Dicotyledons	Polygonaceae	Fallopia multiflora	AFP97667.1
107	Dicotyledons	Polygonaceae	Polygonum cuspidatum	ABI78940.1
108	Dicotyledons	Polygonaceae	Polygonum cuspidatum	ABK92281.2
109	Dicotyledons	Polygonaceae	Polygonum cuspidatum	ABY47640.1
110	Dicotyledons	Polygonaceae	Polygonum cuspidatum	ACC76752.1
111	Dicotyledons	Polygonaceae	Polygonum cuspidatum	ACC76753.1
112	Dicotyledons	Polygonaceae	Polygonum cuspidatum	ACC76754.1
113	Dicotyledons	Polygonaceae	Bistorta vivipara	AEB00684.1
114	Dicotyledons	Polygonaceae	Persicaria hydropiper	BAB85680.1
115	Dicotyledons	Polygonaceae	Atraphaxis spinosa	AEB00687.1
116	Dicotyledons	Polygonaceae	Fagopyrum dibotrys	ACZ48699.1
117	Dicotyledons	Polygonaceae	Fagopyrum tataricum	ACZ51475.1
118	Dicotyledons	Polygonaceae	Fagopyrum esculentum	ACZ51476.1
119	Dicotyledons	Polygonaceae	Fagopyrum tataricum	ADL39795.1
120	Dicotyledons	Polygonaceae	Fagopyrum tataricum	AHA14502.1
121	Dicotyledons	Polygonaceae	Fagopyrum tataricum	AIY62394.1
122	Dicotyledons	Polygonaceae	Fagopyrum tataricum	ALS46605.1
123	Dicotyledons	Polygonaceae	Calligonum junceum	AEB00685.1
124	Dicotyledons	Polygonaceae	Oxyria sinensis	AEB00682.1
125	Dicotyledons	Polygonaceae	Rumex crispus	AEB00683.1
126	Dicotyledons	Polygonaceae	Persicaria minor	AFI98395.1
127	Dicotyledons	Psilotaceae	Psilotum nudum	BAA87922.1
128	Dicotyledons	Psilotaceae	Psilotum nudum	BAA87923.1
129	Dicotyledons	Psilotaceae	Psilotum nudum	BAA87924.1
130	Dicotyledons	Rosaceae	Rubus idaeus	AAM90652.1
131	Dicotyledons	Rosaceae	Sorbus aucuparia	ABB89212.1
132	Dicotyledons	Rosaceae	Sorbus aucuparia	ABB89213.1
133	Dicotyledons	Rutaceae	Aegle marmelos	AGE44109.1
134	Dicotyledons	Rutaceae	Citrus microcarpa	BAO05327.1
135	Dicotyledons	Rutaceae	Citrus microcarpa	BAO05328.1
136	Dicotyledons	Rutaceae	Ruta graveolens	CAC14058.1
137	Dicotyledons	Rutaceae	Ruta graveolens	CAC14059.1
138	Dicotyledons	Saxifragaceae	Chrysosplenium americanum	AAB54075.1
139	Dicotyledons	Triticodae	Hordeum vulgare	CAA41250.1
140	Dicotyledons	Triticodae	Hordeum vuigare	CAA70435.1
141	Dicotyledons	Vitaceae	Vitis rotundifolia	ACN30003.1
142	Dicotyledons	Vitaceae	Vitis vinifera	ABV82966.1
143	Dicotyledons	Vitaceae	Vitis vinifera	BAA31259.1
144	Dicotyledons	Zingiberaceae	Curcuma longa	BAH56225.1
145	Dicotyledons	Zingiberaceae	Curcuma longa	C0SVZ6.1
